# Supplementary material for: Crystal structure of a solvated dinuclear CuII complex derived from 3,3,3′,3′-tetraethyl-1,1′-(furan-2,5-dicarbonyl)bis(thiourea)
Source: Acta Crystallogr E Crystallogr Commun. 2024 Nov 8;80(Pt 12):1266–9. doi: 10.1107/S2056989024010703 (PMC11789177; doi:10.1107/S2056989024010703)
Supplement: Supplementary file 1 [file e-80-01266-sup1.cif]

##############################################################################
#                                                                            #
# This CIF contains the data in a paper accepted for publication in          #
# Acta Crystallographica Section E. It conforms to the requirements of       #
# Notes for Authors for Acta Crystallographica Section E, and has been       #
# peer reviewed under the auspices of the IUCr Commission on Journals.       #
#                                                                            #
# Full details of the Crystallographic Information File format               #
# are given in the paper "The Crystallographic Information File (CIF):       #
# a New Standard Archive File for Crystallography" by S. R. Hall, F. H.      #
# Allen and I. D. Brown [Acta Cryst. (1991), A47, 655-685].                  #
#                                                                            #
# The current version of the core CIF dictionary is obtainable from          #
# ftp://ftp.iucr.org/pub/cif_core.dic.                                       #
#                                                                            #
# Software is freely available for graphical display of the structure(s)     #
# in this CIF. For information consult the CIF software page                 #
# http://www.iucr.org/resources/cif/software.                                #
#                                                                            #
# This file may be used for bona fide research purposes within the           #
# scientific community so long as proper attribution is given to the journal # 
# article from which it was obtained.                                        #
#                                                                            #
##############################################################################
data_I
_audit_creation_method
;
Olex2 1.5
(compiled 2024.02.16 svn.r378c4104 for OlexSys, GUI svn.r6928)
;
_journal_date_recd_electronic     2024-09-09
_journal_date_accepted     2024-11-04
_journal_name_full     'Acta Crystallographica, Section E'
_journal_year     2024
_journal_volume     80
_journal_issue      1
_journal_page_first     0
_journal_page_last     0
_journal_paper_category     GM
_journal_paper_doi     10.1107/S2056989024010703
_journal_coeditor_code     OO2007
_publ_contact_author_name     'Chien Thang Pham'
_publ_contact_author_address
;
Department of Inorganic Chemistry, VNU University of Science, Vietnam National
University, Hanoi, 19 Le Thanh Tong, Hanoi,
Vietnam
;
_publ_contact_author_email     'phamchienthang@hus.edu.vn'
_publ_contact_author_fax     ?
_publ_contact_author_phone     ?
_publ_section_title
;
Crystal structure of a solvated dinuclear Cu^II^ complex derived from
3,3,3',3'-tetraethyl-1,1'-(furan-2,5-dicarbonyl)bis(thiourea)
;
_publ_section_title_footnote     .
loop_
    _publ_author_name
    _publ_author_footnote
    _publ_author_address
    'Le, Canh Dinh' .
;
Department of Chemistry, Quy Nhon University, 170 An Duong Vuong, Quy Nhon,
Vietnam
;
    'Nguyen, Hoang Phuc' .
;
Department of Inorganic Chemistry, VNU University of Science, Vietnam National
University, Hanoi, 19 Le Thanh Tong, Hanoi,
Vietnam
;
    'Pham, Chien Thang' .
;
Department of Inorganic Chemistry, VNU University of Science, Vietnam National
University, Hanoi, 19 Le Thanh Tong, Hanoi,
Vietnam
;
_publ_section_synopsis
;
In the title compound, [Cu~2~(<i>L</i>)~2~]\\cdot2CH~2~Cl~2~, the Cu^II^ ions
coordinate with two (<i>S</i>,<i>O</i>)-chelating aroylthiourea moieties of
doubly deprotonated furan-2,5-dicarbonylbis(<i>N</i>,<i>N</i>-diethylthiourea)
(<b>H~2~L</b>) ligands. The coordination geometry of the metal centers is best
described as a flat isosceles trapezoid with a <i>cis</i> arrangement of the
donor atoms.
;
_chemical_name_systematic
;\
Bis[\m-3,3,3',3'-tetraethyl-1,1'-(furan-2,5-\
dicarbonyl)bis(thioureato)]dicopper(II) dichloromethane disolvate
;
_chemical_name_common     ?
_chemical_formula_moiety     'C32 H44 Cu2 N8 O6 S4, 2(C H2 Cl2)'
_chemical_formula_sum     'C34 H48 Cl4 Cu2 N8 O6 S4'
_chemical_formula_iupac     '[Cu2 (C16 H22 N4 O3 S2)2], 2C H2 Cl2'
_chemical_formula_weight     1061.92
_chemical_melting_point     ?
_space_group_crystal_system     monoclinic
_space_group_name_H-M_alt     'P 1 21/n 1'
_space_group_name_Hall     '-P 2yn'
loop_
    _space_group_symop_operation_xyz
    'x, y, z'
    '-x+1/2, y+1/2, -z+1/2'
    '-x, -y, -z'
    'x-1/2, -y-1/2, z-1/2'
_cell_length_a     10.2290(9)
_cell_length_b     13.0681(10)
_cell_length_c     16.9601(15)
_cell_angle_alpha     90
_cell_angle_beta     98.377(3)
_cell_angle_gamma     90
_cell_volume     2242.9(3)
_cell_formula_units_Z     2
_cell_measurement_reflns_used     8429
_cell_measurement_theta_min     2.89
_cell_measurement_theta_max     28.63
_cell_measurement_temperature     140(2)
_exptl_crystal_description     plate
_exptl_crystal_colour     red
_exptl_crystal_size_max     0.135
_exptl_crystal_size_mid     0.076
_exptl_crystal_size_min     0.054
_exptl_crystal_density_diffrn     1.572
_exptl_crystal_density_meas     ?
_exptl_crystal_density_method     ?
_exptl_crystal_F_000     1092
_exptl_absorpt_coefficient_mu     1.424
_exptl_absorpt_correction_type     multi-scan
_exptl_absorpt_process_details
;
(SADABS; Krause <i>et al.</i>,  2015)
;
_exptl_absorpt_correction_T_min     0.6859
_exptl_absorpt_correction_T_max     0.7458
_diffrn_ambient_temperature     140(2)
_diffrn_source     ?
_diffrn_source_power     1.5
_diffrn_source_voltage     50.0
_diffrn_source_current     30.0
_diffrn_radiation_type     MoK\a
_diffrn_radiation_wavelength     0.71073
_diffrn_measurement_device_type     'Bruker APEXII CCD'
_diffrn_measurement_method     '\f and \w scans'
_diffrn_detector_area_resol_mean     ?
_diffrn_reflns_number     29179
_diffrn_reflns_av_R_equivalents     0.0619
_diffrn_reflns_av_unetI/netI     0.0554
_diffrn_reflns_theta_min     2.885
_diffrn_reflns_theta_max     28.761
_diffrn_reflns_theta_full     25.242
_diffrn_measured_fraction_theta_max     0.997
_diffrn_measured_fraction_theta_full     0.998
_diffrn_reflns_limit_h_min     -13
_diffrn_reflns_limit_h_max     12
_diffrn_reflns_limit_k_min     -16
_diffrn_reflns_limit_k_max     17
_diffrn_reflns_limit_l_min     -22
_diffrn_reflns_limit_l_max     22
_diffrn_standards_number     0
_refine_special_details     ?
_reflns_number_total     5809
_reflns_number_gt     4232
_reflns_threshold_expression     'I > 2\s(I)'
_refine_ls_structure_factor_coef     Fsqd
_refine_ls_matrix_type     full
_refine_ls_R_factor_all     0.0713
_refine_ls_R_factor_gt     0.0376
_refine_ls_wR_factor_gt     0.0675
_refine_ls_wR_factor_ref     0.0760
_refine_ls_goodness_of_fit_ref     1.030
_refine_ls_restrained_S_all     1.030
_refine_ls_number_reflns     5809
_refine_ls_number_parameters     276
_refine_ls_number_restraints     0
_refine_ls_hydrogen_treatment     constr
_refine_ls_weighting_scheme     calc
_refine_ls_weighting_details
              'w=1/[\s^2^(Fo^2^)+(0.0292P)^2^+0.9669P] where P=(Fo^2^+2Fc^2^)/3'
_atom_sites_solution_hydrogens     geom
_atom_sites_solution_primary     dual
_atom_sites_solution_secondary     ?
_refine_ls_shift/su_max     0.001
_refine_ls_shift/su_mean     0.000
_refine_diff_density_max     0.498
_refine_diff_density_min     -0.445
_refine_ls_extinction_method     none
_refine_ls_extinction_coef     .
loop_
    _atom_type_symbol
    _atom_type_description
    _atom_type_scat_dispersion_real
    _atom_type_scat_dispersion_imag
    _atom_type_scat_source
    'C' 'C' 0.0033 0.0016
                         'International Tables Vol C Tables 4.2.6.8 and 6.1.1.4'
    'H' 'H' 0.0000 0.0000
                         'International Tables Vol C Tables 4.2.6.8 and 6.1.1.4'
    'Cl' 'Cl' 0.1484 0.1585
                         'International Tables Vol C Tables 4.2.6.8 and 6.1.1.4'
    'Cu' 'Cu' 0.3201 1.2651
                         'International Tables Vol C Tables 4.2.6.8 and 6.1.1.4'
    'N' 'N' 0.0061 0.0033
                         'International Tables Vol C Tables 4.2.6.8 and 6.1.1.4'
    'O' 'O' 0.0106 0.0060
                         'International Tables Vol C Tables 4.2.6.8 and 6.1.1.4'
    'S' 'S' 0.1246 0.1234
                         'International Tables Vol C Tables 4.2.6.8 and 6.1.1.4'
_computing_data_collection
;
SAINT (Bruker, 2014)
;
_computing_cell_refinement
;
APEX2 (Bruker, 2014)
;
_computing_data_reduction
;
SAINT (Bruker, 2014)
;
_computing_structure_solution
;
<i>SHELXT2014/5</i> (Sheldrick, 2015a)
;
_computing_structure_refinement
;
<i>SHELXL2018/3</i> (Sheldrick, 2015b)
;
_computing_molecular_graphics
;
Olex2 1.5 (Dolomanov <i>et al.</i>,  2009)
;
_computing_publication_material
;
Olex2 1.5 (Dolomanov <i>et al.</i>,  2009)
;
loop_
    _atom_site_type_symbol
    _atom_site_label
    _atom_site_fract_x
    _atom_site_fract_y
    _atom_site_fract_z
    _atom_site_U_iso_or_equiv
    _atom_site_adp_type
    _atom_site_calc_flag
    _atom_site_occupancy
    _atom_site_disorder_assembly
    _atom_site_disorder_group
    Cu Cu1 0.84517(2) 0.55425(2) 0.43977(2) 0.01612(8) Uani d 1 . .
    S S20 -0.02763(5) 0.36002(4) 0.50470(3) 0.01813(12) Uani d 1 . .
    S S10 0.92190(5) 0.55137(4) 0.32124(3) 0.02175(13) Uani d 1 . .
    Cl Cl1 0.51955(6) 0.24405(4) 0.50494(4) 0.02871(14) Uani d 1 . .
    Cl Cl2A 0.6845(12) 0.3546(8) 0.6351(5) 0.0389(13) Uani d 0.62(6) A 1
    O O1 0.43749(13) 0.41530(10) 0.37590(8) 0.0148(3) Uani d 1 . .
    O O20 0.24820(14) 0.42489(11) 0.46961(9) 0.0201(3) Uani d 1 . .
    O O10 0.67999(14) 0.49014(12) 0.39462(9) 0.0234(4) Uani d 1 . .
    N N20 0.12097(16) 0.30601(13) 0.38549(10) 0.0161(4) Uani d 1 . .
    N N10 0.72045(17) 0.41079(13) 0.27587(11) 0.0171(4) Uani d 1 . .
    N N21 -0.06963(17) 0.22096(13) 0.39037(11) 0.0174(4) Uani d 1 . .
    N N11 0.90007(17) 0.40368(13) 0.21277(11) 0.0181(4) Uani d 1 . .
    C C20 0.2228(2) 0.36677(15) 0.40972(12) 0.0155(4) Uani d 1 . .
    C C21 0.01399(19) 0.29379(15) 0.42245(12) 0.0149(4) Uani d 1 . .
    C C10 0.6509(2) 0.43597(15) 0.33275(12) 0.0146(4) Uani d 1 . .
    C C5 0.3243(2) 0.35962(15) 0.35652(13) 0.0156(4) Uani d 1 . .
    C C2 0.5189(2) 0.38896(16) 0.32183(12) 0.0150(4) Uani d 1 . .
    C C11 0.8417(2) 0.44890(16) 0.26910(12) 0.0165(4) Uani d 1 . .
    C C4 0.3331(2) 0.29970(17) 0.29214(14) 0.0226(5) Uani d 1 . .
    H H4 0.267641 0.253875 0.267244 0.027 Uiso calc 1 . .
    C C12 1.0320(2) 0.43485(17) 0.19544(14) 0.0221(5) Uani d 1 . .
    H H12A 1.076331 0.374578 0.175901 0.026 Uiso calc 1 . .
    H H12B 1.085855 0.457912 0.245532 0.026 Uiso calc 1 . .
    C C14 0.8325(2) 0.31971(17) 0.16420(13) 0.0229(5) Uani d 1 . .
    H H14A 0.784256 0.276870 0.198538 0.027 Uiso calc 1 . .
    H H14B 0.899900 0.276039 0.144445 0.027 Uiso calc 1 . .
    C C3 0.4587(2) 0.31868(17) 0.26922(13) 0.0218(5) Uani d 1 . .
    H H3 0.493828 0.288489 0.225885 0.026 Uiso calc 1 . .
    C C22 -0.1906(2) 0.19430(17) 0.42337(14) 0.0237(5) Uani d 1 . .
    H H22A -0.255015 0.163290 0.380844 0.028 Uiso calc 1 . .
    H H22B -0.230516 0.257583 0.441381 0.028 Uiso calc 1 . .
    C C30 0.5687(2) 0.36547(17) 0.54694(14) 0.0244(5) Uani d 1 . .
    H H30A 0.608215 0.406292 0.507265 0.029 Uiso calc 0.62(6) A 1
    H H30B 0.489631 0.402474 0.559208 0.029 Uiso calc 0.62(6) A 1
    H H30C 0.620516 0.402930 0.511272 0.029 Uiso calc 0.38(6) A 2
    H H30D 0.489701 0.406736 0.553233 0.029 Uiso calc 0.38(6) A 2
    C C24 -0.0367(2) 0.15816(17) 0.32306(14) 0.0233(5) Uani d 1 . .
    H H24A -0.002603 0.203498 0.283944 0.028 Uiso calc 1 . .
    H H24B -0.118227 0.125169 0.296061 0.028 Uiso calc 1 . .
    C C23 -0.1646(3) 0.12006(18) 0.49296(16) 0.0324(6) Uani d 1 . .
    H H23A -0.122811 0.057995 0.475893 0.049 Uiso calc 1 . .
    H H23B -0.248397 0.102117 0.511037 0.049 Uiso calc 1 . .
    H H23C -0.105823 0.152244 0.536775 0.049 Uiso calc 1 . .
    C C15 0.7365(3) 0.3571(2) 0.09391(15) 0.0333(6) Uani d 1 . .
    H H15A 0.784371 0.396006 0.057839 0.050 Uiso calc 1 . .
    H H15B 0.670058 0.401186 0.112873 0.050 Uiso calc 1 . .
    H H15C 0.692659 0.298337 0.065448 0.050 Uiso calc 1 . .
    C C13 1.0272(3) 0.5201(2) 0.13398(16) 0.0336(6) Uani d 1 . .
    H H13A 0.975577 0.497390 0.083784 0.050 Uiso calc 1 . .
    H H13B 1.117258 0.536891 0.125049 0.050 Uiso calc 1 . .
    H H13C 0.985739 0.580787 0.153507 0.050 Uiso calc 1 . .
    C C25 0.0658(3) 0.07585(18) 0.34959(17) 0.0336(6) Uani d 1 . .
    H H25A 0.087206 0.038988 0.302800 0.050 Uiso calc 1 . .
    H H25B 0.030115 0.027765 0.385352 0.050 Uiso calc 1 . .
    H H25C 0.145957 0.107842 0.377676 0.050 Uiso calc 1 . .
    Cl Cl2B 0.6656(19) 0.3460(10) 0.6407(9) 0.044(2) Uani d 0.38(6) A 2
loop_
    _atom_site_aniso_label
    _atom_site_aniso_U_11
    _atom_site_aniso_U_22
    _atom_site_aniso_U_33
    _atom_site_aniso_U_12
    _atom_site_aniso_U_13
    _atom_site_aniso_U_23
    Cu1 0.01290(13) 0.02103(14) 0.01530(14) -0.00403(10) 0.00497(10)
                                                                    -0.00410(11)
    S20 0.0141(3) 0.0184(3) 0.0231(3) -0.0034(2) 0.0069(2) -0.0044(2)
    S10 0.0214(3) 0.0267(3) 0.0191(3) -0.0083(2) 0.0096(2) -0.0042(2)
    Cl1 0.0350(3) 0.0237(3) 0.0301(3) 0.0012(2) 0.0136(3) 0.0036(2)
    Cl2A 0.041(2) 0.045(2) 0.0275(12) 0.006(2) -0.0045(13) 0.0173(14)
    O1 0.0119(7) 0.0207(7) 0.0127(8) -0.0033(6) 0.0046(6) -0.0045(6)
    O20 0.0158(7) 0.0274(8) 0.0184(8) -0.0086(6) 0.0074(6) -0.0106(6)
    O10 0.0135(8) 0.0379(9) 0.0199(9) -0.0081(7) 0.0067(6) -0.0118(7)
    N20 0.0125(9) 0.0177(9) 0.0181(10) -0.0029(7) 0.0023(7) -0.0029(7)
    N10 0.0156(9) 0.0200(9) 0.0168(10) -0.0010(7) 0.0063(8) -0.0021(7)
    N21 0.0133(9) 0.0172(9) 0.0217(10) -0.0030(7) 0.0022(7) -0.0021(7)
    N11 0.0150(9) 0.0240(9) 0.0166(10) 0.0002(7) 0.0068(8) -0.0021(8)
    C20 0.0142(10) 0.0174(10) 0.0146(11) -0.0015(8) 0.0014(9) -0.0008(8)
    C21 0.0124(10) 0.0134(10) 0.0184(11) 0.0005(8) 0.0010(9) 0.0019(8)
    C10 0.0144(10) 0.0163(10) 0.0129(11) 0.0013(8) 0.0018(8) 0.0019(8)
    C5 0.0124(10) 0.0177(10) 0.0165(11) -0.0032(8) 0.0010(8) -0.0025(8)
    C2 0.0141(10) 0.0204(11) 0.0114(11) 0.0029(8) 0.0046(8) -0.0012(8)
    C11 0.0156(10) 0.0199(10) 0.0141(11) 0.0012(9) 0.0022(8) 0.0026(9)
    C4 0.0173(11) 0.0275(12) 0.0232(13) -0.0066(9) 0.0036(10) -0.0097(10)
    C12 0.0134(11) 0.0320(12) 0.0224(12) 0.0028(9) 0.0078(9) -0.0027(10)
    C14 0.0230(12) 0.0251(12) 0.0222(13) 0.0030(10) 0.0084(10) -0.0045(9)
    C3 0.0201(11) 0.0279(12) 0.0189(12) -0.0038(9) 0.0079(10) -0.0092(9)
    C22 0.0142(11) 0.0241(12) 0.0331(14) -0.0086(9) 0.0044(10) -0.0022(10)
    C30 0.0273(13) 0.0233(12) 0.0222(13) 0.0032(10) 0.0028(10) 0.0042(9)
    C24 0.0221(12) 0.0257(12) 0.0215(12) -0.0086(10) 0.0013(10) -0.0080(9)
    C23 0.0313(14) 0.0234(13) 0.0458(17) -0.0043(11) 0.0165(12) 0.0046(11)
    C15 0.0300(14) 0.0382(15) 0.0303(15) -0.0026(11) -0.0004(11) -0.0064(11)
    C13 0.0251(13) 0.0474(16) 0.0303(15) -0.0067(12) 0.0108(11) 0.0089(12)
    C25 0.0389(15) 0.0242(13) 0.0392(16) 0.0012(11) 0.0106(13) -0.0070(11)
    Cl2B 0.056(4) 0.043(2) 0.027(3) -0.021(3) -0.016(3) 0.0175(18)
_geom_special_details
;
 All esds (except the esd in the dihedral angle between two l.s. planes)
 are estimated using the full covariance matrix.  The cell esds are taken
 into account individually in the estimation of esds in distances, angles
 and torsion angles; correlations between esds in cell parameters are only
 used when they are defined by crystal symmetry.  An approximate (isotropic)
 treatment of cell esds is used for estimating esds involving l.s. planes.
;
loop_
    _geom_bond_atom_site_label_1
    _geom_bond_atom_site_label_2
    _geom_bond_site_symmetry_2
    _geom_bond_distance
    _geom_bond_publ_flag
    Cu1 S20 3_666 2.2612(6) ?
    Cu1 S10 . 2.2624(6) ?
    Cu1 O20 3_666 1.9431(14) ?
    Cu1 O10 . 1.9406(15) ?
    S20 C21 . 1.746(2) ?
    S10 C11 . 1.743(2) ?
    Cl1 C30 . 1.781(2) ?
    Cl2A C30 . 1.773(8) ?
    O1 C5 . 1.366(2) ?
    O1 C2 . 1.369(2) ?
    O20 C20 . 1.265(2) ?
    O10 C10 . 1.265(2) ?
    N20 C20 . 1.326(3) ?
    N20 C21 . 1.347(3) ?
    N10 C10 . 1.321(3) ?
    N10 C11 . 1.357(3) ?
    N21 C21 . 1.341(3) ?
    N21 C22 . 1.472(3) ?
    N21 C24 . 1.484(3) ?
    N11 C11 . 1.336(3) ?
    N11 C12 . 1.479(3) ?
    N11 C14 . 1.481(3) ?
    C20 C5 . 1.475(3) ?
    C10 C2 . 1.471(3) ?
    C5 C4 . 1.357(3) ?
    C2 C3 . 1.363(3) ?
    C4 H4 . 0.9500 ?
    C4 C3 . 1.417(3) ?
    C12 H12A . 0.9900 ?
    C12 H12B . 0.9900 ?
    C12 C13 . 1.521(3) ?
    C14 H14A . 0.9900 ?
    C14 H14B . 0.9900 ?
    C14 C15 . 1.511(3) ?
    C3 H3 . 0.9500 ?
    C22 H22A . 0.9900 ?
    C22 H22B . 0.9900 ?
    C22 C23 . 1.521(3) ?
    C30 H30A . 0.9900 ?
    C30 H30B . 0.9900 ?
    C30 H30C . 0.9900 ?
    C30 H30D . 0.9900 ?
    C30 Cl2B . 1.766(13) ?
    C24 H24A . 0.9900 ?
    C24 H24B . 0.9900 ?
    C24 C25 . 1.523(3) ?
    C23 H23A . 0.9800 ?
    C23 H23B . 0.9800 ?
    C23 H23C . 0.9800 ?
    C15 H15A . 0.9800 ?
    C15 H15B . 0.9800 ?
    C15 H15C . 0.9800 ?
    C13 H13A . 0.9800 ?
    C13 H13B . 0.9800 ?
    C13 H13C . 0.9800 ?
    C25 H25A . 0.9800 ?
    C25 H25B . 0.9800 ?
    C25 H25C . 0.9800 ?
loop_
    _geom_angle_atom_site_label_1
    _geom_angle_atom_site_label_2
    _geom_angle_atom_site_label_3
    _geom_angle_site_symmetry_1
    _geom_angle_site_symmetry_3
    _geom_angle
    _geom_angle_publ_flag
    S20 Cu1 S10 3_666 . 90.35(2) ?
    O20 Cu1 S20 3_666 3_666 94.14(4) ?
    O20 Cu1 S10 3_666 . 168.29(5) ?
    O10 Cu1 S20 . 3_666 175.25(5) ?
    O10 Cu1 S10 . . 92.12(5) ?
    O10 Cu1 O20 . 3_666 82.68(6) ?
    C21 S20 Cu1 . 3_666 107.20(7) ?
    C11 S10 Cu1 . . 105.37(7) ?
    C5 O1 C2 . . 106.35(15) ?
    C20 O20 Cu1 . 3_666 130.70(13) ?
    C10 O10 Cu1 . . 130.91(13) ?
    C20 N20 C21 . . 125.52(18) ?
    C10 N10 C11 . . 124.50(18) ?
    C21 N21 C22 . . 122.38(18) ?
    C21 N21 C24 . . 120.11(17) ?
    C22 N21 C24 . . 117.34(17) ?
    C11 N11 C12 . . 122.41(18) ?
    C11 N11 C14 . . 120.30(17) ?
    C12 N11 C14 . . 117.29(17) ?
    O20 C20 N20 . . 131.98(19) ?
    O20 C20 C5 . . 116.66(17) ?
    N20 C20 C5 . . 111.33(18) ?
    N20 C21 S20 . . 128.46(16) ?
    N21 C21 S20 . . 117.42(15) ?
    N21 C21 N20 . . 114.12(18) ?
    O10 C10 N10 . . 131.22(19) ?
    O10 C10 C2 . . 116.03(17) ?
    N10 C10 C2 . . 112.72(18) ?
    O1 C5 C20 . . 117.82(17) ?
    C4 C5 O1 . . 110.36(17) ?
    C4 C5 C20 . . 131.58(19) ?
    O1 C2 C10 . . 116.58(17) ?
    C3 C2 O1 . . 110.28(18) ?
    C3 C2 C10 . . 133.07(19) ?
    N10 C11 S10 . . 127.42(16) ?
    N11 C11 S10 . . 118.44(15) ?
    N11 C11 N10 . . 114.05(18) ?
    C5 C4 H4 . . 126.6 ?
    C5 C4 C3 . . 106.76(19) ?
    C3 C4 H4 . . 126.6 ?
    N11 C12 H12A . . 108.9 ?
    N11 C12 H12B . . 108.9 ?
    N11 C12 C13 . . 113.50(19) ?
    H12A C12 H12B . . 107.7 ?
    C13 C12 H12A . . 108.9 ?
    C13 C12 H12B . . 108.9 ?
    N11 C14 H14A . . 108.9 ?
    N11 C14 H14B . . 108.9 ?
    N11 C14 C15 . . 113.34(19) ?
    H14A C14 H14B . . 107.7 ?
    C15 C14 H14A . . 108.9 ?
    C15 C14 H14B . . 108.9 ?
    C2 C3 C4 . . 106.24(19) ?
    C2 C3 H3 . . 126.9 ?
    C4 C3 H3 . . 126.9 ?
    N21 C22 H22A . . 109.1 ?
    N21 C22 H22B . . 109.1 ?
    N21 C22 C23 . . 112.59(19) ?
    H22A C22 H22B . . 107.8 ?
    C23 C22 H22A . . 109.1 ?
    C23 C22 H22B . . 109.1 ?
    Cl1 C30 H30A . . 109.1 ?
    Cl1 C30 H30B . . 109.1 ?
    Cl1 C30 H30C . . 110.0 ?
    Cl1 C30 H30D . . 110.0 ?
    Cl2A C30 Cl1 . . 112.4(4) ?
    Cl2A C30 H30A . . 109.1 ?
    Cl2A C30 H30B . . 109.1 ?
    H30A C30 H30B . . 107.9 ?
    H30C C30 H30D . . 108.3 ?
    Cl2B C30 Cl1 . . 108.7(5) ?
    Cl2B C30 H30C . . 110.0 ?
    Cl2B C30 H30D . . 110.0 ?
    N21 C24 H24A . . 109.0 ?
    N21 C24 H24B . . 109.0 ?
    N21 C24 C25 . . 112.76(19) ?
    H24A C24 H24B . . 107.8 ?
    C25 C24 H24A . . 109.0 ?
    C25 C24 H24B . . 109.0 ?
    C22 C23 H23A . . 109.5 ?
    C22 C23 H23B . . 109.5 ?
    C22 C23 H23C . . 109.5 ?
    H23A C23 H23B . . 109.5 ?
    H23A C23 H23C . . 109.5 ?
    H23B C23 H23C . . 109.5 ?
    C14 C15 H15A . . 109.5 ?
    C14 C15 H15B . . 109.5 ?
    C14 C15 H15C . . 109.5 ?
    H15A C15 H15B . . 109.5 ?
    H15A C15 H15C . . 109.5 ?
    H15B C15 H15C . . 109.5 ?
    C12 C13 H13A . . 109.5 ?
    C12 C13 H13B . . 109.5 ?
    C12 C13 H13C . . 109.5 ?
    H13A C13 H13B . . 109.5 ?
    H13A C13 H13C . . 109.5 ?
    H13B C13 H13C . . 109.5 ?
    C24 C25 H25A . . 109.5 ?
    C24 C25 H25B . . 109.5 ?
    C24 C25 H25C . . 109.5 ?
    H25A C25 H25B . . 109.5 ?
    H25A C25 H25C . . 109.5 ?
    H25B C25 H25C . . 109.5 ?
loop_
    _geom_torsion_atom_site_label_1
    _geom_torsion_atom_site_label_2
    _geom_torsion_atom_site_label_3
    _geom_torsion_atom_site_label_4
    _geom_torsion_site_symmetry_1
    _geom_torsion_site_symmetry_2
    _geom_torsion_site_symmetry_3
    _geom_torsion_site_symmetry_4
    _geom_torsion
    _geom_torsion_publ_flag
    Cu1 S20 C21 N20 3_666 . . . -14.0(2) ?
    Cu1 S20 C21 N21 3_666 . . . 166.21(14) ?
    Cu1 S10 C11 N10 . . . . 29.0(2) ?
    Cu1 S10 C11 N11 . . . . -154.56(15) ?
    Cu1 O20 C20 N20 3_666 . . . 5.2(4) ?
    Cu1 O20 C20 C5 3_666 . . . -172.26(14) ?
    Cu1 O10 C10 N10 . . . . -5.1(3) ?
    Cu1 O10 C10 C2 . . . . 172.61(14) ?
    O1 C5 C4 C3 . . . . -0.2(3) ?
    O1 C2 C3 C4 . . . . -0.4(3) ?
    O20 C20 C5 O1 . . . . 0.3(3) ?
    O20 C20 C5 C4 . . . . 174.1(2) ?
    O10 C10 C2 O1 . . . . 5.2(3) ?
    O10 C10 C2 C3 . . . . -171.6(2) ?
    N20 C20 C5 O1 . . . . -177.58(17) ?
    N20 C20 C5 C4 . . . . -3.8(3) ?
    N10 C10 C2 O1 . . . . -176.69(17) ?
    N10 C10 C2 C3 . . . . 6.5(3) ?
    C20 N20 C21 S20 . . . . 6.1(3) ?
    C20 N20 C21 N21 . . . . -174.10(19) ?
    C20 C5 C4 C3 . . . . -174.3(2) ?
    C21 N20 C20 O20 . . . . 0.9(4) ?
    C21 N20 C20 C5 . . . . 178.46(19) ?
    C21 N21 C22 C23 . . . . -82.9(2) ?
    C21 N21 C24 C25 . . . . 76.7(2) ?
    C10 N10 C11 S10 . . . . -11.0(3) ?
    C10 N10 C11 N11 . . . . 172.43(19) ?
    C10 C2 C3 C4 . . . . 176.6(2) ?
    C5 O1 C2 C10 . . . . -177.26(17) ?
    C5 O1 C2 C3 . . . . 0.3(2) ?
    C5 C4 C3 C2 . . . . 0.4(3) ?
    C2 O1 C5 C20 . . . . 175.01(18) ?
    C2 O1 C5 C4 . . . . 0.0(2) ?
    C11 N10 C10 O10 . . . . -6.7(4) ?
    C11 N10 C10 C2 . . . . 175.57(19) ?
    C11 N11 C12 C13 . . . . -88.5(3) ?
    C11 N11 C14 C15 . . . . 83.8(2) ?
    C12 N11 C11 S10 . . . . 2.4(3) ?
    C12 N11 C11 N10 . . . . 179.34(18) ?
    C12 N11 C14 C15 . . . . -95.6(2) ?
    C14 N11 C11 S10 . . . . -176.94(15) ?
    C14 N11 C11 N10 . . . . 0.0(3) ?
    C14 N11 C12 C13 . . . . 90.9(2) ?
    C22 N21 C21 S20 . . . . -1.7(3) ?
    C22 N21 C21 N20 . . . . 178.48(18) ?
    C22 N21 C24 C25 . . . . -98.7(2) ?
    C24 N21 C21 S20 . . . . -176.80(15) ?
    C24 N21 C21 N20 . . . . 3.4(3) ?
    C24 N21 C22 C23 . . . . 92.4(2) ?
loop_
    _geom_hbond_atom_site_label_D
    _geom_hbond_atom_site_label_H
    _geom_hbond_atom_site_label_A
    _geom_hbond_site_symmetry_A
    _geom_hbond_distance_DH
    _geom_hbond_distance_HA
    _geom_hbond_distance_DA
    _geom_hbond_angle_DHA
    _geom_hbond_publ_flag
    C30 H30A O10 . 0.99 2.41 3.388(3) 170.5 yes
    C30 H30B O10 3_666 0.99 2.45 3.428(3) 170.5 yes
    C14 H14B Cl1 4_665 0.99 2.83 3.627(2) 138.0 yes
    C4 H4 Cl2A 4_565 0.95 2.68 3.506(8) 145.2 yes
    C4 H4 Cl2B 4_565 0.95 2.60 3.446(12) 148.9 yes
_shelx_space_group_comment
;
The symmetry employed for this shelxl refinement is uniquely defined
by the following loop, which should always be used as a source of
symmetry information in preference to the above space-group names.
They are only intended as comments.
;
_shelx_estimated_absorpt_T_min     0.831
_shelx_estimated_absorpt_T_max     0.927
_shelx_hkl_file
;
   2   0   0  549.65   17.80
   2   0   0  575.24   17.60
  -2   0   0  551.64   18.00
  -3   0   0    1.10    1.60
  -3   0   0   -0.30    2.00
   3   0   0   -1.60    1.70
   3   0   0   -1.80    1.80
  -4   0   0   31.80    4.20
  -4   0   0   30.70    3.70
   4   0   0   22.30    3.20
  -5   0   0    0.10    2.40
   5   0   0   -2.60    2.50
  -5   0   0   -2.10    2.40
   6   0   0 1375.86   45.10
  -6   0   0 1372.36   45.10
  -6   0   0 1371.36   44.00
  -7   0   0   -1.20    4.20
  -7   0   0    7.60    4.00
   7   0   0    4.90    4.20
   8   0   0  109.79   10.40
  -8   0   0   98.39    9.80
  -8   0   0   92.29   10.10
  -9   0   0   -0.90    6.20
   9   0   0   -5.90    6.80
  -9   0   0   -0.60    5.00
  10   0   0  345.17   21.00
 -10   0   0  355.16   19.30
 -10   0   0  332.37   21.30
 -11   0   0   -5.80    7.60
 -11   0   0   -1.00   10.50
 -11   0   0    0.00    9.70
 -12   0   0  186.88   19.90
 -12   0   0  192.78   20.20
 -13   0   0  -36.20   14.00
 -13   0   0   19.20   13.40
  -2  -1   0   42.50    3.40
   2  -1   0   44.90    3.30
   2  -1   0   45.20    3.10
  -2   1   0   45.30    3.20
   2   1   0   43.90    3.50
   3  -1   0   20.60    2.80
  -3  -1   0   23.80    3.20
   3  -1   0   16.10    2.50
  -3  -1   0   16.30    2.20
  -3   1   0   20.70    2.80
  -3   1   0   19.30    2.80
   3   1   0   16.80    2.80
  -4  -1   0   81.29    5.20
   4  -1   0   86.19    5.80
  -4  -1   0   83.29    6.00
   4  -1   0   98.59    5.70
  -4   1   0   75.99    5.70
   4   1   0   95.09    6.10
  -4   1   0   97.19    6.30
   5  -1   0  156.98    8.50
  -5  -1   0  148.19    8.80
   5  -1   0  145.19    8.40
  -5  -1   0  141.29    7.80
  -5   1   0  149.88    8.50
   5   1   0  153.68    8.70
  -5   1   0  162.18    8.70
  -6  -1   0   19.90    4.40
   6  -1   0   24.00    5.00
  -6  -1   0   24.60    4.30
  -6   1   0   20.60    4.40
  -6   1   0   26.70    4.60
  -7  -1   0  339.27   16.70
  -7  -1   0  346.57   15.10
   7  -1   0  363.56   16.30
   7   1   0  316.57   16.00
  -7   1   0  349.37   16.30
  -7   1   0  342.87   15.50
  -8  -1   0   -0.30    4.20
  -8  -1   0   -0.10    4.90
   8  -1   0    2.00    5.40
   8   1   0    3.20    4.90
  -8   1   0   -2.50    4.90
  -8   1   0    2.20    5.00
  -9  -1   0    2.20    5.40
  -9  -1   0   11.10    6.10
   9  -1   0    1.80    7.10
  -9   1   0    7.10    5.90
  -9   1   0   10.30    6.40
   9   1   0   14.10    7.10
  10  -1   0   32.20   10.40
 -10  -1   0   27.90    7.50
 -10  -1   0   19.40    8.30
 -10  -1   0   25.60    9.30
 -10   1   0   23.40    8.40
 -10   1   0   33.40    9.60
  10   1   0   22.80    9.40
 -11  -1   0   15.30   10.20
 -11  -1   0   10.50   10.50
 -11   1   0   19.70    9.30
 -11   1   0    7.30    9.40
 -12  -1   0    3.90   11.60
 -12  -1   0   15.50   11.00
 -12   1   0   -9.80   10.90
 -12   1   0    8.00   11.10
 -13  -1   0   24.40   16.20
 -13  -1   0   63.09   14.40
 -13   1   0  112.99   16.70
 -13   1   0   44.50   16.10
   0  -2   0  398.36   12.90
   0   2   0  407.46   12.00
   1  -2   0  138.79    5.60
   1  -2   0  131.39    4.50
  -1  -2   0  131.49    5.20
  -1  -2   0  136.19    4.70
   1   2   0  140.29    5.30
  -1   2   0  138.59    4.50
   1   2   0  132.29    4.70
   2  -2   0  434.26   13.80
   2  -2   0  438.76   14.70
  -2  -2   0  433.56   13.60
  -2  -2   0  425.36   14.60
  -2   2   0  420.46   14.60
  -2   2   0  435.56   13.90
   2   2   0  427.66   14.60
   2   2   0  427.26   13.60
  -3  -2   0   84.59    5.70
   3  -2   0   92.29    5.60
   3  -2   0   83.79    4.80
  -3  -2   0   84.69    4.50
   3   2   0   76.99    5.30
  -3   2   0   83.79    5.20
  -3   2   0   88.99    5.10
   4  -2   0  964.20   31.10
  -4  -2   0  935.71   30.00
  -4  -2   0  969.50   31.40
  -4  -2   0  955.30   29.70
   4  -2   0  958.10   30.60
  -4   2   0  912.91   30.90
  -4   2   0  941.71   30.60
   4   2   0  972.90   31.40
  -5  -2   0   32.40    3.90
  -5  -2   0   44.80    5.00
   5  -2   0   35.00    4.70
   5  -2   0   31.90    4.40
  -5  -2   0   38.00    5.20
   5   2   0   40.60    6.30
  -5   2   0   38.60    4.70
  -5   2   0   36.50    5.10
   6  -2   0    9.90    4.00
  -6  -2   0    5.60    3.00
  -6  -2   0    4.70    3.20
  -6  -2   0    4.40    3.90
   6  -2   0    6.90    3.80
  -6   2   0    8.50    3.60
  -6   2   0    9.10    3.40
   6   2   0    3.50    3.80
  -7  -2   0    5.90    3.40
  -7  -2   0    3.40    4.20
  -7  -2   0    7.80    4.00
   7  -2   0    9.60    4.70
   7   2   0    2.00    4.40
  -7   2   0    9.90    4.70
  -7   2   0    4.60    4.20
  -8  -2   0   29.00    6.50
   8  -2   0   41.50    7.20
  -8  -2   0   15.90    6.00
  -8  -2   0   29.60    5.50
  -8   2   0   27.40    6.50
   8   2   0   32.90    6.90
  -8   2   0   41.20    7.00
  -9  -2   0   -2.80    6.30
  -9  -2   0    4.50    6.80
   9  -2   0    0.50    6.70
  -9  -2   0    1.60    5.30
  -9   2   0    7.20    6.10
  -9   2   0   -5.40    5.90
   9   2   0    2.60    7.10
  10  -2   0  251.97   19.10
 -10  -2   0  191.08   17.60
 -10  -2   0  244.58   17.90
 -10  -2   0  217.98   14.90
  10   2   0  202.18   16.90
 -10   2   0  182.28   23.40
 -11  -2   0  183.08   17.80
 -11  -2   0  206.68   19.80
 -11  -2   0  248.08   17.80
  11  -2   0  252.47   27.10
 -11   2   0  166.78   19.00
 -11   2   0  182.38   18.30
 -12  -2   0   62.29   13.80
 -12  -2   0   86.99   12.90
 -12  -2   0   94.19   15.80
 -12   2   0   73.69   15.10
 -12   2   0   66.59   14.40
 -13  -2   0   11.90   13.30
 -13  -2   0  -26.00   13.60
 -13   2   0  -10.40   14.80
 -13   2   0   26.80   14.30
   0  -3   0    0.10    0.70
   0  -3   0   -0.80    1.10
   0   3   0   -0.10    0.60
   0   3   0   -2.40    0.90
   1  -3   0 1124.99   32.50
  -1  -3   0 1078.49   31.40
  -1  -3   0  962.20   32.40
  -1   3   0 1074.49   32.50
   1   3   0 1078.19   31.50
   1   3   0 1042.00   31.80
  -1   3   0 1078.29   30.60
   2  -3   0 1582.94   45.50
  -2  -3   0 1547.25   45.40
   2  -3   0 1469.85   46.80
  -2  -3   0 1555.14   46.70
  -2   3   0 1640.04   45.50
  -2   3   0 1517.25   46.90
   2   3   0 1524.95   45.40
   2   3   0 1556.04   46.70
  -3  -3   0  727.23   24.00
   3  -3   0  731.93   24.10
  -3  -3   0  716.93   22.40
   3  -3   0  702.23   22.70
  -3   3   0  726.13   22.80
  -3   3   0  711.43   24.00
   3   3   0  712.73   23.90
  -4  -3   0  556.84   20.00
   4  -3   0  524.15   18.60
  -4  -3   0  558.04   18.20
   4  -3   0  521.35   19.50
  -4   3   0  533.95   19.70
   4   3   0  553.34   19.80
  -4   3   0  539.15   18.70
   5  -3   0    8.60    3.40
  -5  -3   0    6.70    3.30
  -5  -3   0   14.70    2.90
  -5  -3   0   16.50    3.00
   5  -3   0   13.10    3.40
   5   3   0    8.40    3.20
  -5   3   0   10.10    2.80
  -5   3   0   10.90    3.60
  -6  -3   0    9.80    3.40
   6  -3   0    6.70    4.00
   6  -3   0    3.90    3.30
  -6  -3   0    8.00    3.10
  -6  -3   0    4.90    3.90
  -6   3   0    9.20    3.70
   6   3   0    8.60    3.90
  -6   3   0    6.60    3.60
   7  -3   0    2.00    5.00
  -7  -3   0    1.70    4.30
   7  -3   0    9.60    4.60
  -7  -3   0    3.10    3.30
  -7  -3   0    2.00    6.90
  -7   3   0    6.00    4.90
  -7   3   0    3.00    4.10
   7   3   0    0.90    4.70
   8  -3   0    3.40    5.70
  -8  -3   0    0.10    4.40
  -8  -3   0   -0.10    5.20
  -8   3   0   -7.70    4.70
  -8   3   0    3.70    5.00
   8   3   0   -4.30    5.80
  -9  -3   0  350.06   16.90
   9  -3   0  381.26   19.70
  -9  -3   0  332.87   23.30
  -9  -3   0  320.47   17.70
  -9   3   0  344.07   18.70
  -9   3   0  333.97   18.30
   9   3   0  309.97   19.30
  10  -3   0  195.58   17.00
 -10  -3   0  187.18   14.50
 -10  -3   0  190.38   16.10
 -10  -3   0  223.68   16.80
  10   3   0  233.68   18.00
 -10   3   0  200.48   17.20
 -10   3   0  220.18   17.90
  11  -3   0    8.80   11.50
 -11  -3   0   -2.70    9.90
 -11  -3   0   12.40    8.40
 -11  -3   0  -15.10   10.20
 -11   3   0   -3.20    9.30
 -11   3   0   -5.70    8.70
 -12  -3   0  223.58   24.10
 -12  -3   0  275.97   20.90
 -12  -3   0  238.08   25.10
 -12   3   0  258.17   23.00
 -12   3   0  194.78   22.90
 -13  -3   0   11.60   16.50
 -13  -3   0   44.70   14.50
 -13   3   0   68.29   17.70
 -13   3   0   30.00   15.60
   0  -4   0  894.41   26.70
   0  -4   0  896.81   27.80
   0   4   0  917.81   27.90
   0   4   0  915.91   26.70
  -1  -4   0  310.17   10.00
   1  -4   0  292.87   10.90
  -1   4   0  288.47   11.00
   1   4   0  269.87   10.70
   1   4   0  287.27   10.10
  -2  -4   0  265.97   10.20
   2  -4   0  255.87    8.50
   2  -4   0  252.47   10.40
  -2  -4   0  261.07    9.00
   2   4   0  262.47   10.10
   2   4   0  242.98    9.10
  -2   4   0  258.37    8.50
  -2   4   0  254.97   10.50
   3  -4   0    4.00    1.60
  -3  -4   0    2.50    1.50
   3  -4   0    1.40    2.30
  -3  -4   0    6.20    2.70
   3   4   0    3.30    1.70
  -3   4   0    2.40    1.60
  -3   4   0    3.60    2.90
   3   4   0    2.00    2.10
   4  -4   0   44.70    5.40
  -4  -4   0   47.90    6.00
  -4  -4   0   48.50    4.20
   4  -4   0   53.89    4.40
  -4   4   0   56.79    4.60
  -4   4   0   54.49    6.00
   4   4   0   48.50    5.20
  -5  -4   0   72.09    5.70
  -5  -4   0   73.99    5.20
   5  -4   0   80.49    6.20
   5  -4   0   83.59    7.70
  -5  -4   0   79.29    7.60
  -5   4   0   88.49    7.50
  -5   4   0   84.09    6.50
   5   4   0   72.79    6.90
  -6  -4   0   36.60    4.40
   6  -4   0   40.00    6.40
  -6  -4   0   32.80    4.60
   6  -4   0   41.70    5.40
  -6  -4   0   31.60    5.90
   6   4   0   35.40    6.10
  -6   4   0   45.00    6.30
  -6   4   0   35.20    5.00
  -7  -4   0   16.30    5.90
  -7  -4   0   22.80    4.40
   7  -4   0   24.80    6.20
  -7  -4   0   23.60    4.70
  -7   4   0   26.20    5.40
   7   4   0   14.40    5.40
  -7   4   0   25.60    5.40
   8  -4   0   18.40    6.40
   8  -4   0   13.40    6.60
  -8  -4   0    9.70    6.00
  -8  -4   0   10.20    4.30
  -8  -4   0   10.90    5.30
   8   4   0    6.70    6.10
  -8   4   0    3.70    6.30
  -8   4   0   14.30    5.50
  -9  -4   0   39.90    9.60
  -9  -4   0   24.50    6.20
  -9  -4   0    4.60    6.40
   9  -4   0    7.00    7.30
  -9   4   0   23.10    7.30
   9   4   0    8.40    8.40
  -9   4   0   12.70    8.10
  10  -4   0   -9.70    8.30
 -10  -4   0   -7.00    7.80
 -10  -4   0   -8.20    8.00
 -10  -4   0   -4.00    6.00
 -10   4   0   -6.80    7.70
 -10   4   0  -12.30    7.40
 -11  -4   0  241.08   20.90
 -11  -4   0  293.57   21.50
  11  -4   0  291.27   24.10
 -11  -4   0  322.97   18.80
 -11   4   0  304.07   21.40
 -11   4   0  269.67   21.00
 -12  -4   0  -22.70   11.60
 -12  -4   0   28.50   14.50
 -12  -4   0   22.80   10.90
 -12   4   0   30.90   13.50
 -12   4   0  -12.10   11.80
 -13  -4   0  -10.10   13.30
 -13  -4   0  -37.80   14.30
 -13   4   0   11.30   14.50
 -13   4   0   29.90   16.90
   0  -5   0   -1.00    1.00
   0  -5   0   -4.50    1.50
   0   5   0    0.00    1.00
   0   5   0   -0.30    1.70
  -1  -5   0   61.39    3.90
  -1  -5   0   47.10    3.70
   1  -5   0   50.29    4.40
   1   5   0   52.39    3.70
   1   5   0   60.59    3.90
  -1   5   0   57.69    4.60
   2  -5   0 1465.25   44.90
  -2  -5   0 1461.65   42.90
  -2  -5   0 1435.56   44.10
   2   5   0 1358.16   43.90
  -2   5   0 1466.75   45.00
  -2   5   0 1487.65   41.80
   2   5   0 1410.66   43.50
   3  -5   0   71.19    6.00
  -3  -5   0   63.19    5.60
   3  -5   0   66.09    3.90
  -3  -5   0   63.89    4.00
   3   5   0   60.09    5.50
  -3   5   0   61.29    5.60
   3   5   0   66.19    4.10
   4  -5   0   58.29    4.40
  -4  -5   0   51.39    5.80
  -4  -5   0   59.09    4.40
   4  -5   0   62.59    6.40
   4   5   0   58.59    5.70
  -4   5   0   60.29    4.70
  -4   5   0   61.69    6.60
   5  -5   0   -1.50    2.50
   5  -5   0   -0.20    3.60
  -5  -5   0   -2.90    3.20
  -5  -5   0   -1.60    2.30
   5   5   0   -5.00    3.60
  -5   5   0    4.10    3.00
  -5   5   0   -1.20    3.30
   6  -5   0   45.40    6.60
  -6  -5   0   27.30    5.60
   6  -5   0   32.20    4.90
  -6  -5   0   47.70    5.10
  -6  -5   0   37.40    4.70
  -6   5   0   33.00    5.10
   6   5   0   32.80    6.00
  -6   5   0   33.50    6.20
  -7  -5   0    6.30    5.50
   7  -5   0    4.40    4.80
  -7  -5   0   12.80    4.00
  -7  -5   0   11.50    4.60
   7  -5   0    8.80    5.50
   7   5   0    4.90    5.40
  -7   5   0    6.00    5.40
  -7   5   0    7.60    4.20
  -8  -5   0  897.01   30.60
  -8  -5   0  902.21   35.20
   8  -5   0  847.62   32.50
  -8  -5   0  907.11   31.50
   8  -5   0  955.50   35.00
  -8   5   0  874.11   34.50
  -8   5   0  886.91   32.90
   8   5   0  854.91   34.80
   9  -5   0   25.80    8.50
  -9  -5   0   28.10    7.10
  -9  -5   0   29.00    8.80
  -9  -5   0   30.30    6.40
  -9   5   0   31.70    8.10
  -9   5   0   33.30    8.00
   9   5   0   29.40    9.50
  10  -5   0   18.10    9.70
 -10  -5   0    1.50    6.50
 -10  -5   0    1.40    8.20
 -10  -5   0   -0.30    7.70
 -10   5   0   10.60    8.60
 -10   5   0   17.60    9.80
 -11  -5   0    5.30    8.20
  11  -5   0  -12.20   11.60
 -11  -5   0  -18.10    9.60
 -11  -5   0   -3.80   10.60
 -11   5   0   29.40   11.60
 -11   5   0   -5.60    9.50
 -12  -5   0  -25.90   13.10
 -12  -5   0   -9.40   14.20
 -12  -5   0   11.90   10.90
 -12   5   0    3.60   13.50
 -12   5   0    3.40   12.30
 -13  -5   0   -7.20   13.40
 -13   5   0   14.90   17.70
 -13   5   0   18.10   14.90
   0  -6   0  488.45   17.10
   0  -6   0  497.05   15.40
   0   6   0  499.65   15.40
   0   6   0  500.65   17.30
  -1  -6   0 1113.29   34.20
  -1  -6   0 1091.59   33.80
   1  -6   0 1108.29   35.20
   1   6   0 1100.29   34.20
   1   6   0 1113.99   33.80
  -1   6   0 1131.69   35.40
   2  -6   0   92.39    6.80
  -2  -6   0  105.49    5.30
  -2  -6   0   88.79    5.90
   2   6   0  101.39    5.40
   2   6   0   97.99    6.10
  -2   6   0  112.09    7.30
  -3  -6   0  819.22   25.70
   3  -6   0  810.42   24.90
  -3  -6   0  836.52   27.80
   3  -6   0  895.91   33.60
   3   6   0  811.82   25.70
   3   6   0  820.72   27.70
  -3   6   0  828.52   25.00
  -3   6   0  788.52   28.40
  -4  -6   0    2.60    3.00
  -4  -6   0    1.80    2.00
   4  -6   0    0.40    1.90
  -4   6   0    1.90    3.30
   4   6   0    2.10    2.20
  -4   6   0    1.70    1.90
  -5  -6   0   16.10    3.30
   5  -6   0   11.30    3.10
  -5  -6   0   10.50    4.60
   5  -6   0   14.60    4.60
  -5   6   0   23.10    5.30
   5   6   0   14.30    4.80
  -5   6   0   11.60    3.20
  -6  -6   0  108.39    7.30
   6  -6   0  105.99    8.00
  -6  -6   0  106.29    6.80
  -6  -6   0   96.39    9.50
   6  -6   0  113.59    9.80
  -6   6   0   91.69    7.60
  -6   6   0  100.49   10.10
   6   6   0   89.09   10.30
   7  -6   0  154.48   13.00
  -7  -6   0  151.78   12.20
   7  -6   0  141.19   10.20
  -7  -6   0  140.19    8.80
  -7  -6   0  142.99    9.70
  -7   6   0  137.99   12.00
   7   6   0  154.38   12.30
  -7   6   0  149.99   10.30
   8  -6   0   32.10    7.90
  -8  -6   0   46.70    7.40
   8  -6   0   59.79    7.80
  -8  -6   0   68.69    7.50
  -8  -6   0   53.09    9.80
  -8   6   0   51.49    9.00
  -8   6   0   40.10    7.00
   8   6   0   66.39   10.70
  -9  -6   0   80.59   11.50
   9  -6   0   81.59   11.20
  -9  -6   0   85.09    9.70
   9  -6   0   84.99   11.50
  -9  -6   0   82.99   10.90
  -9   6   0  106.59   12.40
   9   6   0   90.79   12.50
  -9   6   0   85.99   10.30
 -10  -6   0   20.20    8.80
 -10  -6   0   11.00    6.70
 -10  -6   0   13.10   10.40
  10  -6   0   13.90    9.80
 -10   6   0   -7.00    7.90
 -10   6   0   38.10   10.60
  11  -6   0   18.90   13.10
 -11  -6   0    3.50   11.00
 -11  -6   0  -25.50   10.10
 -11  -6   0   11.90    8.10
 -11   6   0    4.90   10.90
 -11   6   0  -12.00    9.60
 -12  -6   0   57.19   11.70
 -12  -6   0   40.50   14.70
 -12   6   0   34.60   12.90
 -12   6   0   14.90   13.20
   0  -7   0   -0.70    2.40
   0  -7   0    1.30    1.40
   0   7   0    1.00    1.20
   0   7   0   -2.00    2.10
   1  -7   0  204.38   10.00
  -1  -7   0  211.78    8.60
  -1  -7   0  223.98    9.20
   1   7   0  213.48    9.20
   1   7   0  198.38    8.40
  -1   7   0  205.88    9.90
  -2  -7   0  432.56   16.10
  -2  -7   0  460.55   15.50
   2  -7   0  453.75   17.40
   2   7   0  418.66   16.00
   2   7   0  454.75   15.50
  -2   7   0  442.06   17.40
   3  -7   0  992.10   33.90
  -3  -7   0  995.80   33.00
  -3  -7   0 1013.60   31.10
  -3   7   0 1026.00   29.40
   3   7   0  971.50   31.00
  -3   7   0 1029.70   29.40
   3   7   0  977.00   33.00
  -3   7   0  996.40   34.20
   4  -7   0   10.20    3.90
  -4  -7   0   13.60    4.20
   4  -7   0   12.20    2.40
  -4  -7   0   16.30    2.80
   4   7   0   13.50    2.60
   4   7   0    8.20    4.10
  -4   7   0    9.90    4.20
  -4   7   0   11.30    2.40
   5  -7   0    1.80    4.70
  -5  -7   0    7.40    2.90
  -5  -7   0    6.00    4.20
   5  -7   0    7.30    2.80
  -5   7   0   10.10    2.60
  -5   7   0    7.00    4.70
   5   7   0    2.10    4.30
   6  -7   0  231.88   11.40
   6  -7   0  244.08   14.00
  -6  -7   0  229.98   10.70
  -6  -7   0  237.68   14.00
   6   7   0  235.38   14.10
  -6   7   0  235.48   14.70
  -6   7   0  227.08   11.20
   7  -7   0  156.58   11.00
  -7  -7   0  142.99   13.20
  -7  -7   0  138.99    9.40
  -7  -7   0  139.39    8.80
   7  -7   0  134.79   13.50
  -7   7   0  142.79   12.30
  -7   7   0  143.69   10.00
   7   7   0  165.18   14.30
   8  -7   0    0.30    7.50
  -8  -7   0   10.80    7.40
   8  -7   0   -4.80    6.10
  -8  -7   0    6.00    5.30
  -8  -7   0    9.50    4.40
   8   7   0   -5.30    9.00
  -8   7   0    2.50    5.20
  -8   7   0   -1.10    6.40
  -9  -7   0   74.09    9.10
  -9  -7   0   70.99    7.60
  -9  -7   0   62.99   12.10
   9  -7   0   61.19    9.90
  -9   7   0   75.59   11.40
  -9   7   0   42.50    8.90
   9   7   0   75.19   11.80
 -10  -7   0  124.09   12.50
 -10  -7   0  141.79   15.60
  10  -7   0   95.39   13.20
 -10  -7   0  111.39   15.00
 -10   7   0  115.29   12.40
 -10   7   0  111.59   14.50
 -11  -7   0   77.09   13.50
 -11  -7   0   61.99   10.20
  11  -7   0   89.39   16.10
 -11  -7   0   43.00   14.30
 -11   7   0   56.49   14.80
 -11   7   0   48.10   11.90
 -12  -7   0   47.20   16.50
 -12  -7   0  104.69   13.30
 -12   7   0   94.89   18.10
 -12   7   0   75.59   15.20
   0  -8   0  345.77   13.90
   0  -8   0  336.47   11.10
   0   8   0  342.27   11.10
   0   8   0  337.27   13.90
   1  -8   0    7.30    3.60
  -1  -8   0   10.20    2.50
  -1  -8   0    7.40    3.10
   1   8   0    8.90    2.80
  -1   8   0   13.00    3.70
   1   8   0   11.10    2.60
  -2  -8   0  186.58    9.00
   2  -8   0  186.28   10.50
  -2  -8   0  189.38    8.70
   2   8   0  180.78    8.70
  -2   8   0  185.78   10.70
   2   8   0  175.18    9.00
   3  -8   0    4.50    4.30
  -3  -8   0    0.30    3.20
  -3  -8   0    3.00    2.50
  -3   8   0   -1.70    3.60
   3   8   0   -4.60    3.10
   3   8   0    1.50    2.40
   4  -8   0  920.81   32.70
  -4  -8   0  918.11   31.90
  -4  -8   0  932.11   28.70
   4   8   0  868.91   28.60
   4   8   0  874.71   31.60
  -4   8   0  927.61   33.10
  -4   8   0  903.61   27.40
   5  -8   0   53.79    8.00
  -5  -8   0   50.79    5.40
  -5  -8   0   47.20    7.20
   5  -8   0   49.90    5.10
  -5   8   0   49.40    7.70
   5   8   0   43.10    7.70
  -5   8   0   48.50    4.90
  -6  -8   0    2.50    3.40
  -6  -8   0    3.70    5.90
   6  -8   0   -3.10    5.90
   6  -8   0   -2.60    3.40
  -6   8   0    1.00    5.40
  -6   8   0   -9.30    3.20
   6   8   0   -2.50    5.80
  -7  -8   0  103.69   12.80
   7  -8   0  106.19    9.60
  -7  -8   0  112.89    8.40
   7  -8   0  138.79   13.70
  -7  -8   0   98.29    7.60
  -7   8   0   92.09    9.10
  -7   8   0  108.49   14.20
   7   8   0  105.89   12.80
  -8  -8   0   19.50    5.10
   8  -8   0   10.20    8.20
  -8  -8   0   -5.10    8.20
  -8  -8   0   17.80    5.80
  -8   8   0   13.20    8.10
  -8   8   0   11.30    5.80
   8   8   0   21.50    9.50
   9  -8   0   16.80    8.30
  -9  -8   0   11.40    7.10
  -9  -8   0   12.20    5.20
  -9  -8   0   -6.40    8.40
  -9   8   0   21.70    7.30
  -9   8   0   -1.90    7.80
 -10  -8   0  155.88   13.30
  10  -8   0  187.68   19.60
 -10  -8   0  135.99   15.70
 -10  -8   0  160.98   17.80
 -10   8   0  141.79   17.10
 -10   8   0  173.48   16.80
 -11  -8   0   25.10    8.80
 -11  -8   0    1.40   13.60
  11  -8   0   47.30   14.20
 -11   8   0   27.80   13.90
 -11   8   0   28.90   13.60
 -12  -8   0   91.59   19.10
 -12   8   0   55.89   16.30
 -12   8   0   82.19   16.00
   0  -9   0   -1.80    3.40
   0  -9   0   -0.90    1.40
   0   9   0   -0.80    1.40
   0   9   0    0.60    3.00
  -1  -9   0  287.97   11.20
  -1  -9   0  292.97   12.50
   1  -9   0  288.07   13.30
   1   9   0  276.77   12.50
   1   9   0  292.77   11.00
  -1   9   0  303.97   13.80
  -2  -9   0   62.49    6.20
  -2  -9   0   61.29    6.00
   2   9   0   61.99    6.00
  -2   9   0   74.49    7.70
   2   9   0   63.99    6.30
  -3  -9   0  434.86   16.10
   3  -9   0  475.85   19.80
  -3  -9   0  441.66   17.80
   3   9   0  435.36   17.80
   3   9   0  443.26   16.20
  -3   9   0  468.65   19.80
   4  -9   0    7.70    5.90
  -4  -9   0   15.10    4.80
  -4  -9   0   18.30    3.50
  -4   9   0   18.80    6.00
   4   9   0   17.90    3.40
   4   9   0   18.20    5.40
  -5  -9   0   -1.10    5.20
   5  -9   0   -3.50    6.40
  -5  -9   0   12.20    3.40
  -5   9   0    5.20    4.00
  -5   9   0    8.40    6.10
   5   9   0    4.80    5.70
  -6  -9   0    5.90    3.50
   6  -9   0    9.00    7.50
  -6  -9   0    4.50    6.40
   6   9   0   -3.50    7.40
  -6   9   0    5.80    6.90
  -6   9   0   11.80    3.60
  -7  -9   0   31.20    4.90
   7  -9   0   41.30   10.10
  -7  -9   0   26.30    8.20
   7  -9   0   25.60    5.50
  -7  -9   0   38.20    4.80
  -7   9   0   41.50    8.90
   7   9   0   24.30    9.10
  -7   9   0   37.10    5.40
  -8  -9   0   14.50    5.50
   8  -9   0   19.70    6.80
  -8  -9   0   12.20   10.00
  -8  -9   0   20.80    4.70
  -8   9   0   20.10    6.10
   8   9   0   28.90   10.10
  -8   9   0   20.90    8.90
  -9  -9   0  147.79   15.60
   9  -9   0  125.49   12.80
  -9  -9   0  146.39   16.40
  -9  -9   0  139.79   11.00
  -9   9   0  180.88   18.60
  -9   9   0  146.99   14.00
 -10  -9   0  104.39   11.70
  10  -9   0   61.69   12.60
 -10  -9   0   80.09   14.50
 -10   9   0   81.59   11.80
 -10   9   0   96.09   14.90
 -11  -9   0    6.50   14.20
 -11   9   0   19.90   12.30
 -11   9   0    7.90   14.00
   0 -10   0 1236.78   40.50
   0 -10   0 1208.18   35.70
   0  10   0 1249.68   40.20
   0  10   0 1190.38   35.50
  -1 -10   0   14.20    3.00
  -1 -10   0   13.40    4.20
   1 -10   0   15.30    5.10
   1  10   0   14.50    3.00
   1  10   0   17.70    4.40
  -1  10   0    3.10    4.30
   2 -10   0   16.00    5.60
  -2 -10   0   16.60    3.90
  -2 -10   0   19.40    4.20
   2  10   0   25.20    4.50
   2  10   0   28.90    4.30
  -2  10   0   31.20    5.90
  -3 -10   0   20.70    5.00
  -3 -10   0   15.20    4.00
   3 -10   0   14.70    6.10
   3  10   0   19.30    5.40
   3  10   0   16.30    4.00
  -3  10   0    6.90    5.00
   4 -10   0   15.80    6.70
  -4 -10   0   16.80    3.80
  -4 -10   0   21.70    5.90
   4  10   0    8.70    6.20
   4  10   0   16.80    3.70
  -4  10   0   17.20    6.20
  -5 -10   0   51.69    7.60
  -5 -10   0   52.59    6.20
   5 -10   0   40.20    9.90
   5  10   0   41.10    7.50
  -5  10   0   56.19    9.30
   5  10   0   48.00    5.00
   6 -10   0  240.28   18.60
  -6 -10   0  226.68   10.70
  -6 -10   0  218.48   15.80
  -6  10   0  216.98   19.40
  -6  10   0  218.48    9.30
   6  10   0  210.88   16.30
  -7 -10   0   24.90    4.40
  -7 -10   0   19.20    4.80
   7 -10   0   17.00   10.80
  -7 -10   0    7.10    8.50
  -7  10   0   24.10    9.10
   7  10   0   23.80    9.70
  -7  10   0   16.80    4.80
  -8 -10   0    2.70    5.20
   8 -10   0    3.90   10.00
  -8 -10   0   10.70    4.20
  -8 -10   0   -4.00    9.10
   8  10   0   26.00   11.60
  -8  10   0   -1.00    5.90
  -8  10   0   -4.40    9.20
  -9 -10   0   35.50    6.70
   9 -10   0   41.40    9.00
  -9 -10   0   36.70    6.10
  -9 -10   0   29.30   12.30
  -9  10   0   41.30   12.90
  -9  10   0   36.20    8.60
 -10 -10   0  202.78   23.40
 -10  10   0  139.39   14.20
 -10  10   0  129.89   17.80
 -11 -10   0   25.10   15.70
 -11  10   0  -14.40   14.40
   0 -11   0    3.10    4.30
   0  11   0   -0.10    4.50
  -1 -11   0  424.86   15.70
   1 -11   0  445.06   19.50
  -1 -11   0  488.85   25.60
  -1  11   0  455.45   19.50
   1  11   0  447.36   15.60
   1  11   0  455.55   18.50
   2 -11   0  280.57   15.60
  -2 -11   0  272.77   13.00
  -2 -11   0  266.47   12.40
   2  11   0  266.97   12.10
   2  11   0  260.97   12.80
  -2  11   0  295.37   15.60
   3 -11   0    1.30    6.30
  -3 -11   0   -0.90    4.00
  -3 -11   0   -0.50    4.50
  -3  11   0   10.80    6.00
   3  11   0    6.90    3.90
  -4 -11   0   60.29    7.10
   4 -11   0   56.29    9.70
  -4 -11   0   60.39    7.80
   4  11   0   52.79    5.60
   4  11   0   52.39    7.60
  -4  11   0   54.89    8.90
  -5 -11   0   54.39    8.50
   5 -11   0   53.59   10.80
  -5 -11   0   58.39    5.80
   5  11   0   71.19    7.10
  -5  11   0   65.79   11.90
   5  11   0   70.49    9.30
   6 -11   0    3.10    8.90
  -6 -11   0   -1.00    6.90
  -6 -11   0   -4.60    4.00
  -6  11   0   -7.60    7.60
   6  11   0   -6.00    8.60
  -7 -11   0   20.70    4.80
  -7 -11   0   18.90    4.10
  -7  11   0   17.80    3.90
  -7  11   0   19.90    4.60
  -7  11   0   33.20    9.60
   7  11   0   47.40   11.50
  -8 -11   0   46.30   11.00
  -8 -11   0   62.39    7.10
  -8 -11   0   48.90    6.10
  -8  11   0   42.80    6.50
  -8  11   0   43.50   10.90
   8  11   0   61.39   25.70
  -9 -11   0   46.30   13.00
  -9  11   0   23.10   11.90
  -9  11   0   31.30    7.30
 -10 -11   0   33.10   16.60
 -10  11   0   40.50   14.50
   0 -12   0   75.69    9.00
   0  12   0   94.29    9.80
   1 -12   0   63.79    8.80
  -1 -12   0   68.49    7.70
  -1 -12   0   55.49    5.40
  -1  12   0   63.79    8.20
   1  12   0   56.89    5.30
   1  12   0   48.60    7.20
  -2 -12   0   10.60    4.40
   2 -12   0   14.80    7.40
   2  12   0    1.90    4.00
   2  12   0   11.80    5.10
  -2  12   0    4.70    6.30
  -3 -12   0   14.80    5.20
  -3 -12   0    9.60    4.90
   3 -12   0   -3.10    7.40
  -3  12   0   12.60    7.00
   3  12   0    6.20    5.10
   3  12   0   10.80    4.90
  -4 -12   0  108.89   12.00
   4 -12   0  100.09   12.90
  -4 -12   0  118.29    8.90
  -4  12   0   91.29   11.30
   4  12   0  142.19   12.60
   4  12   0  121.39    8.80
  -5 -12   0   12.60    4.70
  -5 -12   0   14.10    7.70
   5 -12   0   19.50   10.50
   5  12   0   22.20    4.60
  -5  12   0   10.30    8.50
   5  12   0   23.40    8.80
  -6 -12   0   23.70    4.80
  -6 -12   0   40.40    9.70
  -6  12   0   35.50   10.30
   6  12   0   48.60   10.70
  -7 -12   0    6.10    9.60
  -7 -12   0   -0.80    4.00
  -7 -12   0   -9.00    4.10
  -7  12   0   10.10   10.80
  -8 -12   0    8.90   11.40
  -8  12   0    4.00   12.10
  -9 -12   0   20.40   13.30
  -9  12   0   -0.90   14.10
 -10 -12   0   32.70   17.50
   0 -13   0   -0.10    6.40
   0  13   0   -3.10    5.60
   1 -13   0   35.70    8.40
  -1 -13   0   32.00    6.90
  -1  13   0   23.40    7.40
   1  13   0   27.90    3.10
   1  13   0   13.40    6.30
   2 -13   0  203.18   17.00
  -2 -13   0  193.88   13.10
  -2 -13   0  191.58   10.90
   2  13   0  190.98   10.90
   2  13   0  224.48   13.40
  -2  13   0  207.88   15.40
   3 -13   0  124.59   13.40
  -3 -13   0  137.39   11.50
  -3 -13   0  138.39   10.90
   3  13   0  136.89   11.00
  -3  13   0  140.09   14.70
   4 -13   0   21.00   11.20
  -4 -13   0   16.80    5.50
  -4 -13   0    0.50    6.40
   4  13   0   15.40    5.10
   4  13   0    4.30    7.50
  -4  13   0    6.90    8.50
  -5 -13   0   50.69    6.00
   5 -13   0   50.49   15.20
  -5 -13   0   37.40    9.40
  -5  13   0   43.20   10.50
   5  13   0   41.90   10.20
   5  13   0   56.49    6.10
  -6 -13   0   60.99    7.30
  -6 -13   0   60.29   11.60
  -6  13   0   76.39   12.30
   6  13   0   61.19   13.10
  -7 -13   0    3.80   11.50
   7  13   0    2.90   13.80
  -7  13   0   -3.90   11.00
  -8 -13   0   -5.80   13.00
  -8  13   0  -26.10   13.20
  -9 -13   0   48.00   17.20
  -9  13   0   35.90   17.50
   0 -14   0  104.69   11.80
   0  14   0  114.49   11.50
   1 -14   0  240.58   18.90
  -1 -14   0  268.17   16.60
   1  14   0  259.57   16.20
  -1  14   0  263.77   17.90
  -2 -14   0   17.60    4.80
   2 -14   0   14.40   10.20
  -2  14   0   17.80    8.20
   2  14   0    9.90    6.80
   2  14   0   11.70    5.00
  -3 -14   0    8.40    6.30
  -3 -14   0    1.00    8.50
   3 -14   0  -22.70   10.50
   3  14   0   -0.40    6.00
   3  14   0    2.80    7.00
  -3  14   0    0.10    8.50
  -4 -14   0   -0.10    7.40
  -4 -14   0   -0.60    6.10
   4 -14   0   -0.80   12.30
  -4  14   0    4.30    9.30
   4  14   0   10.30    5.50
   4  14   0   -1.10    8.00
  -5 -14   0  130.69   13.20
  -5 -14   0  128.09   14.30
  -5  14   0  167.48   19.50
   5  14   0  133.79   14.30
   5  14   0  138.09   10.00
  -6 -14   0   10.00   12.00
   6  14   0   13.40   13.20
  -6  14   0    2.10   11.30
  -7 -14   0   -3.70   12.70
  -7  14   0   -2.80   12.50
   7  14   0    4.70   18.90
  -8 -14   0    4.90   15.50
  -8  14   0  -22.80   14.70
   0 -15   0   -6.60    9.80
   0  15   0   -2.50    8.30
   1 -15   0   23.30   11.30
  -1 -15   0   29.10    9.80
   1  15   0    0.00    7.90
  -1  15   0   10.20    9.00
   2 -15   0   91.89   14.50
  -2 -15   0  108.59    8.50
  -2 -15   0  119.79   11.90
   2  15   0  127.39   13.80
  -2  15   0  108.99   14.50
   2  15   0  115.39    8.20
  -3 -15   0   13.90    7.90
   3 -15   0   16.00   13.00
  -3 -15   0    6.10    6.70
  -3  15   0   15.60   10.10
   3  15   0   17.10    7.30
  -4 -15   0   77.59   10.80
   4  15   0  111.49   11.10
  -4  15   0   92.49   14.80
  -5 -15   0    0.30   10.00
  -5  15   0    2.10   12.80
  -6 -15   0  -19.80   13.20
  -6  15   0    7.80   13.30
  -7 -15   0   -0.90   14.40
  -7  15   0   -2.10   15.80
   0 -16   0  132.29   16.20
   0  16   0  151.08   15.30
   1 -16   0   16.10   13.00
   1  16   0   33.00   10.50
   2 -16   0   14.10   14.30
  -2  16   0    0.60   12.00
   2  16   0   -9.60    8.70
  -3  16   0  101.69   16.30
  -4  16   0   21.20   13.70
  -5  16   0   19.40   15.50
   0  17   0  -12.20   21.00
  -1  17   0   44.20   14.50
   1  17   0   19.80   12.90
  -2  17   0    9.70   13.50
  -3  17   0  126.09   19.00
 -13   0   1   93.39   16.70
 -13   0   1   81.49   15.40
 -12   0   1  -20.10    9.50
 -12   0   1   -6.60   11.30
 -11   0   1  278.47   21.90
 -11   0   1  346.27   20.60
 -10   0   1    2.50    6.80
  10   0  -1  -15.00    8.10
 -10   0   1   -5.30    7.10
   9   0  -1   95.39   11.20
  -9   0   1   86.59   10.60
  -9   0   1   83.39   10.20
  -8   0   1   -4.70    5.00
   8   0  -1   -5.00    4.80
  -8   0   1   -2.40    4.00
   7   0  -1   12.70    4.70
  -7   0   1   18.30    4.90
  -7   0   1   10.70    4.90
  -6   0   1   -4.10    3.20
   6   0  -1   -5.60    3.20
  -6   0   1   -0.80    3.10
  -5   0   1  363.76   14.60
   5   0  -1  327.27   14.00
  -5   0   1  329.17   13.40
   5   0  -1  333.87   13.40
  -4   0   1   -0.60    2.20
   4   0  -1   -3.20    1.70
  -4   0   1   -0.80    1.90
   4   0  -1   -0.70    1.90
  -3   0   1  437.96   15.60
  -3   0   1  449.86   15.00
   3   0  -1  419.96   15.40
   3   0  -1  469.05   15.00
   2   0  -1    0.30    1.30
   2   0  -1    0.30    1.00
  -2   0   1    0.20    1.00
  -2   0   1    0.30    1.30
  -2   0  -1   -0.70    1.40
   2   0   1    0.80    1.40
   3   0   1  667.13   22.00
  -3   0  -1  643.74   22.00
  -3   0  -1  683.83   21.70
  -4   0  -1   -1.30    2.00
  -4   0  -1    2.00    2.50
   4   0   1    3.10    2.30
   5   0   1    7.70    3.20
  -5   0  -1    4.40    2.80
  -5   0  -1    9.70    3.40
  -6   0  -1   -2.20    3.20
  -6   0  -1   -1.90    2.90
   6   0   1    1.00    3.60
   7   0   1  267.17   14.00
  -7   0  -1  254.07   14.50
  -7   0  -1  293.47   14.00
  -8   0  -1    2.00    4.80
   8   0   1   -1.20    5.00
  -8   0  -1    2.70    4.60
  -9   0  -1    5.60    5.80
   9   0   1   12.50    7.60
  -9   0  -1   11.50    6.00
 -10   0  -1   -6.20    7.40
  10   0   1   12.00    8.90
 -10   0  -1   -6.20    6.80
 -10   0  -1    0.70    8.00
 -11   0  -1    0.10    8.50
 -11   0  -1    4.20    9.70
 -11   0  -1   -0.20   10.40
 -12   0  -1    2.40   11.50
 -12   0  -1   -6.70   10.30
 -13   0  -1   58.19   16.00
 -13   0  -1   16.50   15.70
 -13  -1   1   88.29   16.00
 -13  -1   1   46.00   15.30
 -13   1   1   76.59   15.80
 -13   1   1   61.19   16.30
 -12  -1   1    1.00   10.30
 -12  -1   1   -1.70   12.80
 -12   1   1   21.70   10.60
 -12   1   1    1.70   12.00
 -11  -1   1   79.59   14.00
 -11  -1   1  114.49   14.50
 -11  -1   1   95.59   11.70
 -11   1   1   80.39   12.40
 -11   1   1  105.19   12.90
  10  -1  -1  987.70   38.60
 -10  -1   1  938.71   37.90
 -10  -1   1  944.41   35.30
 -10   1   1  835.62   46.50
  10   1  -1  873.41   37.30
 -10   1   1  997.90   36.70
   9  -1  -1   -3.60    7.00
  -9  -1   1    0.50    5.70
  -9  -1   1    4.10    5.20
   9   1  -1   -3.40    6.70
  -9   1   1    4.10    5.70
  -9   1   1    0.80    5.60
  -8  -1   1    0.80    4.60
  -8  -1   1    6.20    4.50
   8  -1  -1   -6.40    5.20
  -8   1   1    1.60    5.20
  -8   1   1    6.60    5.00
   8   1  -1    0.10    4.90
  -7  -1   1  406.46   18.00
  -7  -1   1  369.96   16.20
   7  -1  -1  366.26   17.00
   7  -1  -1  381.06   17.40
   7   1  -1  409.46   17.80
  -7   1   1  390.06   17.80
  -7   1   1  421.66   17.40
   6  -1  -1   87.59    7.60
   6  -1  -1   85.09    7.20
  -6  -1   1   92.19    7.60
  -6  -1   1   81.69    6.60
   6   1  -1   84.19    7.50
  -6   1   1   86.09    7.10
  -6   1   1   95.49    7.40
  -5  -1   1  343.47   13.60
  -5  -1   1  356.16   15.00
   5  -1  -1  357.66   14.40
   5  -1  -1  347.47   14.50
  -5   1   1  357.16   14.40
   5   1  -1  371.66   15.00
  -5   1   1  377.36   14.90
   4  -1  -1   49.99    4.30
  -4  -1   1   45.40    4.80
  -4  -1   1   51.49    4.20
   4  -1  -1   49.99    4.40
   4   1  -1   59.39    5.20
  -4   1   1   54.49    5.00
  -4   1   1   51.89    4.70
   3  -1  -1  388.76   13.90
  -3  -1   1  398.56   13.30
  -3  -1   1  410.16   14.50
   3  -1  -1  412.66   14.10
   3   1  -1  393.66   13.20
  -3   1   1  379.36   13.90
  -3   1   1  410.06   14.10
   3   1  -1  404.06   14.40
  -2  -1   1  440.46   14.60
   2  -1  -1  440.76   14.10
  -2  -1   1  412.96   13.40
   2  -1  -1  428.46   14.30
   2   1  -1  428.76   13.40
  -2   1   1  453.35   14.40
   2   1  -1  434.66   14.50
   2  -1   1 2151.68   63.49
  -2  -1  -1 2255.37   63.29
   2  -1   1 2131.29   63.29
  -2  -1  -1 2133.39   63.59
   2   1   1 2158.08   63.69
  -2   1  -1 2138.79   63.49
  -2   1  -1 2105.69   63.49
  -3  -1  -1   76.89    4.70
  -3  -1  -1   77.49    5.20
   3  -1   1   79.39    4.90
   3   1   1   74.69    5.20
  -3   1  -1   67.19    4.70
  -3   1  -1   77.19    4.90
  -4  -1  -1  311.27   13.40
  -4  -1  -1  330.87   12.60
   4  -1   1  355.66   13.30
  -4   1  -1  324.67   13.10
  -4   1  -1  335.87   13.20
   4   1   1  342.67   13.60
  -5  -1  -1  199.18    9.60
  -5  -1  -1  192.88   10.50
   5  -1   1  224.18   10.50
  -5   1  -1  205.48   10.60
   5   1   1  188.58   15.20
  -5   1  -1  191.38    9.80
   6  -1   1  657.93   25.00
  -6  -1  -1  719.13   26.00
  -6  -1  -1  687.23   24.20
  -6   1  -1  672.43   24.80
  -6   1  -1  679.53   25.20
  -7  -1  -1  305.37   16.00
  -7  -1  -1  307.37   14.40
   7  -1   1  338.47   15.70
  -7   1  -1  333.87   16.00
   7   1   1  340.67   15.90
  -7   1  -1  299.57   15.10
   8  -1   1    9.60    5.80
  -8  -1  -1   10.30    6.10
  -8  -1  -1    8.30    5.30
  -8  -1  -1   18.50    5.70
  -8   1  -1   11.90    5.20
  -8   1  -1    7.20    5.10
   8   1   1   26.20    6.40
  -9  -1  -1   26.40    7.60
   9  -1   1   31.00    8.40
  -9  -1  -1   21.60    6.60
  -9  -1  -1   22.60    6.90
  -9   1  -1   26.10    7.00
   9   1   1   35.20    8.10
  -9   1  -1   27.00    7.70
 -10  -1  -1   17.30    7.90
 -10  -1  -1    3.50    8.10
  10  -1   1   -4.80    9.30
 -10  -1  -1   19.80    9.50
  10   1   1   21.30    8.90
 -10   1  -1    1.30    8.10
 -11  -1  -1  188.08   17.80
 -11  -1  -1  139.89   16.10
 -11  -1  -1  153.48   16.70
 -11   1  -1  168.48   18.70
 -11   1  -1  172.38   17.40
 -11   1  -1  195.28   21.20
 -12  -1  -1  191.28   20.40
 -12  -1  -1  197.28   20.70
 -12   1  -1  219.98   21.00
 -12   1  -1  213.48   22.90
 -13  -1  -1  -34.10   14.90
 -13  -1  -1    3.50   14.00
 -13   1  -1  -29.10   14.20
 -13   1  -1   19.20   14.90
 -13  -2   1  139.09   19.50
 -13  -2   1  187.28   22.80
 -13   2   1  173.38   21.10
 -13   2   1  166.88   19.50
 -12  -2   1  105.79   17.20
 -12  -2   1  110.19   14.00
 -12  -2   1  102.79   16.20
 -12   2   1  140.99   16.50
 -12   2   1  111.79   16.00
 -11  -2   1   52.29    9.60
  11  -2  -1   73.39   13.40
 -11  -2   1   38.40   10.40
 -11  -2   1   45.70   11.40
 -11   2   1   17.70   10.40
 -11   2   1   51.19   10.50
 -10  -2   1  104.69   11.90
 -10  -2   1  105.89   12.90
  10  -2  -1  108.59   13.50
 -10  -2   1   80.99   11.00
 -10   2   1   80.09   12.90
 -10   2   1  125.59   15.80
  10   2  -1  111.59   13.50
  -9  -2   1  102.59   10.40
  -9  -2   1   73.19   10.10
  -9  -2   1  100.29   11.50
   9  -2  -1   77.29   11.00
  -9   2   1   89.69   10.40
   9   2  -1   64.59   10.20
  -9   2   1   91.19   10.40
  -8  -2   1  104.29   10.80
  -8  -2   1   88.99    8.50
   8  -2  -1   98.79   10.00
   8  -2  -1   82.79   10.20
   8   2  -1   86.79   10.80
  -8   2   1   91.29   10.20
  -8   2   1  104.49   10.60
   7  -2  -1  348.37   16.50
  -7  -2   1  367.86   14.90
  -7  -2   1  352.86   17.00
   7  -2  -1  337.17   16.00
  -7   2   1  340.57   16.30
   7   2  -1  324.07   16.10
  -7   2   1  340.57   15.90
   6  -2  -1  195.08   10.90
   6  -2  -1  184.88   10.20
  -6  -2   1  185.18    9.20
  -6  -2   1  182.48   11.00
  -6   2   1  194.48   10.70
  -6   2   1  197.08   10.80
   6   2  -1  182.88   12.40
   5  -2  -1  277.47   12.10
   5  -2  -1  309.47   12.80
  -5  -2   1  293.97   11.30
  -5  -2   1  282.67   13.20
  -5   2   1  276.97   12.60
  -5   2   1  268.17   12.30
   4  -2  -1  374.46   14.00
  -4  -2   1  351.76   14.30
   4  -2  -1  355.56   13.40
  -4  -2   1  355.06   12.40
  -4   2   1  347.27   13.50
   4   2  -1  344.57   14.10
  -4   2   1  339.57   13.80
  -3  -2   1   45.10    4.30
   3  -2  -1   50.39    3.60
   3  -2  -1   49.30    4.50
  -3   2   1   52.59    3.90
   3   2  -1   52.09    4.30
  -3   2   1   43.30    4.10
   2  -2  -1 1201.28   36.50
  -2  -2   1 1207.98   34.80
   2  -2  -1 1219.88   35.50
  -2  -2   1 1184.88   34.90
  -2  -2   1 1238.98   36.50
   2   2  -1 1186.48   36.40
  -2   2   1 1176.38   35.50
  -2   2   1 1148.69   36.40
   1  -2  -1 1827.72   51.49
  -1  -2   1 1790.42   52.49
   1  -2  -1 1723.63   52.59
   1   2  -1 1794.52   52.39
  -1   2   1 1806.52   51.49
   0  -2   1  453.15   13.50
   0  -2   1  433.36   13.40
   0  -2  -1  450.95   14.00
   0  -2  -1  427.56   13.20
   0   2   1  459.25   14.00
   0   2  -1  437.86   13.50
   0   2   1  435.26   13.20
   0   2  -1  438.36   13.50
  -1  -2  -1  308.07   10.20
  -1  -2  -1  314.27   10.50
   1  -2   1  304.87   10.60
   1  -2   1  315.87    9.90
   1   2   1  311.57   10.30
  -1   2  -1  313.87    9.90
   1   2   1  312.77   10.40
  -2  -2  -1 2306.77   68.09
   2  -2   1 2349.06   68.79
  -2  -2  -1 2306.17   68.79
   2  -2   1 2330.77   68.09
  -2   2  -1 2320.87   68.79
   2   2   1 2357.26   68.79
   3  -2   1  304.17   11.70
  -3  -2  -1  320.17   12.10
   3  -2   1  292.07   11.10
  -3  -2  -1  297.57   11.00
  -3   2  -1  313.87   11.30
   3   2   1  285.77   11.70
  -3   2  -1  278.07   11.50
  -4  -2  -1 1569.24   48.10
  -4  -2  -1 1521.75   46.80
   4  -2   1 1432.36   47.00
   4  -2   1 1631.24   47.80
  -4   2  -1 1540.05   47.20
   4   2   1 1445.26   47.70
  -4   2  -1 1553.34   47.70
  -5  -2  -1  491.75   18.00
   5  -2   1  513.45   18.60
  -5  -2  -1  462.25   19.00
  -5  -2  -1  478.85   17.50
  -5   2  -1  486.15   18.60
   5   2   1  491.45   19.10
  -5   2  -1  471.75   18.30
  -6  -2  -1  102.69    8.50
   6  -2   1  111.99    8.40
  -6  -2  -1  108.19    8.10
  -6  -2  -1  105.49    7.50
  -6   2  -1   94.79    8.10
   6   2   1  107.69    8.60
  -6   2  -1  107.59    8.10
  -7  -2  -1  134.39   10.80
  -7  -2  -1  132.59   10.10
  -7  -2  -1  124.69    8.90
   7  -2   1  153.18   10.40
  -7   2  -1  131.19   10.10
   7   2   1  130.89   10.40
  -7   2  -1  121.39   10.10
  -8  -2  -1   39.10    7.30
   8  -2   1   44.90    7.60
  -8  -2  -1   37.60    6.00
  -8  -2  -1   32.00    7.00
  -8   2  -1   37.80    7.10
  -8   2  -1   39.40    7.50
   8   2   1   31.80    6.80
   9  -2   1   62.69   10.00
  -9  -2  -1   36.40    8.20
  -9  -2  -1   59.39    8.20
  -9  -2  -1   57.79    9.20
  -9   2  -1   50.09    8.70
   9   2   1   53.99    9.70
  -9   2  -1   56.59    9.00
 -10  -2  -1  117.29   13.00
 -10  -2  -1  115.29   12.90
 -10  -2  -1  107.69   13.30
  10  -2   1  116.29   13.40
 -10   2  -1  137.09   15.40
 -10   2  -1  132.39   14.60
  10   2   1  153.38   15.10
 -11  -2  -1   35.60   12.00
 -11  -2  -1   33.70   10.40
 -11   2  -1   33.00   10.10
 -11   2  -1   35.30   10.20
 -12  -2  -1   24.40   13.70
 -12  -2  -1   42.90   11.10
 -12   2  -1   32.70   12.50
 -12   2  -1   39.20   13.80
 -13  -2  -1   12.70   14.30
 -13  -2  -1   59.19   14.90
 -13   2  -1   40.10   16.00
 -13   2  -1   -0.50   15.40
 -13  -3   1   36.30   15.40
 -13  -3   1   75.69   14.20
 -13   3   1   51.09   15.30
 -13   3   1   55.39   15.20
 -12  -3   1   -2.90   10.70
 -12  -3   1  -17.20   12.60
 -12  -3   1    7.70   10.70
 -12   3   1  -11.40   11.30
 -12   3   1   18.60   12.60
  11  -3  -1  217.48   20.60
 -11  -3   1  209.38   16.20
 -11  -3   1  191.98   18.30
 -11  -3   1  166.48   17.70
 -11   3   1  196.08   18.10
 -11   3   1  169.68   16.90
 -10  -3   1    4.50    8.10
  10  -3  -1    6.60    8.70
 -10  -3   1   12.10    8.90
 -10  -3   1   17.80    6.90
 -10   3   1   -4.40    6.90
  10   3  -1    4.20    9.30
 -10   3   1    1.10    7.60
  -9  -3   1   67.19    7.70
  -9  -3   1   65.69    8.40
   9  -3  -1   76.79    9.60
  -9  -3   1   60.39    9.70
  -9   3   1   49.80    8.90
  -9   3   1   53.79    8.90
   9   3  -1   52.29    9.70
  -8  -3   1   93.19    8.60
   8  -3  -1   96.79   11.10
  -8  -3   1   89.49    9.70
   8  -3  -1   95.49   10.10
  -8  -3   1  102.69   11.20
  -8   3   1   96.69   10.50
  -8   3   1   89.99   10.50
   8   3  -1   96.99   10.90
   7  -3  -1   24.10    5.40
  -7  -3   1   19.40    5.10
  -7  -3   1   23.30    4.30
  -7  -3   1   17.30    4.50
   7  -3  -1   19.20    6.00
  -7   3   1   23.70    5.50
   7   3  -1   16.00    5.40
  -7   3   1   30.50    6.00
  -6  -3   1   10.30    2.90
   6  -3  -1    6.90    3.90
  -6  -3   1    3.80    3.20
  -6  -3   1   12.60    4.60
  -6   3   1    6.30    3.50
   6   3  -1    9.00    4.20
  -6   3   1   11.00    4.30
  -5  -3   1    5.70    2.10
   5  -3  -1    0.70    2.80
   5  -3  -1    1.80    2.50
  -5  -3   1    2.50    2.80
  -5  -3   1    0.10    2.30
  -5   3   1    1.10    2.30
   5   3  -1    3.40    3.10
  -5   3   1    3.30    3.40
   4  -3  -1    2.70    2.60
  -4  -3   1    4.30    1.90
  -4  -3   1    0.60    2.50
  -4  -3   1    0.50    1.60
   4  -3  -1    0.20    1.90
  -4   3   1    0.10    2.10
  -4   3   1    5.60    3.00
   4   3  -1    5.60    2.50
  -3  -3   1  129.99    5.20
   3  -3  -1  132.39    6.10
  -3  -3   1  133.19    5.30
  -3  -3   1  142.99    7.30
   3  -3  -1  128.29    7.00
   3   3  -1  127.39    6.90
  -3   3   1  146.59    6.20
  -3   3   1  131.89    7.30
  -2  -3   1 1100.89   34.80
   2  -3  -1 1153.98   35.20
  -2  -3   1 1149.19   33.00
   2  -3  -1 1115.09   33.40
   2   3  -1 1116.19   33.00
  -2   3   1 1174.28   33.50
  -2   3   1 1157.98   35.30
   2   3  -1 1089.89   34.70
   1  -3  -1  184.08    5.80
  -1  -3   1  196.58    6.20
   1  -3  -1  185.48    7.60
  -1   3   1  192.18    7.70
   1   3  -1  193.28    6.20
   1   3  -1  189.48    7.20
  -1   3   1  192.78    5.80
   0  -3  -1   -0.20    0.70
   0  -3  -1   -0.10    1.40
   0  -3   1    0.20    0.80
   0  -3   1    0.80    1.00
   0   3   1    2.10    1.60
   0   3  -1    1.80    1.10
   0   3  -1   -0.10    0.80
   0   3   1    1.00    0.80
   1  -3   1 2372.56   68.49
  -1  -3  -1 2387.66   68.09
  -1   3  -1 2257.27   67.29
   1   3   1 2401.66   68.19
  -1   3  -1 2249.18   68.49
   2  -3   1  580.74   18.10
  -2  -3  -1  578.64   19.10
  -2  -3  -1  578.94   18.30
   2  -3   1  590.14   19.30
  -2   3  -1  537.55   18.60
  -2   3  -1  588.14   19.40
   2   3   1  582.44   19.10
  -3  -3  -1    2.30    1.80
   3  -3   1    2.10    2.20
  -3  -3  -1   -2.30    2.20
   3  -3   1   -0.90    1.50
   3   3   1    0.70    2.20
  -3   3  -1   -1.00    1.70
  -3   3  -1    0.10    2.30
   3   3   1    1.80    1.70
  -4  -3  -1 1319.17   40.30
   4  -3   1 1307.77   40.60
   4  -3   1 1287.87   41.50
  -4  -3  -1 1281.37   41.70
   4   3   1 1348.67   41.90
  -4   3  -1 1261.47   40.50
  -4   3  -1 1308.47   41.60
  -5  -3  -1   12.30    3.90
   5  -3   1    4.20    3.00
  -5  -3  -1    9.00    3.20
   5  -3   1   10.40    3.00
  -5   3  -1    8.50    3.00
   5   3   1   10.90    3.40
  -5   3  -1    9.90    3.30
  -6  -3  -1   31.80    4.30
  -6  -3  -1   21.40    4.60
   6  -3   1   19.20    5.10
   6  -3   1   25.90    4.70
  -6  -3  -1   25.50    4.60
  -6   3  -1   29.30    5.00
  -6   3  -1   18.40    5.00
   6   3   1   33.70    5.70
   7  -3   1   -7.10    4.20
  -7  -3  -1   -5.70    3.40
  -7  -3  -1    6.20    4.80
  -7  -3  -1   -6.00    4.00
  -7   3  -1    2.60    4.50
  -7   3  -1    2.60    3.80
   7   3   1   -2.20    5.30
  -8  -3  -1    0.90    5.20
  -8  -3  -1    5.80    5.60
   8  -3   1    8.80    6.00
  -8  -3  -1   13.90    4.60
  -8   3  -1    3.90    5.00
  -8   3  -1    7.00    5.30
   8   3   1   15.60    6.70
  -9  -3  -1    5.40    5.60
  -9  -3  -1  -12.90    6.30
   9  -3   1   -6.30    6.80
   9   3   1   16.20    7.50
  -9   3  -1    9.30    6.60
  -9   3  -1    9.70    7.00
 -10  -3  -1  133.79   14.20
 -10  -3  -1  121.59   14.10
 -10  -3  -1  118.29   13.10
  10  -3   1  118.09   13.40
  10   3   1  112.19   14.00
 -10   3  -1  117.79   12.80
  11  -3   1  176.38   27.20
 -11  -3  -1  167.58   16.10
 -11  -3  -1  186.78   18.50
 -11  -3  -1  170.08   20.10
 -11   3  -1  163.68   17.20
 -11   3  -1  197.28   18.60
 -12  -3  -1  163.78   19.30
 -12  -3  -1  145.49   18.70
 -12  -3  -1  136.89   18.00
 -12   3  -1  165.08   18.60
 -12   3  -1  168.98   18.00
 -13  -3  -1   72.19   16.20
 -13  -3  -1   20.80   16.80
 -13   3  -1   40.90   15.70
 -13   3  -1   54.49   15.00
 -13  -4   1   18.60   13.00
 -13  -4   1   23.30   14.90
 -13   4   1   -0.80   14.10
 -13   4   1   25.20   15.90
 -12  -4   1  113.29   16.50
 -12  -4   1  154.38   18.30
 -12  -4   1  139.09   17.10
 -12   4   1  133.29   15.80
 -12   4   1  146.99   17.30
 -11  -4   1    5.30   10.50
  11  -4  -1   33.30   13.00
 -11  -4   1   36.20    9.00
 -11  -4   1    8.00    9.90
 -11   4   1   22.40   10.00
 -11   4   1    8.30    9.30
 -10  -4   1  -22.30    7.50
  10  -4  -1   17.90    9.00
 -10  -4   1   -1.10    7.60
 -10  -4   1   11.30    6.50
 -10   4   1    9.20    8.10
 -10   4   1  -14.40    7.10
  10   4  -1   15.10   12.40
  -9  -4   1  212.88   12.80
  -9  -4   1  213.88   13.80
   9  -4  -1  225.08   17.30
   9  -4  -1  241.88   15.90
   9   4  -1  199.78   16.30
  -9   4   1  236.88   16.30
  -9   4   1  201.28   14.90
   8  -4  -1  278.67   15.10
  -8  -4   1  256.47   12.80
   8  -4  -1  240.28   15.30
  -8  -4   1  251.87   15.50
  -8  -4   1  250.17   13.20
  -8   4   1  248.88   15.50
  -8   4   1  254.17   14.70
   8   4  -1  256.37   16.50
  -7  -4   1    6.00    5.10
   7  -4  -1    1.30    5.20
  -7  -4   1    0.90    2.80
  -7  -4   1   -8.70    3.20
   7  -4  -1   -4.50    4.80
   7   4  -1   -7.80    4.00
  -7   4   1    4.60    4.00
  -7   4   1   -2.60    4.60
  -6  -4   1   92.09    6.00
  -6  -4   1   92.19    6.70
  -6  -4   1  112.69    9.50
   6  -4  -1  100.09    8.40
   6  -4  -1   88.29    7.70
   6   4  -1   88.59    8.20
  -6   4   1   84.19    8.50
  -6   4   1   86.79    7.30
   5  -4  -1  676.83   22.80
   5  -4  -1  659.63   24.10
  -5  -4   1  634.44   21.30
  -5  -4   1  631.34   24.20
  -5  -4   1  661.23   21.70
  -5   4   1  641.84   24.20
  -5   4   1  668.73   22.80
   5   4  -1  693.03   24.60
   4  -4  -1    8.60    2.30
  -4  -4   1    7.40    1.60
   4  -4  -1    8.70    3.20
  -4  -4   1    6.00    2.00
  -4  -4   1   10.40    3.30
  -4   4   1    9.00    2.20
  -4   4   1    6.90    2.90
   4   4  -1    6.20    2.80
   3  -4  -1  459.65   14.90
  -3  -4   1  447.76   14.20
  -3  -4   1  478.05   16.90
   3  -4  -1  448.46   16.80
  -3   4   1  436.96   15.00
  -3   4   1  461.05   17.10
   3   4  -1  436.96   16.50
  -2  -4   1   77.19    3.30
  -2  -4   1   70.09    4.90
   2  -4  -1   78.49    3.30
   2  -4  -1   85.09    5.50
  -2   4   1   67.29    5.20
   2   4  -1   73.59    3.30
   2   4  -1   80.29    4.80
  -2   4   1   82.09    3.40
  -1  -4   1    1.20    1.60
   1  -4  -1    0.10    1.50
  -1  -4   1    0.80    1.10
   1   4  -1    0.20    1.20
  -1   4   1   -0.90    1.70
   1   4  -1   -1.30    0.80
   0  -4   1   71.89    3.90
   0  -4  -1   70.49    3.00
   0  -4  -1   70.29    4.30
   0  -4   1   70.39    3.40
   0   4  -1   70.99    4.10
   0   4   1   70.39    3.00
   0   4   1   77.29    4.50
   0   4  -1   69.69    3.30
  -1  -4  -1  695.53   24.60
  -1  -4  -1  782.32   24.10
   1  -4   1  729.73   24.40
   1   4   1  791.92   24.20
  -1   4  -1  792.42   23.00
   1   4   1  801.12   24.00
  -1   4  -1  782.02   24.60
  -1   4  -1  792.22   23.00
   2  -4   1  559.44   17.30
   2  -4   1  549.35   19.00
  -2  -4  -1  554.84   17.90
  -2  -4  -1  530.35   18.60
  -2   4  -1  565.44   17.40
   2   4   1  550.44   18.00
   2   4   1  593.54   18.80
  -2   4  -1  533.75   19.00
   3  -4   1  695.53   22.70
   3  -4   1  656.53   20.80
  -3  -4  -1  639.34   22.20
  -3  -4  -1  623.64   20.90
   3   4   1  657.93   22.30
  -3   4  -1  650.03   20.80
   3   4   1  633.14   20.90
  -3   4  -1  629.14   22.50
  -4  -4  -1  714.03   23.60
  -4  -4  -1  732.43   25.40
   4  -4   1  711.13   23.70
   4  -4   1  672.43   31.10
  -4   4  -1  719.63   25.40
   4   4   1  724.03   25.30
  -4   4  -1  748.93   23.90
  -5  -4  -1  143.79    9.50
   5  -4   1  139.49    8.10
  -5  -4  -1  123.39    7.80
   5   4   1  144.49    8.90
  -5   4  -1  128.19    8.10
  -5   4  -1  140.69    9.20
  -6  -4  -1   74.89    8.50
   6  -4   1   84.79   11.90
  -6  -4  -1   77.59    6.30
  -6  -4  -1   67.69    7.00
   6  -4   1   66.49    7.60
   6   4   1   72.99    8.40
  -6   4  -1   74.49    7.30
  -6   4  -1   78.39    8.30
  -7  -4  -1  225.58   13.50
  -7  -4  -1  217.48   12.00
   7  -4   1  208.68   12.80
   7  -4   1  194.48   12.40
  -7  -4  -1  206.88   11.00
   7   4   1  202.38   13.80
  -7   4  -1  226.38   13.40
  -7   4  -1  210.68   12.40
  -8  -4  -1  220.48   13.60
   8  -4   1  236.98   14.50
  -8  -4  -1  205.98   14.50
  -8  -4  -1  216.58   12.50
  -8   4  -1  232.08   15.00
  -8   4  -1  233.18   14.40
   8   4   1  238.68   15.50
  -9  -4  -1   -5.40    6.70
  -9  -4  -1    5.30    7.00
  -9  -4  -1   -2.80    5.10
   9  -4   1   10.10    7.50
   9   4   1   -4.40    7.60
  -9   4  -1   -4.00    5.80
  10  -4   1   13.00    9.60
 -10  -4  -1    9.50    7.00
 -10  -4  -1   15.20    8.50
 -10  -4  -1   26.80    9.50
 -10   4  -1   -0.50    7.90
 -10   4  -1   16.30    8.60
  11  -4   1   76.79   14.50
 -11  -4  -1  105.39   14.20
 -11  -4  -1  108.29   12.50
 -11  -4  -1  106.39   14.30
 -11   4  -1   96.19   13.00
 -11   4  -1  100.09   14.60
 -12  -4  -1   -3.00   11.60
 -12  -4  -1   15.10   10.30
 -12  -4  -1   -8.80   14.30
 -12   4  -1   -2.90   11.10
 -12   4  -1  -22.00   11.20
 -13  -4  -1   -3.30   16.00
 -13  -4  -1   47.70   14.70
 -13   4  -1   77.29   16.90
 -13   4  -1  -12.80   16.50
 -13  -5   1   34.70   23.50
 -13  -5   1   43.20   13.40
 -13   5   1   44.20   16.60
 -13   5   1   52.89   17.30
 -12  -5   1    4.50   13.20
 -12  -5   1  -16.10   10.90
 -12  -5   1    0.40    9.80
 -12   5   1   21.30   11.70
 -12   5   1   15.30   12.80
  11  -5  -1  132.49   16.10
 -11  -5   1  147.99   16.60
 -11  -5   1  184.68   15.10
 -11  -5   1  165.88   17.80
 -11   5   1  154.38   17.10
 -11   5   1  147.19   16.10
 -10  -5   1   74.79    9.90
 -10  -5   1   67.29    8.50
  10  -5  -1   75.49   12.30
 -10  -5   1   52.19   10.60
 -10   5   1   64.89   10.40
 -10   5   1   60.29   11.90
   9  -5  -1  206.68   15.10
  -9  -5   1  195.18   11.80
   9  -5  -1  202.98   16.80
  -9  -5   1  173.18   15.10
  -9   5   1  209.18   16.10
   9   5  -1  163.38   17.00
  -9   5   1  151.28   13.80
  -8  -5   1   45.80    6.00
   8  -5  -1   39.10    8.30
   8  -5  -1   47.60    7.40
  -8  -5   1   39.40    8.30
  -8  -5   1   42.40    9.70
  -8   5   1   26.30    6.70
   8   5  -1   42.10    7.90
  -8   5   1   47.60    8.40
  -7  -5   1  196.38   10.30
   7  -5  -1  211.48   13.30
  -7  -5   1  215.28    9.90
   7  -5  -1  198.48   11.90
  -7  -5   1  191.88   13.40
  -7   5   1  194.18   12.60
   7   5  -1  187.18   12.50
  -7   5   1  189.18   11.40
  -6  -5   1   41.20    6.80
  -6  -5   1   44.30    4.70
   6  -5  -1   47.90    5.60
   6  -5  -1   35.10    6.10
  -6  -5   1   41.10    4.70
  -6   5   1   40.90    5.40
   6   5  -1   50.39    6.60
  -6   5   1   50.89    7.30
  -5  -5   1  130.99    6.70
  -5  -5   1  138.69    6.40
   5  -5  -1  133.59    9.50
   5  -5  -1  141.49    7.90
  -5  -5   1  133.39    9.20
  -5   5   1  134.99    7.60
   5   5  -1  145.19    9.80
  -5   5   1  137.19    9.50
   4  -5  -1  488.95   16.10
  -4  -5   1  452.75   15.20
   4  -5  -1  491.65   18.60
  -4  -5   1  453.75   18.00
  -4   5   1  463.95   16.10
  -4   5   1  457.05   18.60
   4   5  -1  466.05   18.20
   3  -5  -1 1377.26   43.40
  -3  -5   1 1375.16   40.20
   3  -5  -1 1348.97   40.50
  -3  -5   1 1402.46   43.00
   3   5  -1 1365.76   40.20
   3   5  -1 1292.17   42.60
  -3   5   1 1381.66   43.50
  -2  -5   1  239.58    8.20
  -2  -5   1  233.48    9.80
   2  -5  -1  232.88   10.40
   2  -5  -1  235.08    7.30
  -2   5   1  236.28   10.60
   2   5  -1  231.78    9.70
   2   5  -1  242.18    8.20
  -2   5   1  240.18    7.30
   1  -5  -1  147.09    7.30
  -1  -5   1  138.69    5.90
  -1  -5   1  146.09    6.50
   1   5  -1  141.69    6.30
  -1   5   1  148.59    7.30
   0  -5  -1  346.47   10.70
   0  -5   1  332.47   11.00
   0  -5   1  327.67   11.80
   0  -5  -1  335.97   12.30
   0   5  -1  335.17   10.90
   0   5   1  330.87   10.60
   0   5  -1  314.77   11.80
   0   5   1  351.56   12.50
   1  -5   1 2211.68   64.09
  -1  -5  -1 2164.68   63.19
  -1  -5  -1 2093.09   63.49
   1   5   1 2097.79   63.09
  -1   5  -1 2159.78   61.99
  -1   5  -1 2176.58   61.89
  -1   5  -1 2072.49   64.09
   1   5   1 2178.88   63.69
  -2  -5  -1   25.70    3.50
  -2  -5  -1   32.30    3.40
   2  -5   1   29.90    3.90
   2   5   1   24.80    3.30
   2   5   1   28.10    3.40
  -2   5  -1   28.30    2.40
  -2   5  -1   21.60    3.60
   3  -5   1    3.20    1.80
  -3  -5  -1    4.80    2.20
   3  -5   1    3.60    2.60
  -3  -5  -1    7.90    3.10
   3   5   1   10.90    2.90
   3   5   1    4.50    2.10
  -3   5  -1    4.50    1.80
  -3   5  -1    6.00    3.20
  -4  -5  -1    2.40    3.10
  -4  -5  -1   -1.30    2.10
   4  -5   1    1.80    2.20
   4  -5   1   -2.00    2.90
  -4   5  -1    3.10    3.10
   4   5   1   -1.30    2.90
  -4   5  -1   -0.40    2.10
   4   5   1    2.00    2.30
   5  -5   1  162.18    9.10
  -5  -5  -1  183.88    9.10
  -5  -5  -1  184.18   10.80
   5  -5   1  179.08   10.90
  -5   5  -1  188.78    9.30
  -5   5  -1  172.68   10.80
   6  -5   1    0.10    3.80
  -6  -5  -1    2.90    4.20
  -6  -5  -1   -1.70    3.50
   6  -5   1   -0.70    4.60
   6   5   1   -9.30    4.20
  -6   5  -1   -6.50    3.90
  -6   5  -1    1.30    3.50
   7  -5   1  138.49   12.00
  -7  -5  -1  133.59   11.50
  -7  -5  -1  135.09    8.90
  -7  -5  -1  155.18   15.80
   7   5   1  136.79   11.40
  -7   5  -1  137.69   10.30
  -7   5  -1  123.69   11.30
   8  -5   1    0.40    5.90
  -8  -5  -1    5.80    4.70
  -8  -5  -1   -7.20    6.00
   8   5   1  -10.10    6.30
  -8   5  -1    7.70    5.90
  -8   5  -1    3.90    5.90
   9  -5   1   -7.20    7.60
  -9  -5  -1   -4.30    7.10
  -9  -5  -1    0.00    6.70
  -9  -5  -1    2.00    5.30
  -9   5  -1   -6.80    6.30
   9   5   1    8.50    7.90
  -9   5  -1    5.20    7.30
 -10  -5  -1   -8.00    8.80
 -10  -5  -1    1.10    6.60
  10  -5   1    7.20    9.80
 -10  -5  -1    6.00    8.30
 -10   5  -1    3.30    9.20
 -10   5  -1   11.90    8.70
 -11  -5  -1   44.70   13.30
 -11  -5  -1   75.59   10.80
  11  -5   1   58.79   15.00
 -11  -5  -1   76.99   14.80
 -11   5  -1   88.49   13.20
 -11   5  -1   69.99   12.80
 -12  -5  -1  -18.10   15.40
 -12  -5  -1  -38.90   13.00
 -12  -5  -1    3.20   10.40
 -12   5  -1  -12.30   12.40
 -12   5  -1  -26.40   12.40
 -13  -5  -1   75.79   15.20
 -13   5  -1   44.20   17.10
 -13   5  -1   53.89   17.80
 -12  -6   1   25.20   10.30
 -12  -6   1   57.79   15.00
 -12   6   1   51.69   14.30
 -12   6   1   58.59   15.30
 -11  -6   1    4.80   11.00
  11  -6  -1    1.40   12.00
 -11  -6   1    7.80    8.00
 -11  -6   1   19.40   10.60
 -11   6   1   12.30   10.60
 -11   6   1   25.40   10.50
 -10  -6   1   -1.20    8.30
  10  -6  -1    4.80    9.30
 -10  -6   1   -3.80    5.90
 -10  -6   1  -11.20    8.90
 -10   6   1   -5.80    8.50
 -10   6   1    0.50    7.80
   9  -6  -1  186.88   15.80
  -9  -6   1  162.08   15.40
  -9  -6   1  203.58   11.70
  -9  -6   1  204.88   13.70
   9  -6  -1  173.48   14.80
   9   6  -1  173.88   16.70
  -9   6   1  183.58   14.20
  -9   6   1  183.08   15.40
  -8  -6   1  371.56   15.10
  -8  -6   1  351.26   20.30
   8  -6  -1  378.56   17.60
  -8  -6   1  357.76   15.80
   8  -6  -1  341.67   18.80
  -8   6   1  349.77   19.80
  -8   6   1  331.77   17.20
   8   6  -1  349.96   19.90
  -7  -6   1    3.40    3.70
  -7  -6   1    4.60    3.30
   7  -6  -1    7.20    5.50
   7  -6  -1    6.70    4.50
  -7  -6   1    2.70    5.70
  -7   6   1    5.20    5.60
  -7   6   1   -7.50    3.90
   7   6  -1    0.90    5.50
  -6  -6   1   90.39    5.90
  -6  -6   1   92.49    6.40
  -6  -6   1   94.59    9.50
   6  -6  -1   86.49    9.10
   6  -6  -1   99.39    7.60
   6   6  -1  105.19    9.80
  -6   6   1   81.49    7.40
  -6   6   1   80.19    8.80
   5  -6  -1  188.48    8.90
   5  -6  -1  175.38   11.50
  -5  -6   1  176.58    7.90
  -5  -6   1  190.38   11.40
  -5  -6   1  194.38    7.70
   5   6  -1  174.78   12.90
  -5   6   1  182.58   11.60
  -5   6   1  181.98    8.90
  -4  -6   1   -1.00    3.20
   4  -6  -1    7.50    2.00
  -4  -6   1    6.90    2.00
  -4   6   1    6.50    3.80
  -4   6   1    9.80    2.20
  -3  -6   1  975.30   28.80
  -3  -6   1  906.01   31.30
   3  -6  -1  948.31   28.30
   3  -6  -1  974.40   32.70
  -3   6   1  979.50   28.40
   3   6  -1  904.61   31.20
  -3   6   1  981.80   32.60
  -2  -6   1  506.25   15.20
  -2  -6   1  448.96   16.60
   2  -6  -1  445.26   17.50
  -2   6   1  478.35   17.80
   2   6  -1  444.86   16.50
  -1  -6   1   22.80    2.80
   1  -6  -1   24.80    3.70
  -1  -6   1   29.60    3.20
  -1   6   1   24.90    3.70
   1   6  -1   23.70    2.80
   1   6  -1   24.70    2.80
   0  -6  -1   59.99    3.10
   0  -6   1   62.89    3.50
   0  -6  -1   59.49    5.00
   0  -6   1   63.99    4.60
   0   6   1   62.59    3.10
   0   6  -1   64.69    4.80
   0   6   1   63.69    5.00
   0   6  -1   62.09    3.40
  -1  -6  -1  733.83   23.40
   1  -6   1  716.43   23.90
  -1  -6  -1  712.93   22.70
  -1   6  -1  704.43   24.00
  -1   6  -1  712.23   21.20
   1   6   1  716.03   23.60
   1   6   1  705.73   22.70
  -1   6  -1  731.73   21.20
  -2  -6  -1 1052.79   33.20
   2  -6   1 1075.09   34.80
  -2  -6  -1 1083.89   33.90
  -2   6  -1 1090.29   34.90
   2   6   1 1061.29   33.40
   2   6   1 1065.29   33.80
  -2   6  -1 1059.89   31.60
  -2   6  -1 1084.59   31.60
  -3  -6  -1 1418.66   45.70
   3  -6   1 1550.44   49.00
  -3  -6  -1 1399.96   44.20
   3   6   1 1507.95   46.00
   3   6   1 1438.96   44.40
  -3   6  -1 1439.26   46.50
  -4  -6  -1    7.70    3.50
   4  -6   1    8.90    2.70
  -4  -6  -1   12.80    2.70
   4   6   1   11.40    3.10
  -4   6  -1   11.70    2.60
  -4   6  -1    8.50    3.80
   4   6   1   13.10    4.30
   5  -6   1   16.20    3.50
   5  -6   1   19.00    5.20
  -5  -6  -1   16.10    4.60
  -5  -6  -1   12.00    3.40
  -5   6  -1   17.30    3.60
   5   6   1   14.10    4.80
  -5   6  -1   13.90    5.10
   6  -6   1  182.28   10.40
  -6  -6  -1  188.48   10.00
   6  -6   1  201.58   12.50
  -6  -6  -1  185.28   12.20
  -6   6  -1  171.78   10.10
   6   6   1  185.88   12.40
  -6   6  -1  162.38   11.90
  -7  -6  -1    6.40    5.90
  -7  -6  -1   -2.60    5.30
   7  -6   1    3.50    6.00
  -7  -6  -1   -1.60    3.50
   7  -6   1    4.00    4.60
  -7   6  -1   -1.40    5.30
   7   6   1    3.40    5.90
  -7   6  -1    1.60    4.50
  -8  -6  -1  157.88   13.70
   8  -6   1  142.39   13.00
  -8  -6  -1  155.28   10.70
  -8  -6  -1  162.88   12.30
   8  -6   1  120.59   14.60
  -8   6  -1  150.38   20.50
  -8   6  -1  140.79   12.30
   8   6   1  171.18   15.40
   9  -6   1  118.39   12.70
  -9  -6  -1  124.89   13.70
  -9  -6  -1  136.29   14.80
  -9  -6  -1  149.09   11.50
   9   6   1  133.29   16.10
  -9   6  -1  125.89   13.50
  -9   6  -1  125.49   12.80
 -10  -6  -1    9.40   10.50
  10  -6   1  -16.40   10.30
 -10  -6  -1  -11.70    9.10
 -10  -6  -1   -2.70    6.50
 -10   6  -1   -0.70    8.20
 -10   6  -1   -8.90    8.90
 -11  -6  -1   -3.80   10.40
 -11  -6  -1   13.00    9.20
  11  -6   1   44.80   14.90
 -11  -6  -1   -3.60   12.10
 -11   6  -1   13.30   10.40
 -11   6  -1   48.70   12.60
 -12  -6  -1  -34.90   12.30
 -12   6  -1  -32.20   12.20
 -12   6  -1    8.10   13.30
 -12  -7   1   26.30   13.80
 -12   7   1   33.10   14.90
 -12   7   1   33.80   14.00
 -11  -7   1   27.70   11.60
  11  -7  -1   36.70   13.50
 -11  -7   1   24.40   11.60
 -11  -7   1   14.20    8.40
 -11   7   1   33.40   11.90
 -11   7   1   35.40   11.20
  10  -7  -1  182.28   18.30
 -10  -7   1  192.88   13.10
 -10  -7   1  172.78   19.00
 -10   7   1  208.08   16.90
 -10   7   1  212.88   18.40
  -9  -7   1  215.28   17.50
   9  -7  -1  225.08   22.00
  -9  -7   1  231.38   12.60
   9  -7  -1  189.98   15.80
  -9   7   1  248.98   17.20
   9   7  -1  179.28   20.00
  -9   7   1  239.68   15.40
  -8  -7   1   43.70    9.70
  -8  -7   1   68.59    7.40
   8  -7  -1   65.19   10.00
   8  -7  -1   58.59    8.10
  -8  -7   1   71.19    8.20
  -8   7   1   71.99   10.70
   8   7  -1   64.69   11.80
  -8   7   1   75.89    8.30
  -7  -7   1  138.19    8.50
   7  -7  -1  138.59   13.40
  -7  -7   1  146.59    7.90
  -7  -7   1  121.09   11.80
   7   7  -1  156.58   14.10
  -7   7   1  154.78   12.20
  -7   7   1  148.09    9.90
   6  -7  -1    0.80    5.60
  -6  -7   1   -3.00    2.50
  -6  -7   1   -5.50    4.70
  -6  -7   1    4.80    2.90
   6  -7  -1   -1.00    3.40
  -6   7   1    6.00    5.30
  -6   7   1    4.90    3.30
   6   7  -1   -4.50    5.30
   5  -7  -1    8.70    2.90
  -5  -7   1   12.70    4.60
   5  -7  -1   20.30    5.30
  -5  -7   1   13.60    2.80
  -5   7   1   14.10    3.20
  -5   7   1   11.90    4.80
   5   7  -1   11.30    5.00
  -4  -7   1   34.90    3.40
  -4  -7   1   27.50    5.00
   4  -7  -1   25.10    4.80
   4  -7  -1   36.90    3.40
   4   7  -1   31.40    3.70
  -4   7   1   36.30    5.90
   4   7  -1   34.40    5.50
  -3  -7   1  310.47   10.50
   3  -7  -1  297.77   13.80
  -3  -7   1  285.37   12.80
   3   7  -1  290.67   12.90
  -3   7   1  299.37   14.00
   3   7  -1  280.47   10.90
  -2  -7   1   34.90    3.50
   2  -7  -1   27.40    5.40
  -2  -7   1   42.30    4.90
  -2   7   1   35.30    4.90
   2   7  -1   33.80    3.70
   2   7  -1   39.90    4.60
  -1  -7   1   43.40    4.10
   1  -7  -1   55.89    5.70
  -1  -7   1   42.30    4.20
   1   7  -1   45.10    4.00
   1   7  -1   46.10    4.20
  -1   7   1   44.20    5.40
   0  -7  -1    2.40    1.30
   0  -7  -1    1.20    2.60
   0  -7   1    4.10    1.90
   0  -7   1    4.60    2.30
   0   7   1    2.30    2.50
   0   7   1    4.10    1.30
   0   7  -1    3.60    1.30
   0   7  -1    6.00    2.40
  -1  -7  -1  443.36   15.80
   1  -7   1  423.46   16.20
  -1  -7  -1  433.86   14.70
  -1   7  -1  418.56   12.90
  -1   7  -1  426.66   12.90
  -1   7  -1  421.56   16.20
   1   7   1  433.46   14.70
   1   7   1  434.36   15.90
  -2  -7  -1  506.05   18.00
   2  -7   1  487.05   18.90
  -2  -7  -1  486.25   17.40
  -2   7  -1  511.75   15.00
  -2   7  -1  514.35   19.20
   2   7   1  514.25   17.90
   2   7   1  517.25   17.80
  -2   7  -1  495.05   15.00
   3  -7   1  200.68   10.80
  -3  -7  -1  175.68    8.30
  -3  -7  -1  172.28    9.50
  -3   7  -1  191.38   10.80
  -3   7  -1  183.98    6.90
   3   7   1  192.38   10.00
   3   7   1  180.48    8.60
  -3   7  -1  179.58    7.00
   4  -7   1  475.65   19.70
  -4  -7  -1  516.25   19.80
  -4  -7  -1  468.85   17.20
  -4   7  -1  506.05   16.60
   4   7   1  494.35   19.50
   4   7   1  479.25   17.30
  -4   7  -1  474.75   19.80
   5  -7   1  199.68    9.60
  -5  -7  -1  197.38   11.90
  -5  -7  -1  204.28    9.90
   5  -7   1  221.58   13.10
  -5   7  -1  219.38    9.80
  -5   7  -1  218.28   12.90
   5   7   1  199.88   12.80
   6  -7   1   -5.10    5.50
   6  -7   1    1.10    3.60
  -6  -7  -1    3.10    5.00
  -6  -7  -1    0.70    3.60
  -6   7  -1    0.70    3.50
  -6   7  -1    0.30    5.20
   6   7   1    2.70    5.60
   7  -7   1   17.80    7.70
  -7  -7  -1   28.00    4.80
  -7  -7  -1   40.80    8.30
   7  -7   1   41.70    6.00
  -7  -7  -1   31.10    5.70
  -7   7  -1   24.20    5.50
  -7   7  -1   36.90    7.70
   7   7   1   34.30    7.70
   8  -7   1   66.29    8.70
   8  -7   1   71.09   11.80
  -8  -7  -1   55.49    7.80
  -8  -7  -1   57.29    7.20
  -8   7  -1   58.89    9.50
  -8   7  -1   67.49    8.40
   8   7   1   72.09   10.50
  -9  -7  -1   68.19    9.70
  -9  -7  -1   88.49   12.30
  -9  -7  -1   61.79    7.80
   9  -7   1   78.29   10.60
  -9   7  -1   75.29    9.90
   9   7   1   66.49   11.90
  -9   7  -1   69.79   11.00
 -10  -7  -1   40.50    7.90
  10  -7   1   49.40   12.10
 -10  -7  -1   43.50   12.30
 -10  -7  -1   48.90   10.40
 -10   7  -1   28.40   10.90
 -10   7  -1   21.10    9.60
  11  -7   1    5.90   13.30
 -11  -7  -1   12.60    9.00
 -11  -7  -1    5.60   12.70
 -11  -7  -1  -17.30   12.00
 -11   7  -1  -16.40   10.30
 -11   7  -1   10.20   12.60
 -12  -7  -1   39.30   17.90
 -12  -7  -1  103.59   13.40
 -12   7  -1   86.89   16.40
 -12   7  -1  118.79   19.30
 -12  -8   1   67.09   17.60
 -12   8   1   33.20   16.20
 -12   8   1   55.69   15.40
  11  -8  -1   54.49   15.10
 -11  -8   1   13.50   12.90
 -11  -8   1   -1.50    7.80
 -11   8   1    6.30   12.20
 -10  -8   1   39.20   11.60
 -10  -8   1   43.80    8.50
 -10  -8   1   47.30    7.50
  10  -8  -1   63.29   12.60
 -10   8   1   50.29   12.30
 -10   8   1   57.79   10.50
  -9  -8   1   92.69   11.00
  -9  -8   1   79.79   12.00
  -9  -8   1  104.69    9.00
   9  -8  -1   84.19   10.60
  -9   8   1   90.69   12.10
  -9   8   1  116.29   12.40
   8  -8  -1   13.60    9.40
  -8  -8   1    9.90    8.90
  -8  -8   1   14.10    4.30
  -8  -8   1   13.20    4.80
   8  -8  -1   10.20    7.50
   8   8  -1   14.80    8.80
  -8   8   1   10.40    5.70
  -8   8   1   23.70    8.30
   7  -8  -1  170.78   11.00
  -7  -8   1  141.79   12.70
  -7  -8   1  148.29    8.30
   7  -8  -1  154.58   13.80
  -7  -8   1  156.98    7.90
   7   8  -1  115.39   14.60
  -7   8   1  155.68   10.10
  -7   8   1  158.38   15.00
   6  -8  -1   13.60    4.00
   6  -8  -1    4.80    5.50
  -6  -8   1    6.60    5.80
  -6  -8   1   11.60    3.00
  -6  -8   1   11.20    2.70
  -6   8   1   11.80    3.60
  -6   8   1   12.80    6.40
   6   8  -1    9.30    6.30
  -5  -8   1   52.29    7.10
   5  -8  -1   28.80    6.40
  -5  -8   1   43.00    4.30
   5  -8  -1   38.20    3.90
  -5   8   1   47.80    4.70
  -5   8   1   40.90    7.80
   5   8  -1   40.20    6.90
  -4  -8   1   45.70    4.00
  -4  -8   1   37.00    6.10
   4  -8  -1   50.09    7.30
   4   8  -1   33.90    5.60
  -4   8   1   40.00    6.60
   4   8  -1   47.30    4.20
  -4   8   1   44.70    2.80
  -3  -8   1  156.38    7.20
  -3  -8   1  182.78    9.70
   3  -8  -1  150.88   10.50
   3   8  -1  171.68    9.60
  -3   8   1  170.58   11.00
   3   8  -1  165.88    7.30
  -2  -8   1   49.80    4.50
   2  -8  -1   56.19    6.30
  -2  -8   1   40.50    4.70
   2   8  -1   45.70    4.80
   2   8  -1   41.00    4.50
  -2   8   1   51.09    6.30
  -1  -8   1 1324.37   39.20
   1  -8  -1 1201.98   40.80
  -1  -8   1 1258.97   38.70
   1   8  -1 1239.38   38.60
   1   8  -1 1273.17   39.30
  -1   8   1 1266.27   41.00
   0  -8   1  539.05   19.00
   0  -8  -1  520.65   19.30
   0  -8  -1  525.75   16.40
   0   8  -1  526.35   19.10
   0   8   1  529.05   19.50
   0   8  -1  534.65   16.70
   0   8   1  521.85   16.30
  -1  -8  -1   83.59    6.50
   1  -8   1   83.79    6.80
  -1  -8  -1   78.09    5.00
  -1   8  -1   72.09    6.60
   1   8   1   74.89    5.00
   1   8   1   70.09    6.40
   2  -8   1  236.38   12.20
  -2  -8  -1  258.67   11.00
  -2  -8  -1  240.28   10.70
  -2   8  -1  233.78   12.20
   2   8   1  246.48   10.80
   2   8   1  253.97   11.00
   3  -8   1  225.18   12.30
  -3  -8  -1  210.78    9.90
  -3  -8  -1  216.78   11.00
  -3   8  -1  213.38    7.10
   3   8   1  207.58    9.90
   3   8   1  216.98   11.00
  -3   8  -1  220.88    7.10
  -3   8  -1  229.68   12.30
   4  -8   1   72.19    8.40
  -4  -8  -1   55.29    5.70
  -4  -8  -1   69.79    8.10
   4   8   1   54.59    5.80
  -4   8  -1   63.29    4.50
   4   8   1   71.39    8.00
  -4   8  -1   56.19    7.10
  -5  -8  -1  196.08   12.50
  -5  -8  -1  205.48    9.90
   5  -8   1  206.78   13.60
   5   8   1  184.58    9.80
   5   8   1  193.88   12.80
  -5   8  -1  185.88   12.70
  -5   8  -1  185.18    9.00
   6  -8   1    8.10    3.90
  -6  -8  -1   11.20    6.40
   6  -8   1   11.10    6.30
  -6  -8  -1    7.90    3.90
  -6   8  -1    3.10    3.80
   6   8   1    6.60    6.30
  -6   8  -1    6.30    5.90
   7  -8   1   69.59    8.80
   7  -8   1   51.49    9.70
  -7  -8  -1   54.99    6.60
  -7  -8  -1   80.89   10.60
  -7   8  -1   84.19    8.70
   7   8   1   82.09   10.60
  -8  -8  -1    3.50    5.10
   8  -8   1   20.40    9.50
  -8  -8  -1   11.20    8.00
   8  -8   1   -1.30    6.60
  -8  -8  -1   -1.90    6.10
  -8   8  -1    5.70    7.90
   8   8   1   11.00    9.50
  -8   8  -1    5.10    5.50
  -9  -8  -1    2.00    8.60
  -9  -8  -1   -2.90    8.30
   9  -8   1    6.90    8.40
  -9  -8  -1    7.70    5.70
  -9   8  -1   -8.00    6.60
  -9   8  -1    1.70    8.70
 -10  -8  -1   41.90    8.30
  10  -8   1   45.10   12.10
 -10  -8  -1   45.50   12.40
 -10  -8  -1   39.20   11.00
 -10   8  -1   49.60   12.20
 -10   8  -1   16.20    9.90
 -11  -8  -1  167.68   16.40
  11  -8   1  177.78   18.70
 -11  -8  -1  102.09   17.00
 -11   8  -1  122.39   15.10
 -11   8  -1  142.69   18.10
 -12  -8  -1    2.30   19.10
 -12   8  -1   27.50   14.30
 -11  -9   1   65.19   15.40
 -11   9   1   75.39   13.70
 -11   9   1   41.50   15.20
  10  -9  -1  313.07   21.20
 -10  -9   1  265.17   23.50
 -10  -9   1  260.17   14.00
 -10   9   1  247.38   19.50
 -10   9   1  249.38   23.50
  -9  -9   1  114.79    9.00
  -9  -9   1  117.19   14.90
  -9  -9   1  110.49    9.50
   9  -9  -1  113.49   13.90
  -9   9   1  100.09   10.80
  -9   9   1   98.59   13.70
  -8  -9   1    4.00    8.30
  -8  -9   1    7.50    4.40
  -8  -9   1   11.40    4.00
   8  -9  -1    8.40    6.00
  -8   9   1   13.40    6.10
  -8   9   1   -1.40    7.90
   8   9  -1    0.90    9.50
  -7  -9   1  179.58   14.60
  -7  -9   1  176.28    8.50
   7  -9  -1  154.48   10.60
   7  -9  -1  208.38   16.30
  -7  -9   1  173.28    8.10
   7   9  -1  158.38   16.70
  -7   9   1  145.19   14.90
  -7   9   1  161.78   10.30
   6  -9  -1  140.89   14.30
   6  -9  -1  170.58    8.70
  -6  -9   1  170.88    7.90
  -6  -9   1  190.38   14.00
  -6  -9   1  169.18    7.50
   6   9  -1  171.08   14.30
  -6   9   1  172.28    8.60
  -6   9   1  161.68   13.40
   5  -9  -1   28.00    8.10
  -5  -9   1   44.10    7.40
  -5  -9   1   52.09    4.60
   5   9  -1   45.80    7.50
  -5   9   1   54.49    8.30
  -5   9   1   44.20    4.90
   4  -9  -1  267.27   15.00
  -4  -9   1  238.88    9.70
  -4  -9   1  263.67   13.60
   4   9  -1  246.28   13.60
  -4   9   1  241.58   14.70
   4   9  -1  259.67    9.90
  -3  -9   1  240.58   12.10
   3  -9  -1  248.28   13.90
  -3  -9   1  227.78    9.50
  -3   9   1  235.88   13.60
   3   9  -1  237.88    9.80
   3   9  -1  235.28   11.90
  -2  -9   1  144.89    8.40
  -2  -9   1  135.89    7.60
   2  -9  -1  149.99   10.50
   2   9  -1  136.29    7.60
   2   9  -1  141.69    8.10
  -2   9   1  148.69   10.20
  -1  -9   1   86.89    6.60
  -1  -9   1   86.09    5.80
   1  -9  -1   87.29    8.30
   1   9  -1   98.79    6.80
   1   9  -1   86.89    5.60
  -1   9   1   87.09    7.70
   0  -9  -1  724.63   21.60
   0  -9  -1  678.53   25.10
   0  -9   1  712.93   24.70
   0   9  -1  725.13   25.00
   0   9   1  712.23   21.50
   0   9  -1  733.33   22.10
   0   9   1  719.83   25.60
   1  -9   1   53.79    7.30
  -1  -9  -1   45.70    4.60
  -1  -9  -1   54.99    5.70
   1   9   1   45.90    4.30
  -1   9  -1   43.20    5.70
   1   9   1   43.30    5.30
  -2  -9  -1  469.25   17.60
  -2  -9  -1  462.45   17.40
   2  -9   1  447.96   21.30
  -2   9  -1  480.95   19.40
   2   9   1  484.25   18.00
   2   9   1  484.15   17.40
   3  -9   1   92.69    9.80
  -3  -9  -1   61.39    7.50
  -3  -9  -1   92.99    7.00
  -3   9  -1   78.09    8.50
   3   9   1   80.59    7.80
   3   9   1   86.79    6.90
   4  -9   1  132.89   11.40
  -4  -9  -1  136.19    8.30
  -4  -9  -1  115.49    9.60
   4   9   1  100.49   11.00
  -4   9  -1  125.79   10.80
   4   9   1  115.19    7.80
  -4   9  -1  119.09    5.00
  -4   9  -1  123.39    5.00
  -5  -9  -1  218.18   10.80
   5  -9   1  228.48   15.70
  -5  -9  -1  231.08   14.00
  -5   9  -1  211.08    9.30
  -5   9  -1  248.38   15.10
   5   9   1  227.08   11.00
   5   9   1  221.58   14.00
  -6  -9  -1   71.39    7.40
  -6  -9  -1   72.19    9.60
   6  -9   1   72.39   10.70
  -6   9  -1   56.99    8.90
  -6   9  -1   52.99    5.70
   6   9   1   59.19    9.80
  -7  -9  -1   73.89   10.50
  -7  -9  -1   87.89    9.20
   7  -9   1  101.79    9.60
   7  -9   1   72.29   11.30
  -7   9  -1   75.69    8.90
  -7   9  -1   95.69   12.40
   7   9   1   89.39   12.60
   8  -9   1   12.10   10.80
  -8  -9  -1   10.20    5.40
  -8  -9  -1   13.40    9.70
  -8  -9  -1    8.20    9.00
   8   9   1   16.90   10.30
  -8   9  -1   -3.30    5.70
  -8   9  -1   21.50    9.40
  -9  -9  -1   44.40    7.30
  -9  -9  -1   12.70   11.80
  -9  -9  -1   45.20   11.00
   9  -9   1   45.50    9.00
  -9   9  -1   30.30   10.30
  -9   9  -1   43.70    9.10
 -10  -9  -1  -36.60   12.00
  10  -9   1   -3.80   10.60
 -10  -9  -1    7.50    7.30
 -10   9  -1   -6.90   10.70
 -10   9  -1    3.10    8.90
 -11  -9  -1  -18.30   14.20
 -11   9  -1   12.00   13.50
 -11 -10   1  179.78   22.40
 -11  10   1  115.29   17.70
 -10 -10   1   -3.50   12.70
 -10  10   1    9.60   12.60
 -10  10   1    4.90    8.60
  -9 -10   1   11.20   11.70
  -9 -10   1   15.00    4.30
  -9 -10   1   12.50    5.10
  -9  10   1   14.60   10.10
  -9  10   1    7.10    7.10
  -8 -10   1   44.50    4.50
  -8 -10   1   43.60   11.00
   8 -10  -1   51.89    7.10
  -8 -10   1   43.20    4.70
  -8  10   1   42.40   10.30
   8  10  -1   49.10   14.00
  -8  10   1   49.20    6.80
  -7 -10   1    9.50    8.70
  -7 -10   1   12.40    3.20
   7 -10  -1   22.10    9.90
  -7  10   1   10.20    7.70
  -7  10   1    4.50    4.00
   7  10  -1    8.70    9.50
   6 -10  -1   -3.30    8.40
  -6 -10   1    8.00    7.00
  -6 -10   1   13.60    3.00
  -6  10   1    1.10    7.10
   6  10  -1   11.30    8.00
  -5 -10   1   13.30    3.00
   5 -10  -1    8.80    7.40
  -5 -10   1   25.50    6.40
  -5  10   1   13.70    6.60
   5  10  -1    3.80    6.30
   4 -10  -1   12.90    6.60
  -4 -10   1   17.10    5.80
  -4 -10   1   15.50    3.20
   4  10  -1   21.40    3.10
  -4  10   1   12.30    6.90
   4  10  -1    6.80    6.40
   3 -10  -1   -5.70    5.30
  -3 -10   1   -0.20    2.90
  -3 -10   1    5.40    4.00
   3  10  -1    1.70    5.00
   3  10  -1   -2.70    2.90
  -3  10   1   -2.60    4.70
  -2 -10   1   14.60    3.90
  -2 -10   1   23.50    4.00
   2 -10  -1   16.30    5.40
   2  10  -1   15.40    4.00
  -2  10   1   18.60    5.40
   2  10  -1   23.20    4.10
  -1 -10   1  104.19    6.70
   1 -10  -1  108.09   11.20
  -1 -10   1  118.39    7.90
   1  10  -1  108.69    6.70
  -1  10   1  116.69    9.50
   1  10  -1  114.59    7.80
   0 -10   1   15.70    4.60
   0 -10  -1   20.10    5.10
   0 -10   1   15.80    2.50
   0  10  -1   23.50    2.90
   0  10   1   14.50    4.50
   0  10  -1   20.20    4.20
   1 -10   1   26.90    5.40
  -1 -10  -1   23.80    5.30
  -1 -10  -1   24.00    3.30
   1  10   1   22.60    3.30
  -1  10  -1   22.00    5.10
   1  10   1   24.60    4.90
  -2 -10  -1   -1.60    3.80
  -2 -10  -1    2.40    3.30
   2 -10   1   -3.10    5.20
   2  10   1   -1.10    3.10
   2  10   1   -0.30    3.50
  -2  10  -1   -2.60    4.10
  -3 -10  -1  469.05   18.60
  -3 -10  -1  459.75   17.50
   3 -10   1  445.16   20.60
   3  10   1  478.35   21.80
   3  10   1  436.86   17.50
  -3  10  -1  448.66   20.40
  -4 -10  -1   12.50    5.90
  -4 -10  -1   25.10    4.40
   4 -10   1    9.10    6.40
   4  10   1   22.90    4.40
  -4  10  -1   14.80    6.50
   4  10   1   24.70    5.80
  -5 -10  -1    2.10    4.00
  -5 -10  -1   -6.20    5.80
   5 -10   1    8.30    7.30
  -5  10  -1    2.80    1.90
  -5  10  -1    3.50    6.30
   5  10   1   15.90    6.40
  -5  10  -1    4.40    2.10
  -6 -10  -1  -20.10    6.70
  -6 -10  -1    2.30    4.50
   6 -10   1   -1.40    8.90
   6  10   1    3.70    7.80
  -6  10  -1    4.80    7.00
  -6  10  -1    3.30    3.20
  -7 -10  -1   19.50    5.80
  -7 -10  -1   -4.30    8.80
   7 -10   1   12.80   10.40
   7  10   1   24.80    9.20
  -7  10  -1   29.70    9.20
  -7  10  -1   16.60    5.00
  -8 -10  -1   56.79   12.50
  -8 -10  -1   73.79    7.50
  -8 -10  -1   74.19    8.80
  -8  10  -1   83.19   10.30
   8  10   1   81.19   13.30
  -8  10  -1   75.99   12.00
  -9 -10  -1  110.39   13.20
  -9 -10  -1  123.79   11.60
   9 -10   1  125.59   12.10
  -9 -10  -1  115.59   16.50
  -9  10  -1  103.19   10.90
  -9  10  -1  112.09   15.10
 -10 -10  -1    7.90   13.10
 -10  10  -1   33.50   13.00
 -10  10  -1   17.80   10.30
 -11 -10  -1  -24.40   14.30
 -10 -11   1  125.79   18.10
 -10  11   1   84.29   16.60
  -9 -11   1   67.99   14.90
  -9  11   1   58.59    8.00
  -9  11   1   50.59   13.20
  -8 -11   1   21.70   10.90
  -8  11   1    1.80   10.90
  -8  11   1   -4.90    4.90
   8  11  -1   16.40   15.70
  -7  11   1    1.10    9.20
   7  11  -1   14.20   11.20
  -6 -11   1   93.69   11.60
  -6 -11   1   75.49    4.60
   6 -11  -1   82.79   13.20
  -6  11   1   80.99   11.60
   6  11  -1   91.29   13.30
   5 -11  -1   11.20    8.50
  -5 -11   1   -4.80    6.10
  -5 -11   1    0.40    2.80
   5  11  -1    7.00    7.80
  -5  11   1    1.50   10.70
   4 -11  -1  232.18   16.60
  -4 -11   1  217.48   13.40
  -4 -11   1  203.38    9.20
   4  11  -1  182.68   13.00
   4  11  -1  179.98    8.70
  -4  11   1  183.08   14.60
  -3 -11   1   -0.50    3.20
   3 -11  -1   -5.80    6.50
  -3 -11   1    1.80    4.40
   3  11  -1    4.50    3.60
   3  11  -1   -2.30    5.30
  -3  11   1   -5.40    5.70
  -2 -11   1   60.09    6.20
  -2 -11   1   61.09    7.00
   2 -11  -1   66.69    8.70
   2  11  -1   66.29    7.20
  -2  11   1   68.79    8.70
   2  11  -1   67.39    7.30
   1 -11  -1   59.19    8.00
  -1 -11   1   67.09    8.00
  -1 -11   1   70.39    5.70
   1  11  -1   51.19    6.30
  -1  11   1   65.09    8.00
   1  11  -1   77.29    5.80
   0 -11  -1  289.37   18.00
   0 -11   1  374.16   16.10
   0  11   1  366.56   16.60
   0  11  -1  368.66   16.20
   0  11  -1  353.66   10.90
   1 -11   1   54.99    7.50
  -1 -11  -1   64.39    7.40
  -1 -11  -1   60.19    5.50
   1  11   1   53.79    6.90
   1  11   1   62.29    5.30
  -1  11  -1   64.29    7.50
   2 -11   1  106.99   11.30
  -2 -11  -1   91.49    7.80
  -2 -11  -1   83.29   12.60
  -2  11  -1   92.19   10.00
   2  11   1   99.39    9.10
   2  11   1   89.29    7.30
   3 -11   1   60.49    9.20
  -3 -11  -1   58.49    6.90
  -3 -11  -1   59.49    6.50
   3  11   1   67.89    7.90
   3  11   1   64.69    8.10
  -3  11  -1   72.19    9.10
  -4 -11  -1    1.90    5.40
   4 -11   1    7.50    7.10
  -4 -11  -1   -3.50    4.20
   4  11   1   -6.50    5.20
  -4  11  -1   -3.60    5.70
   4  11   1   -0.10    3.90
  -5 -11  -1  191.58   11.20
   5 -11   1  202.18   17.70
  -5 -11  -1  197.68   14.10
   5  11   1  177.78   10.60
   5  11   1  192.68   14.70
  -5  11  -1  196.08   17.90
  -6 -11  -1  126.69   14.70
   6 -11   1  147.39   16.30
  -6 -11  -1  147.79   10.80
   6  11   1  170.58   17.00
  -6  11  -1  141.89   14.70
  -7 -11  -1   26.00    6.20
  -7 -11  -1   12.00   11.50
   7  11   1   30.60   11.80
  -7  11  -1   13.60    4.20
  -7  11  -1   16.20    4.60
  -7  11  -1   17.90   10.10
  -8 -11  -1  -11.80    9.90
  -8 -11  -1   10.00    6.30
  -8 -11  -1   16.00    5.80
  -8  11  -1   16.40   11.60
  -8  11  -1   15.40    6.30
  -9 -11  -1    0.50   11.80
  -9 -11  -1   26.70    9.90
  -9  11  -1   11.40   12.50
  -9  11  -1    3.60    8.10
 -10 -11  -1   21.60   15.00
 -10  11  -1    4.20   15.20
 -10 -12   1   75.19   19.10
  -9 -12   1   30.70   14.10
  -9  12   1   10.50   14.10
  -8 -12   1    6.50   11.10
  -8  12   1    7.60   10.90
  -7 -12   1   57.09   11.60
  -7  12   1   47.80   11.60
   7  12  -1   97.09   14.30
  -6 -12   1   55.59   10.80
  -6  12   1   56.99   11.10
   6  12  -1   88.79   11.70
  -5 -12   1   99.49    6.40
  -5 -12   1   86.19   10.60
   5 -12  -1  113.09   14.50
  -5  12   1  117.39   13.30
   5  12  -1  108.99   12.00
   4 -12  -1   -1.30    9.70
  -4 -12   1   11.30    4.00
  -4 -12   1    2.40    6.00
  -4  12   1    5.70    7.30
   4  12  -1   16.90    3.70
   4  12  -1   13.20    6.60
   3 -12  -1   41.40    8.90
  -3 -12   1   27.00    5.90
  -3 -12   1   32.60    5.10
  -3  12   1   27.00    6.90
   3  12  -1   30.00    6.10
   3  12  -1   27.10    4.90
  -2 -12   1   19.60    5.30
   2 -12  -1   24.30    7.50
  -2 -12   1   17.90    5.00
   2  12  -1   20.80    5.00
   2  12  -1   28.90    4.90
  -2  12   1   24.80    6.60
  -1 -12   1  405.66   17.90
  -1 -12   1  420.96   15.30
   1 -12  -1  444.06   20.30
   1  12  -1  420.56   18.20
   1  12  -1  430.46   15.20
  -1  12   1  462.55   20.60
   0 -12  -1  211.08   13.60
   0 -12   1  177.08   14.70
   0  12  -1  232.58   13.50
   0  12   1  213.58   13.50
  -1 -12  -1  302.97   11.20
   1 -12   1  280.37   16.10
  -1 -12  -1  264.97   17.30
   1  12   1  289.87   11.00
   1  12   1  317.87   15.70
  -1  12  -1  291.47   15.90
  -2 -12  -1  104.49    8.50
  -2 -12  -1   99.69   10.00
   2 -12   1   96.79   10.60
   2  12   1  115.89    8.40
  -2  12  -1   95.79   11.30
   2  12   1  103.39   10.10
  -3 -12  -1   95.79    9.80
   3 -12   1   71.89   10.30
   3  12   1   78.69    9.30
  -3  12  -1   77.79    9.80
   3  12   1   78.69    9.50
   4 -12   1  217.38   17.40
  -4 -12  -1  195.78   13.90
  -4 -12  -1  202.58   12.10
   4  12   1  197.58   14.10
  -4  12  -1  214.78   16.30
   4  12   1  206.78   11.80
  -5 -12  -1   33.50    6.20
   5 -12   1   49.90   12.30
  -5 -12  -1   28.50    8.10
   5  12   1   15.40    8.70
  -5  12  -1   19.30    9.40
   5  12   1   28.20    5.60
  -6 -12  -1   89.09   12.00
  -6 -12  -1   70.69    7.40
  -6  12  -1   87.09   12.80
   6  12   1   79.89   12.40
  -7 -12  -1   35.30    6.80
  -7 -12  -1   33.30   10.60
   7  12   1   18.20   12.60
  -7  12  -1   35.00   11.50
  -8 -12  -1    6.80    7.10
  -8 -12  -1   30.90   12.60
  -8  12  -1   28.00   12.90
  -9 -12  -1   -5.40   13.70
  -9  12  -1    8.90   14.70
  -9 -13   1   41.00   17.50
  -9  13   1   15.00   15.60
  -8 -13   1   25.50   13.30
  -8  13   1   17.20   13.10
  -7 -13   1  -10.00   11.30
  -7  13   1   -1.20   12.30
   7  13  -1   27.60   14.40
  -6 -13   1    2.60    9.40
   6  13  -1   10.80   11.40
  -6  13   1   -0.40   10.40
  -5 -13   1    7.70    7.90
  -5 -13   1   16.50    3.40
   5  13  -1   14.40    9.60
  -5  13   1   13.40    9.80
  -4 -13   1   -1.10    4.40
   4 -13  -1  -20.80   10.60
  -4 -13   1   -1.80    6.40
  -4  13   1    6.00    8.10
   4  13  -1   -2.40    3.80
   4  13  -1   14.70    8.00
   3 -13  -1   10.50    9.90
  -3 -13   1   11.80    6.10
  -3 -13   1   20.90    5.50
  -3  13   1   17.20    8.10
   3  13  -1   17.30    5.40
  -2 -13   1   98.59    8.40
   2 -13  -1   85.09   11.60
  -2  13   1   80.19   10.50
   2  13  -1   84.79    9.70
   2  13  -1   70.59    8.30
   1 -13  -1   34.20    8.80
  -1 -13   1   45.60    9.80
  -1 -13   1   45.40    5.50
   1  13  -1   40.50    7.00
  -1  13   1   36.10    8.10
   1  13  -1   47.40    5.20
   0 -13  -1   -1.50    6.80
   0 -13   1   -3.80    6.30
   0  13  -1    8.20    5.90
   0  13   1   -8.30    6.30
  -1 -13  -1  149.29   12.90
   1 -13   1  152.28   14.30
  -1  13  -1  156.68   13.20
   1  13   1  156.38   12.70
  -2 -13  -1   28.10    5.10
   2 -13   1   25.70    8.90
  -2  13  -1   30.10    8.10
   2  13   1   25.80    6.60
   2  13   1   29.20    5.20
  -3 -13  -1   76.79    8.50
  -3 -13  -1   82.49    8.60
   3 -13   1  105.99   12.80
   3  13   1   84.89    8.90
  -3  13  -1   95.69   11.70
   4 -13   1   26.20   11.40
  -4 -13  -1   10.60    7.10
  -4  13  -1    7.10    7.90
   4  13   1    9.00    5.90
   4  13   1    8.40    7.60
   5 -13   1  223.68   22.50
  -5 -13  -1  200.58   13.10
  -5 -13  -1  221.88   17.30
   5  13   1  212.28   12.60
   5  13   1  214.68   18.10
  -5  13  -1  218.98   19.00
  -6 -13  -1   11.00    9.50
  -6 -13  -1    8.50    6.00
  -6  13  -1    8.60   11.50
   6  13   1    6.50   11.90
  -7 -13  -1   11.30   11.70
  -7  13  -1   13.20   11.70
   7  13   1   21.30   14.70
  -8 -13  -1    2.60   13.10
  -8  13  -1   22.20   13.20
  -9 -13  -1   -3.00   15.20
  -9  13  -1  -45.40   15.70
  -8 -14   1   40.70   15.70
  -8  14   1   68.79   16.90
  -7 -14   1  -20.20   11.80
  -7  14   1    9.00   13.70
   7  14  -1   24.70   19.00
  -6 -14   1    9.20   12.10
   6  14  -1   -5.00   12.80
  -6  14   1   -0.70   12.00
  -5 -14   1   36.60    9.90
  -5  14   1   52.09   11.80
   5  14  -1   32.40   11.30
  -4 -14   1   -3.30    4.90
   4 -14  -1    7.10   14.60
  -4 -14   1   -2.30    7.50
  -4  14   1   -2.60    9.70
   4  14  -1    4.00    4.50
   4  14  -1    1.20    7.90
  -3 -14   1  101.59    9.70
   3 -14  -1  109.79   14.90
  -3 -14   1   90.99   11.00
  -3  14   1  110.49   12.80
   3  14  -1  113.09   12.10
   3  14  -1  119.89   10.50
  -2 -14   1  181.18   13.40
   2 -14  -1  180.78   18.30
  -2 -14   1  172.08   10.80
  -2  14   1  180.88   17.40
   2  14  -1  178.88   10.80
   2  14  -1  193.08   13.10
  -1 -14   1   37.60    8.60
   1 -14  -1   39.80   10.60
   1  14  -1   38.90    7.90
  -1  14   1   43.70    9.60
   0 -14  -1    4.90    8.30
   0 -14   1   13.20    7.70
   0  14   1   10.50    7.60
   0  14  -1    3.90    7.30
   1 -14   1  151.38   16.60
  -1 -14  -1  176.78   15.30
  -1  14  -1  187.48   15.70
   1  14   1  186.48   14.70
  -2 -14  -1  112.29    9.00
  -2 -14  -1  143.99   14.10
   2 -14   1  186.78   18.00
   2  14   1  144.99    9.60
   2  14   1  144.29   13.60
  -2  14  -1  130.79   15.10
   3 -14   1  215.18   20.10
  -3 -14  -1  184.28   13.20
   3  14   1  170.98   15.50
   3  14   1  165.08   13.90
  -3  14  -1  187.78   20.40
  -4 -14  -1   48.80    9.20
  -4 -14  -1   50.39    9.00
   4 -14   1   56.39   13.70
   4  14   1   57.49   10.10
   4  14   1   59.09    7.90
  -4  14  -1   60.89   12.50
  -5 -14  -1   55.29   10.80
  -5 -14  -1   66.99   10.80
  -5  14  -1   60.39   11.80
   5  14   1   67.69   12.40
   5  14   1   67.49    7.90
  -6  14  -1   75.19   15.30
   6  14   1   67.19   15.00
  -7 -14  -1   20.60   13.60
  -7  14  -1   21.90   14.00
  -8 -14  -1   16.90   15.90
  -8  14  -1  -18.50   14.80
  -7 -15   1   -2.90   14.50
  -7  15   1   27.80   15.80
  -6 -15   1   37.10   13.80
  -6  15   1    7.80   13.00
  -5 -15   1   31.90   11.10
  -5  15   1   24.30   12.70
  -4 -15   1  -11.40    7.70
  -4  15   1   -2.70   11.00
   4  15  -1    7.90    7.40
   3 -15  -1    3.90   13.60
  -3 -15   1   16.90    8.70
  -3 -15   1    4.00    6.50
  -3  15   1   22.00   11.20
   3  15  -1    7.90    6.30
  -2 -15   1   17.70    5.00
   2 -15  -1   14.50   12.60
   2  15  -1   21.80    7.60
   2  15  -1   21.10    5.20
  -2  15   1   22.80   10.80
   1 -15  -1   10.20   11.10
  -1 -15   1   -5.80    8.60
  -1  15   1    3.00    8.70
   1  15  -1   -3.10    7.50
   0 -15   1  240.08   19.30
   0 -15  -1  255.07   20.30
   0  15  -1  240.88   17.70
   0  15   1  246.58   18.50
   1 -15   1  219.98   19.90
  -1 -15  -1  178.88   18.40
  -1  15  -1  179.48   17.70
   1  15   1  199.48   16.60
   2 -15   1   23.00   12.00
  -2 -15  -1    8.40    9.20
  -2 -15  -1   14.10    4.60
   2  15   1   18.30    8.70
  -3 -15  -1   20.80    6.90
   3 -15   1   22.10   13.50
  -3 -15  -1   30.20    9.10
  -3  15  -1   28.70   10.40
   3  15   1   26.10    8.00
  -4 -15  -1    6.80    8.30
  -4  15  -1   12.70   10.70
   4  15   1    8.40    7.40
  -5 -15  -1  116.09   13.50
  -5  15  -1  125.69   17.20
  -6 -15  -1    6.50   12.40
  -6  15  -1   17.10   14.00
  -7 -15  -1  -32.00   13.70
  -7  15  -1   -8.10   15.00
  -5  16   1   68.79   16.30
  -4  16   1   37.60   14.20
  -3  16   1  118.89   17.30
   2 -16  -1   43.30   15.80
  -2  16   1   55.79   13.40
   2  16  -1   73.69   10.20
   1 -16  -1  -13.80   13.60
   1  16  -1  -10.00    8.80
  -1  16   1    2.20   10.80
   0 -16   1   47.20   12.50
   0 -16  -1   16.00   13.20
   0  16   1   26.20   10.40
   0  16  -1   19.30   10.40
   1 -16   1   25.50   13.20
  -1 -16  -1    9.00   12.70
  -1  16  -1    1.00   10.60
   1  16   1    8.80   10.00
   2 -16   1   41.80   15.60
  -2  16  -1   26.20   11.70
   2  16   1   36.40   10.10
  -3  16  -1  133.69   15.90
   3  16   1  137.39   16.20
  -4  16  -1   -7.30   12.90
  -5  16  -1   58.09   16.20
  -3  17   1   12.10   14.50
  -2  17   1   15.00   13.80
  -1  17   1   -4.50   13.20
   0  17  -1    4.10   11.70
   0  17   1  -28.70   11.90
   1  17   1   11.00   12.50
  -1  17  -1   25.90   13.00
  -2  17  -1   88.29   15.20
  -3  17  -1   -1.30   14.70
 -13   0   2  -14.70   12.40
 -13   0   2   13.20   13.90
 -12   0   2   31.50   11.80
 -12   0   2   24.00   10.90
 -11   0   2   -8.20    8.00
  10   0  -2  646.94   30.20
 -10   0   2  668.23   29.40
 -10   0   2  618.44   27.20
  -9   0   2  -12.10    5.10
  -9   0   2   -3.50    5.20
   9   0  -2   -5.70    6.90
  -8   0   2  694.53   28.50
   8   0  -2  699.63   28.10
  -8   0   2  756.72   27.20
  -7   0   2   -4.50    3.40
   7   0  -2   -0.10    3.60
  -7   0   2   -5.90    3.80
   7   0  -2    1.10    4.20
  -6   0   2 1287.57   43.20
   6   0  -2 1353.36   43.40
   6   0  -2 1283.57   41.90
  -6   0   2 1329.37   42.10
  -5   0   2   -1.60    2.60
   5   0  -2   -6.10    2.40
  -5   0   2   -1.80    2.10
   5   0  -2    1.20    2.50
  -4   0   2  373.86   13.40
   4   0  -2  347.17   13.10
   4   0  -2  358.46   13.90
  -4   0   2  362.56   14.20
  -3   0   2    0.00    1.40
   3   0  -2   -0.70    1.40
  -3   0   2   -1.90    1.70
   3   0  -2   -0.60    1.80
  -2   0   2 2050.19   62.59
  -2   0   2 2022.40   62.69
   2   0  -2 2203.78   62.69
   2   0  -2 2228.08   62.09
   1   0  -2   -2.40    0.80
   1   0   2    0.30    1.10
  -1   0  -2   -0.10    1.20
   2   0   2 2021.60   61.79
  -2   0  -2 2193.88   61.99
  -2   0  -2 2034.80   61.79
  -3   0  -2    2.50    1.90
   3   0   2   -0.50    1.80
  -3   0  -2    1.10    1.80
  -4   0  -2  273.27   11.80
   4   0   2  254.37   11.40
  -4   0  -2  267.67   11.20
  -5   0  -2    0.50    2.90
  -5   0  -2   -1.40    2.40
  -6   0  -2  151.88    9.50
   6   0   2  153.38   10.80
  -6   0  -2  164.38   10.10
  -7   0  -2   -0.20    4.50
  -7   0  -2    3.60    3.70
   7   0   2    6.20    4.30
  -8   0  -2   -0.90    4.70
   8   0   2    7.70    5.70
  -8   0  -2    2.50    5.10
  -8   0  -2   -2.00    5.80
  -9   0  -2   -6.70    7.60
  -9   0  -2   -0.20    6.30
   9   0   2  -17.30    6.60
  -9   0  -2   -7.90    5.00
 -10   0  -2   60.79   11.70
 -10   0  -2   66.89   10.70
  10   0   2   40.50    9.90
 -10   0  -2   60.79   10.80
 -11   0  -2  -10.80    8.90
 -11   0  -2   11.80    9.10
 -11   0  -2  -20.60   12.30
 -12   0  -2  119.79   15.70
 -12   0  -2   94.19   16.80
 -13   0  -2  -10.40   13.10
 -13   0  -2    7.50   15.50
 -13  -1   2   27.10   15.10
 -13  -1   2   17.00   13.40
 -13   1   2   12.20   13.00
 -13   1   2   44.50   14.30
 -12  -1   2   26.90   11.50
 -12  -1   2   37.90   13.90
 -12  -1   2   36.30   11.70
 -12   1   2   49.80   13.20
 -12   1   2   53.39   12.40
 -11  -1   2  286.87   20.70
 -11  -1   2  313.57   19.20
  11  -1  -2  297.97   29.50
 -11   1   2  303.37   20.30
 -11   1   2  301.27   21.50
  10  -1  -2    9.00    9.40
 -10  -1   2   -7.40    7.60
 -10  -1   2   -3.50    6.40
 -10   1   2    1.00    7.50
  10   1  -2   -7.70    8.80
  -9  -1   2    2.80    5.50
   9  -1  -2   -3.50    6.90
  -9  -1   2  -11.90    5.80
  -9   1   2   -3.50    5.60
  -9   1   2  -13.80    5.90
   9   1  -2    4.20    6.60
   8  -1  -2   75.89    8.90
  -8  -1   2   90.99    8.90
  -8  -1   2   77.59    9.30
   8  -1  -2   90.99    9.90
   8   1  -2   90.39    9.60
  -8   1   2   65.99    8.40
  -8   1   2   92.69    9.60
  -7  -1   2  686.13   24.80
   7  -1  -2  656.43   27.40
   7  -1  -2  751.72   26.70
  -7  -1   2  710.03   27.00
  -7   1   2  639.24   25.40
   7   1  -2  707.23   26.90
  -7   1   2  718.33   26.70
  -6  -1   2   85.99    6.60
   6  -1  -2   88.29    8.50
   6  -1  -2   99.89    7.60
  -6  -1   2   81.59    7.40
  -6   1   2   89.79    7.60
   6   1  -2   81.79    7.70
  -6   1   2   73.99    7.10
   5  -1  -2   35.50    4.50
   5  -1  -2   28.90    4.40
  -5  -1   2   40.60    4.40
  -5  -1   2   38.10    5.10
  -5   1   2   42.60    4.80
  -5   1   2   23.70    4.00
   5   1  -2   33.10    3.80
   5   1  -2   31.60    4.40
  -4  -1   2   87.09    6.20
   4  -1  -2   88.19    5.70
   4  -1  -2   73.59    5.60
  -4  -1   2   84.89    5.00
   4   1  -2   87.59    4.90
   4   1  -2   68.29    5.90
  -4   1   2   83.29    5.70
  -4   1   2   78.49    5.70
   3  -1  -2  239.68    9.40
  -3  -1   2  211.68    9.10
   3  -1  -2  229.38    9.40
  -3  -1   2  230.88    9.80
   3   1  -2  233.98    8.50
  -3   1   2  254.17    9.70
   3   1  -2  249.08   10.00
   2  -1  -2  976.40   30.90
  -2  -1   2 1015.10   31.40
  -2  -1   2 1083.19   30.20
   2  -1  -2  994.10   31.00
   2   1  -2 1000.90   30.10
  -2   1   2 1074.19   31.20
  -2   1   2  952.20   31.70
   2   1  -2 1043.20   31.50
   1  -1  -2  224.28    7.30
  -1  -1   2  178.08    8.00
  -1  -1   2  217.58    6.60
  -1   1   2  186.68    8.00
   1   1  -2  213.28    7.60
  -1   1   2  211.98    7.20
   1   1  -2  210.38    6.60
   0   1  -2  265.27    9.00
   0   1  -2  247.38    9.50
  -1  -1  -2    4.70    1.70
   1  -1   2    8.20    1.60
   1   1   2    9.40    1.80
  -1   1  -2    5.70    1.60
   2  -1   2   13.40    2.10
  -2  -1  -2   14.20    2.30
  -2  -1  -2   11.90    2.30
  -2   1  -2   13.60    2.30
   2   1   2    9.60    2.20
   2   1   2   10.30    2.20
   3  -1   2  724.13   22.70
  -3  -1  -2  624.94   22.60
  -3  -1  -2  667.73   22.40
  -3   1  -2  678.23   22.50
  -3   1  -2  688.03   22.60
   3   1   2  696.73   22.90
  -4  -1  -2  106.29    6.80
  -4  -1  -2  116.39    7.30
   4  -1   2  124.49    7.00
   4   1   2  116.29    7.10
  -4   1  -2  108.79    6.90
  -4   1  -2  113.49    7.10
  -5  -1  -2 1136.49   37.80
  -5  -1  -2 1084.09   36.50
  -5  -1  -2 1157.68   37.20
   5  -1   2 1086.69   37.20
   5   1   2 1144.39   37.80
  -5   1  -2 1136.49   37.50
  -5   1  -2 1211.98   37.50
   6  -1   2   14.70    5.60
  -6  -1  -2   16.60    4.00
  -6  -1  -2   11.10    4.10
  -6  -1  -2   17.10    4.20
  -6   1  -2   15.70    4.00
   6   1   2   19.60    4.80
  -6   1  -2   12.10    4.20
  -7  -1  -2   82.69    9.20
   7  -1   2   82.79    8.30
  -7  -1  -2   64.09    7.70
  -7  -1  -2   70.89    8.60
  -7   1  -2   75.99    8.70
  -7   1  -2   84.79    7.90
   8  -1   2   11.50    6.20
  -8  -1  -2   15.20    5.90
  -8  -1  -2   15.90    7.00
  -8  -1  -2   13.10    5.10
   8   1   2   22.60    5.70
  -8   1  -2   12.50    5.90
  -8   1  -2   22.70    5.80
   9  -1   2   76.69   11.00
  -9  -1  -2   86.19   10.90
  -9  -1  -2   82.09   10.90
  -9  -1  -2   97.89   10.90
   9   1   2   84.09   11.30
  -9   1  -2   90.49   10.60
  -9   1  -2   94.89   11.30
 -10  -1  -2   16.10    8.80
  10  -1   2   -1.00    9.50
 -10  -1  -2    1.60    9.20
 -10  -1  -2   -0.40    6.70
 -10   1  -2   14.10    7.90
  10   1   2   -7.50    8.80
 -10   1  -2   11.00    7.60
 -10   1  -2   -5.60    9.40
 -11  -1  -2   -4.70   12.40
 -11  -1  -2   -6.80    8.50
 -11  -1  -2  -11.70    9.50
 -11   1  -2  -14.40    8.90
 -11   1  -2    8.70    9.40
 -12  -1  -2   11.10   11.50
 -12  -1  -2   -0.80   10.70
 -12   1  -2    4.90   12.20
 -12   1  -2    7.80   11.60
 -13  -1  -2   -2.90   14.60
 -13  -1  -2   11.10   16.30
 -13   1  -2   15.30   16.30
 -13   1  -2   10.40   15.10
 -13  -2   2   55.59   15.60
 -13  -2   2   42.80   14.30
 -13   2   2   44.50   15.00
 -13   2   2   56.39   15.50
 -12  -2   2    1.90   10.90
 -12  -2   2    8.70   10.00
 -12  -2   2   -9.00   12.80
 -12   2   2   12.80   11.20
 -12   2   2    4.80   11.60
 -11  -2   2  112.69   13.80
 -11  -2   2  121.59   14.00
  11  -2  -2  116.39   15.40
 -11  -2   2   95.79   13.10
 -11   2   2  148.89   16.70
 -11   2   2  110.59   14.00
 -10  -2   2   88.79   11.50
 -10  -2   2  103.89   11.40
 -10  -2   2  101.19   12.00
  10  -2  -2  113.99   13.60
 -10   2   2  119.59   12.70
  10   2  -2   84.39   11.90
 -10   2   2   94.89   11.90
   9  -2  -2  196.58   15.10
  -9  -2   2  196.18   12.70
  -9  -2   2  180.98   15.10
   9  -2  -2  181.08   15.70
  -9   2   2  199.78   13.80
  -9   2   2  171.88   13.90
   9   2  -2  171.78   13.80
  -8  -2   2   41.20    5.50
  -8  -2   2   35.60    7.00
   8  -2  -2   35.90    7.30
   8  -2  -2   48.80    7.50
  -8   2   2   30.20    6.80
  -8   2   2   48.40    7.20
   8   2  -2   22.90    5.80
  -7  -2   2   85.99    7.10
  -7  -2   2   68.19    8.00
   7  -2  -2   80.89    8.80
   7  -2  -2   75.09    8.10
   7   2  -2   82.49    8.50
  -7   2   2   68.39    8.10
  -7   2   2   72.09    8.10
  -6  -2   2    8.10    3.90
   6  -2  -2    7.30    3.70
   6  -2  -2    6.10    3.70
  -6  -2   2    7.00    2.60
  -6   2   2   -1.40    3.40
   6   2  -2    6.00    3.90
  -6   2   2    6.50    3.40
   5  -2  -2  451.25   17.40
  -5  -2   2  460.55   18.30
   5  -2  -2  479.95   17.70
  -5  -2   2  429.26   15.90
  -5   2   2  465.45   17.60
   5   2  -2  509.15   25.00
  -5   2   2  465.25   17.80
   4  -2  -2   82.29    5.50
   4  -2  -2   91.59    5.90
  -4  -2   2   88.99    4.60
  -4  -2   2   71.59    6.00
   4   2  -2   84.29    6.10
  -4   2   2   90.39    6.30
  -4   2   2   84.59    5.70
   3  -2  -2  473.65   16.10
   3  -2  -2  449.86   15.30
  -3  -2   2  426.76   14.10
   3   2  -2  452.45   16.20
  -3   2   2  458.45   16.10
   3   2  -2  443.16   14.10
   2  -2  -2  699.83   21.00
  -2  -2   2  673.23   19.80
   2  -2  -2  641.44   21.70
  -2  -2   2  667.23   21.90
   2   2  -2  710.63   22.00
  -2   2   2  657.43   21.80
   2   2  -2  687.43   19.80
   1  -2  -2    8.10    1.70
   1  -2  -2   10.70    1.40
   1   2  -2   11.10    0.90
  -1   2   2   12.20    2.10
  -1   2   2   11.70    1.40
   1   2  -2   10.90    1.80
   0  -2   2  288.37    9.60
   0  -2  -2  297.77    9.40
   0  -2  -2  280.87    9.90
   0   2  -2  283.37    9.60
   0   2  -2  277.07    9.20
  -1  -2  -2 4939.01  139.59
  -1  -2  -2 4560.94  140.29
  -1   2  -2 4978.30  139.59
   1   2   2 4912.61  139.79
  -1   2  -2 4828.32  139.39
   1   2   2 4794.22  139.49
  -2  -2  -2 2337.37   66.99
   2  -2   2 2290.27   66.29
  -2  -2  -2 2338.87   66.49
  -2   2  -2 2233.68   66.79
   2   2   2 2156.98   66.39
  -2   2  -2 2254.77   66.29
   2   2   2 2152.08   66.69
  -3  -2  -2  430.36   15.00
  -3  -2  -2  425.66   15.60
   3  -2   2  388.66   14.70
  -3   2  -2  424.36   15.50
  -3   2  -2  411.76   15.00
   3   2   2  448.96   15.70
   3   2   2  412.86   14.90
   4  -2   2  804.52   25.90
  -4  -2  -2  759.12   25.60
  -4  -2  -2  792.52   26.60
  -4   2  -2  687.93   25.80
  -4   2  -2  767.62   25.80
   4   2   2  805.42   26.60
   5  -2   2  996.70   33.20
  -5  -2  -2  966.20   33.80
  -5  -2  -2 1012.40   33.00
  -5   2  -2 1007.40   33.60
   5   2   2  951.70   33.80
  -5   2  -2 1045.40   33.60
  -6  -2  -2  330.57   15.00
  -6  -2  -2  337.37   15.70
   6  -2   2  323.37   14.90
  -6  -2  -2  330.27   14.20
   6   2   2  349.17   15.70
  -6   2  -2  324.97   14.90
  -6   2  -2  296.17   14.60
  -7  -2  -2   20.60    5.10
  -7  -2  -2   19.30    5.40
  -7  -2  -2   27.50    5.90
   7  -2   2   12.80    4.80
   7   2   2   30.80    6.00
  -7   2  -2   19.70    5.50
  -7   2  -2   23.20    5.40
   8  -2   2   46.10    8.10
  -8  -2  -2   47.40    8.00
  -8  -2  -2   54.29    7.00
  -8  -2  -2   57.99    7.60
   8   2   2   59.89    8.30
  -8   2  -2   42.10    7.30
  -8   2  -2   57.29    8.20
   9  -2   2  181.78   14.40
  -9  -2  -2  137.19   12.30
  -9  -2  -2  166.58   14.20
  -9   2  -2  154.58   13.00
  -9   2  -2  161.88   14.30
   9   2   2  173.38   15.20
  10  -2   2  185.18   18.20
 -10  -2  -2  187.18   17.30
 -10  -2  -2  196.88   16.30
 -10  -2  -2  188.58   14.80
 -10   2  -2  165.68   16.70
  10   2   2  144.99   15.50
 -10   2  -2  184.98   16.10
 -11  -2  -2   90.09   13.60
 -11  -2  -2   51.09   14.20
 -11  -2  -2   90.09   12.60
 -11   2  -2   82.69   13.00
 -11   2  -2   70.79   11.70
 -12  -2  -2   57.19   13.90
 -12  -2  -2   48.00   12.40
 -12   2  -2   55.69   14.40
 -12   2  -2   50.09   14.00
 -13  -2  -2   38.60   14.90
 -13  -2  -2    3.10   14.90
 -13   2  -2   -4.90   15.30
 -13   2  -2   23.40   15.50
 -13  -3   2  118.49   16.10
 -13  -3   2  117.79   16.80
 -13   3   2  137.99   19.10
 -13   3   2   82.29   16.60
 -12  -3   2  251.67   20.20
 -12  -3   2  260.17   23.30
 -12  -3   2  270.07   21.90
 -12   3   2  243.28   22.10
 -12   3   2  294.37   23.40
 -11  -3   2   14.70   10.10
  11  -3  -2   49.60   12.80
 -11  -3   2   31.40   11.10
 -11  -3   2   33.60    8.80
 -11   3   2   36.50   10.20
 -11   3   2   24.90    9.90
 -10  -3   2   52.59    9.50
 -10  -3   2   63.79    8.80
 -10  -3   2   63.59   10.90
  10  -3  -2   75.99   11.40
  10   3  -2   49.50   11.30
 -10   3   2   69.79   11.50
 -10   3   2   64.29   10.20
  -9  -3   2   32.60    6.30
  -9  -3   2   18.50    6.30
   9  -3  -2   18.30    7.70
   9  -3  -2   26.70    7.30
  -9  -3   2    3.90    7.20
   9   3  -2    6.60    7.00
  -9   3   2   15.20    6.80
  -9   3   2   -2.00    6.30
   8  -3  -2   -3.60    5.20
   8  -3  -2    0.70    5.20
  -8  -3   2    2.50    4.40
  -8  -3   2   -2.60    3.70
  -8  -3   2   -7.90    4.60
   8   3  -2    2.30    5.90
  -8   3   2   10.30    5.30
  -8   3   2   -7.30    4.90
  -7  -3   2  454.75   17.70
  -7  -3   2  456.25   20.70
   7  -3  -2  502.05   20.60
  -7   3   2  476.85   20.30
  -7   3   2  467.25   19.80
   7   3  -2  495.65   21.30
  -6  -3   2  981.30   29.80
   6  -3  -2  793.12   33.40
  -6  -3   2  888.41   32.60
   6  -3  -2  897.61   33.40
  -6   3   2  944.31   31.70
  -6   3   2  959.10   32.40
   6   3  -2  980.80   33.10
  -5  -3   2  497.15   16.90
   5  -3  -2  533.35   19.60
  -5  -3   2  523.75   20.00
   5  -3  -2  479.75   18.30
   5   3  -2  519.25   19.70
  -5   3   2  502.25   19.50
  -5   3   2  489.45   18.50
   4  -3  -2    6.20    2.40
  -4  -3   2    4.90    3.00
   4  -3  -2    7.30    2.90
  -4   3   2    6.50    2.80
   4   3  -2   10.00    3.10
  -4   3   2    5.50    2.30
  -3  -3   2  303.37   12.00
   3  -3  -2  284.07   11.90
   3  -3  -2  294.67   10.60
  -3  -3   2  291.07    9.30
  -3  -3   2  296.27    9.40
   3   3  -2  283.27   11.90
  -3   3   2  306.77   12.10
  -3   3   2  285.87   10.70
   2  -3  -2    7.20    1.40
  -2  -3   2    5.80    1.90
   2  -3  -2    6.10    2.30
  -2   3   2    6.50    1.50
   2   3  -2    9.10    2.10
  -2   3   2    8.10    2.30
  -1  -3   2 2140.79   64.39
   1  -3  -2 2228.78   63.29
   1  -3  -2 2127.39   64.79
  -1   3   2 2174.28   64.89
  -1   3   2 2205.08   63.29
   1   3  -2 2204.18   62.89
   1   3  -2 2244.98   64.49
   0  -3   2  424.46   13.80
   0  -3  -2  425.06   14.40
   0  -3  -2  442.16   13.40
   0  -3   2  426.76   13.60
   0   3  -2  427.56   13.70
   0   3  -2  394.46   13.50
   0   3   2  437.06   14.60
   1  -3   2 9562.64  278.17
  -1  -3  -2 9559.34  279.37
  -1  -3  -2 9608.74  280.67
  -1   3  -2 9405.86  279.97
   1   3   2 9556.44  280.77
   1   3   2 9815.02  279.57
  -1   3  -2 9810.92  279.57
  -1   3  -2 9999.00  279.87
  -2  -3  -2   -1.70    1.40
   2  -3   2    3.20    2.10
   2  -3   2    1.30    1.40
  -2  -3  -2    3.10    1.90
   2   3   2    1.00    1.80
   2   3   2    1.90    1.80
  -2   3  -2    1.60    1.40
  -2   3  -2    2.00    1.80
   3  -3   2 1632.74   51.19
   3  -3   2 1657.23   50.29
  -3  -3  -2 1727.03   51.49
  -3  -3  -2 1662.23   50.39
  -3   3  -2 1697.63   51.39
   3   3   2 1683.83   50.39
  -3   3  -2 1656.33   50.29
   3   3   2 1610.24   51.19
   4  -3   2 1698.43   53.39
  -4  -3  -2 1706.03   54.49
  -4  -3  -2 1771.22   53.49
  -4   3  -2 1779.92   54.59
   4   3   2 1735.73   54.49
  -4   3  -2 1792.62   53.69
  -5  -3  -2    2.30    3.00
  -5  -3  -2    4.70    3.50
   5  -3   2   -1.30    2.80
   5   3   2    4.00    3.30
  -5   3  -2   -2.00    3.00
  -5   3  -2    1.70    3.10
   6  -3   2  265.17   12.90
  -6  -3  -2  260.97   13.70
  -6  -3  -2  256.07   12.00
  -6  -3  -2  259.77   18.40
  -6   3  -2  248.38   12.80
  -6   3  -2  245.48   12.90
   6   3   2  229.88   13.40
   7  -3   2  277.37   14.70
  -7  -3  -2  292.27   13.80
  -7  -3  -2  253.87   15.30
  -7  -3  -2  234.78   20.40
  -7   3  -2  276.07   14.80
   7   3   2  279.37   15.20
  -7   3  -2  292.77   15.30
  -8  -3  -2    2.60    5.00
  -8  -3  -2    7.70    5.80
  -8  -3  -2    1.90    5.80
   8  -3   2    7.60    6.30
   8   3   2   16.70    6.40
  -8   3  -2    5.60    5.60
  -8   3  -2    4.70    5.80
  -9  -3  -2   11.70    5.50
  -9  -3  -2    4.70    7.10
  -9  -3  -2    2.10    6.70
   9  -3   2   -0.10    7.40
  -9   3  -2   14.80    7.40
  -9   3  -2    5.30    6.30
   9   3   2   18.20    7.80
  10  -3   2  148.39   16.00
 -10  -3  -2  151.98   15.60
 -10  -3  -2  125.79   13.80
 -10  -3  -2  166.28   14.40
 -10   3  -2  169.98   16.10
 -10   3  -2  134.69   14.90
 -11  -3  -2   28.20    9.80
 -11  -3  -2   38.90   11.40
 -11  -3  -2   43.80   13.40
 -11   3  -2   51.09   10.90
 -11   3  -2   42.20   12.40
 -12  -3  -2   27.90   12.90
 -12  -3  -2   29.90   11.40
 -12   3  -2   26.80   12.80
 -12   3  -2    4.60   12.60
 -13  -3  -2   22.00   14.10
 -13  -3  -2  -16.20   16.40
 -13   3  -2    0.20   15.90
 -13   3  -2   -3.60   15.00
 -13  -4   2   46.20   13.90
 -13  -4   2   75.39   16.00
 -13   4   2   73.89   17.00
 -13   4   2   60.29   16.30
 -12  -4   2    9.40   12.50
 -12  -4   2   14.40   12.60
 -12  -4   2    6.60    9.90
 -12   4   2    6.20   11.40
 -12   4   2   16.00   11.10
  11  -4  -2   65.29   13.10
 -11  -4   2   37.00   11.00
 -11  -4   2   44.60    8.80
 -11  -4   2   29.60   10.40
 -11   4   2   33.20    9.90
 -11   4   2   44.00   10.90
 -10  -4   2  116.59   11.90
 -10  -4   2  110.79   13.20
  10  -4  -2  106.69   13.40
 -10  -4   2  117.09   13.20
  10  -4  -2  157.88   16.80
 -10   4   2  118.99   13.60
  10   4  -2   88.79   13.50
 -10   4   2  126.79   13.80
   9  -4  -2  537.85   24.50
  -9  -4   2  531.45   21.30
   9  -4  -2  529.65   24.50
  -9   4   2  586.14   25.70
   9   4  -2  511.85   25.10
  -9   4   2  502.95   23.60
  -8  -4   2    1.40    5.60
   8  -4  -2    3.50    5.80
   8  -4  -2   -8.00    6.30
  -8  -4   2    4.10    3.80
  -8  -4   2  -12.50    4.90
  -8   4   2   -2.50    5.90
   8   4  -2    1.70    5.70
  -8   4   2    2.90    5.00
  -7  -4   2   11.60    3.50
   7  -4  -2   14.10    4.60
  -7  -4   2   19.50    4.20
   7  -4  -2    9.10    4.40
  -7  -4   2   -0.80    5.20
  -7   4   2    8.80    4.80
   7   4  -2   17.20    5.30
  -7   4   2   14.30    5.60
   6  -4  -2   23.80    4.90
   6  -4  -2   24.50    4.40
  -6  -4   2   20.90    5.40
  -6  -4   2   22.00    3.60
  -6  -4   2   26.70    3.50
  -6   4   2   25.30    5.60
   6   4  -2   24.40    5.00
  -6   4   2   16.10    4.00
  -5  -4   2   47.90    3.80
   5  -4  -2   48.50    5.70
  -5  -4   2   38.60    4.00
   5  -4  -2   54.79    5.50
  -5  -4   2   47.70    6.00
  -5   4   2   42.50    5.70
   5   4  -2   50.69    6.00
  -5   4   2   50.39    5.30
  -4  -4   2  213.08   10.60
   4  -4  -2  199.58    8.90
  -4  -4   2  218.18    7.60
   4  -4  -2  203.98   10.80
  -4  -4   2  208.68    7.70
   4   4  -2  231.68   10.80
  -4   4   2  215.68   10.80
  -4   4   2  231.48    9.30
  -3  -4   2  268.07    8.10
  -3  -4   2  276.87   11.50
  -3  -4   2  240.28    8.00
   3  -4  -2  259.67    9.50
   3  -4  -2  265.77   11.40
   3   4  -2  271.27   11.10
  -3   4   2  265.17   11.70
  -3   4   2  258.37    9.60
   2  -4  -2    0.90    2.10
  -2  -4   2   -1.70    1.90
   2  -4  -2   -1.60    0.90
   2   4  -2   -1.90    1.70
  -2   4   2   -2.50    1.90
  -2   4   2   -0.90    1.00
   1  -4  -2    5.80    2.00
   1  -4  -2    5.60    1.00
  -1  -4   2    5.00    1.90
   1  -4  -2    5.90    1.00
  -1  -4   2    6.60    1.20
  -1   4   2    5.90    2.30
   1   4  -2    4.90    1.10
   1   4  -2    5.20    1.80
   0  -4  -2   35.30    2.40
   0  -4  -2   26.30    3.20
   0  -4   2   34.40    2.90
   0   4  -2   30.80    2.70
   0   4  -2   28.90    2.90
   0   4   2   32.80    2.40
   0   4   2   34.10    3.70
  -1  -4  -2 4892.31  143.09
   1  -4   2 5055.69  143.19
  -1  -4  -2 4797.82  142.69
   1   4   2 4801.52  143.09
   1   4   2 5066.19  142.79
  -1   4  -2 5051.39  142.19
  -1   4  -2 4895.21  143.19
  -2  -4  -2  188.68    8.50
  -2  -4  -2  188.98    8.20
   2  -4   2  200.08    8.90
   2   4   2  190.48    8.40
   2   4   2  188.28    8.20
  -2   4  -2  194.48    7.60
  -2   4  -2  192.58    8.80
  -3  -4  -2  499.05   18.50
   3  -4   2  505.75   17.20
  -3  -4  -2  519.85   17.60
   3  -4   2  515.55   18.50
   3   4   2  503.75   17.50
  -3   4  -2  508.85   17.30
   3   4   2  526.35   18.40
  -3   4  -2  482.45   18.50
  -4  -4  -2  209.68    9.80
   4  -4   2  218.28    9.70
   4  -4   2  192.48   10.60
  -4  -4  -2  203.28   10.80
   4   4   2  210.38    9.70
   4   4   2  240.68   10.90
  -4   4  -2  238.68    9.90
  -4   4  -2  192.58   10.40
   5  -4   2  355.66   17.50
   5  -4   2  388.26   15.50
  -5  -4  -2  373.56   15.20
  -5  -4  -2  401.76   17.10
  -5   4  -2  400.46   15.50
   5   4   2  378.56   18.10
  -5   4  -2  360.06   16.20
  -6  -4  -2  109.59    9.30
  -6  -4  -2  115.99    8.90
   6  -4   2  114.49    8.70
  -6   4  -2  112.19    9.50
   6   4   2  111.79    9.70
  -6   4  -2  119.99    8.70
   7  -4   2  163.58   11.50
  -7  -4  -2  142.89   10.80
  -7  -4  -2  148.89   12.30
  -7  -4  -2  166.48   10.20
  -7   4  -2  167.88   11.90
   7   4   2  168.98   12.50
  -7   4  -2  154.68   11.00
   8  -4   2   24.90    7.30
  -8  -4  -2   37.50    7.10
  -8  -4  -2   34.40    7.60
  -8  -4  -2   33.00    6.20
  -8   4  -2   39.70    7.90
   8   4   2   50.69    8.60
  -8   4  -2   45.50    7.60
  -9  -4  -2   67.19   10.20
  -9  -4  -2   89.19   11.20
  -9  -4  -2   90.99   10.50
   9  -4   2   75.49   10.20
   9   4   2  114.49   13.30
  -9   4  -2   80.09   10.20
  -9   4  -2   93.89   12.00
 -10  -4  -2    1.80    7.00
 -10  -4  -2  -12.10    9.40
 -10  -4  -2   -4.90    8.70
  10  -4   2    5.80   10.10
 -10   4  -2   -6.10    8.30
 -11  -4  -2   74.29   14.40
 -11  -4  -2   94.39   13.80
 -11   4  -2   73.59   12.80
 -11   4  -2  103.29   13.80
 -12  -4  -2   12.80   16.30
 -12  -4  -2   42.70   13.50
 -12  -4  -2   25.30   11.30
 -12   4  -2   14.20   13.40
 -12   4  -2   42.70   13.00
 -13  -4  -2   83.39   16.00
 -13   4  -2   85.89   18.40
 -13   4  -2   88.69   18.70
 -13  -5   2   -7.40   15.30
 -13   5   2   32.50   16.50
 -13   5   2   10.10   15.60
 -12  -5   2   25.10   12.90
 -12  -5   2   12.90    9.90
 -12  -5   2  -12.10   15.80
 -12   5   2    9.70   11.30
 -12   5   2   16.10   12.40
 -11  -5   2    1.50    9.60
  11  -5  -2   12.60   12.30
 -11  -5   2   -2.90    9.60
 -11  -5   2   -1.80    7.20
 -11   5   2    3.50    9.00
 -11   5   2    5.20   10.40
 -10  -5   2  163.58   16.20
  10  -5  -2  196.78   17.60
 -10  -5   2  154.98   12.80
 -10  -5   2  180.38   14.70
  10  -5  -2  161.58   18.00
 -10   5   2  157.08   16.20
 -10   5   2  199.28   15.70
  -9  -5   2   12.10    5.00
  -9  -5   2   -1.60    5.20
   9  -5  -2   -3.90    7.60
  -9  -5   2    4.60    7.10
   9  -5  -2    7.20    7.10
  -9   5   2    0.20    7.60
   9   5  -2    3.90    8.10
  -9   5   2    8.90    5.90
  -8  -5   2  656.13   23.90
  -8  -5   2  654.73   28.40
  -8  -5   2  650.53   23.30
   8  -5  -2  658.93   26.30
   8  -5  -2  678.03   28.00
  -8   5   2  629.84   27.50
  -8   5   2  657.73   26.00
   8   5  -2  705.53   28.20
  -7  -5   2   -7.80    4.60
  -7  -5   2   -0.90    3.30
  -7  -5   2    1.10    2.90
   7  -5  -2    6.30    5.20
   7  -5  -2    3.00    4.60
   7   5  -2   -1.00    5.00
  -7   5   2   -4.00    3.70
  -7   5   2   -1.20    4.60
  -6  -5   2   21.40    5.80
  -6  -5   2   30.20    3.30
   6  -5  -2   19.30    4.20
  -6  -5   2   23.40    3.60
   6  -5  -2   15.20    4.90
   6   5  -2   23.60    5.80
  -6   5   2   35.40    5.60
  -6   5   2   30.60    4.60
  -5  -5   2   -4.60    3.40
  -5  -5   2    5.30    1.90
   5  -5  -2    5.40    2.90
  -5  -5   2   -0.30    2.00
   5  -5  -2    2.50    4.10
   5   5  -2    0.90    3.40
  -5   5   2    7.20    3.80
  -5   5   2    2.30    2.60
  -4  -5   2   26.50    2.40
  -4  -5   2   19.90    2.20
   4  -5  -2   22.20    3.00
   4  -5  -2   20.20    4.10
  -4  -5   2   24.40    4.20
  -4   5   2   25.40    3.10
  -4   5   2   16.20    3.90
   4   5  -2   27.40    4.60
  -3  -5   2    0.50    0.70
  -3  -5   2   -2.70    2.30
   3  -5  -2   -2.20    2.60
   3  -5  -2    2.00    1.50
  -3   5   2    0.10    2.30
   3   5  -2   -1.60    2.40
   2  -5  -2  124.09    4.50
  -2  -5   2  129.39    4.50
   2  -5  -2  113.59    7.30
  -2  -5   2  130.69    7.00
   2   5  -2  124.49    4.50
   2   5  -2  135.59    6.80
  -2   5   2  126.99    7.50
  -2   5   2  122.19    4.50
  -1  -5   2    8.70    1.60
  -1  -5   2    9.50    2.20
   1  -5  -2    9.60    1.30
   1  -5  -2    3.50    2.30
   1  -5  -2   10.20    1.10
   1   5  -2    7.30    1.50
  -1   5   2    5.40    2.60
   1   5  -2    8.40    2.10
   0  -5  -2    9.20    2.60
   0  -5   2   10.10    2.10
   0  -5  -2   10.50    1.60
   0   5  -2    9.60    1.70
   0   5  -2    8.20    2.20
   0   5   2    7.40    2.20
   0   5   2   10.00    1.50
   1  -5   2  183.28    8.20
  -1  -5  -2  179.28    7.60
  -1  -5  -2  181.78    8.00
   1   5   2  179.58    7.50
  -1   5  -2  180.08    6.90
   1   5   2  179.78    8.20
  -1   5  -2  180.58    8.20
  -2  -5  -2  426.46   15.20
  -2  -5  -2  424.86   15.50
   2  -5   2  435.66   16.00
   2   5   2  437.46   15.40
   2   5   2  438.56   15.50
  -2   5  -2  389.86   15.30
  -2   5  -2  448.46   16.20
   3  -5   2  200.78    9.90
   3  -5   2  195.48    8.00
  -3  -5  -2  184.88    9.50
  -3  -5  -2  185.58    8.60
   3   5   2  176.68    9.30
   3   5   2  184.38    8.60
  -3   5  -2  190.48    9.70
  -3   5  -2  184.08    8.00
   4  -5   2  631.94   21.00
  -4  -5  -2  588.14   21.00
  -4  -5  -2  624.54   22.80
   4  -5   2  608.24   22.60
  -4   5  -2  612.14   20.90
  -4   5  -2  603.44   22.70
   4   5   2  591.14   21.00
   4   5   2  628.14   28.60
   5  -5   2  172.58    8.90
   5  -5   2  159.78   10.30
  -5  -5  -2  161.88    9.00
  -5  -5  -2  156.98   10.10
  -5   5  -2  149.99    8.70
  -5   5  -2  157.78   10.20
   5   5   2  125.89   11.20
   6  -5   2   12.40    5.60
  -6  -5  -2   10.40    4.30
  -6  -5  -2   19.50    5.60
   6  -5   2   22.20    5.30
  -6   5  -2   29.30    5.80
   6   5   2   22.50    5.20
  -6   5  -2   19.90    4.50
  -7  -5  -2   38.90    6.60
  -7  -5  -2   26.80    5.10
  -7  -5  -2   21.10    5.90
   7  -5   2   33.80    6.80
   7   5   2   26.60    6.40
  -7   5  -2   23.00    5.50
  -7   5  -2   27.50    5.90
  -8  -5  -2  896.71   35.00
   8  -5   2  840.22   33.10
  -8  -5  -2  867.81   32.60
  -8  -5  -2  902.51   31.70
  -8   5  -2  866.81   33.00
  -8   5  -2  881.71   34.80
   8   5   2  972.10   35.70
   9  -5   2   -2.10    8.10
  -9  -5  -2    0.00    7.90
  -9  -5  -2   16.70    8.40
  -9  -5  -2    5.50    5.90
   9   5   2   37.20    8.80
  -9   5  -2   14.40    7.50
  -9   5  -2   20.90    8.30
 -10  -5  -2   -4.40   10.10
  10  -5   2   23.40   10.90
 -10  -5  -2   16.20    7.50
 -10  -5  -2   22.60    9.30
 -10   5  -2   22.00    9.70
 -10   5  -2    8.40   13.80
 -11  -5  -2   -0.10   12.90
  11  -5   2   22.20   15.10
 -11  -5  -2   11.90    9.30
 -11  -5  -2   28.40   11.20
 -11   5  -2   -3.40   10.80
 -11   5  -2   -3.40   10.50
 -12  -5  -2   39.90   14.10
 -12  -5  -2   38.50   12.40
 -12  -5  -2   43.90   18.10
 -12   5  -2   36.30   14.50
 -12   5  -2   57.49   15.10
 -13   6   2   63.69   17.90
 -12  -6   2    4.10   12.40
 -12  -6   2    9.20    9.60
 -12   6   2   19.90   13.10
 -12   6   2   24.90   13.00
 -11  -6   2   10.30    7.30
 -11  -6   2    2.10    9.90
  11  -6  -2    0.30   11.30
 -11  -6   2    1.00    9.90
 -11   6   2    1.50   10.80
 -11   6   2    8.30   10.60
  10  -6  -2   96.29   12.90
 -10  -6   2  126.39   14.40
 -10  -6   2  116.59   11.50
 -10   6   2  110.49   12.40
 -10   6   2  146.19   16.30
   9  -6  -2  903.41   37.20
  -9  -6   2  901.21   37.40
   9  -6  -2  986.40   35.00
  -9  -6   2  927.81   31.30
   9   6  -2  916.21   38.20
  -9   6   2  917.91   34.70
  -9   6   2  890.51   36.80
  -8  -6   2   27.40    4.60
   8  -6  -2   28.40    6.20
  -8  -6   2   10.90    7.30
   8  -6  -2   38.20    8.40
  -8  -6   2   25.50    5.00
  -8   6   2   22.70    6.30
  -8   6   2   31.60    6.40
   8   6  -2   22.70    7.80
   7  -6  -2  300.57   16.70
   7  -6  -2  302.57   14.60
  -7  -6   2  278.77   12.20
  -7  -6   2  312.97   11.90
  -7  -6   2  283.27   16.70
   7   6  -2  302.37   16.70
  -7   6   2  321.67   16.90
  -7   6   2  313.77   14.60
  -6  -6   2   40.70    6.70
  -6  -6   2   39.30    4.50
   6  -6  -2   35.80    4.90
   6  -6  -2   25.00    6.20
  -6  -6   2   42.30    4.00
  -6   6   2   31.80    5.00
  -6   6   2   36.70    6.50
   6   6  -2   39.90    6.90
  -5  -6   2   82.09    8.00
   5  -6  -2   88.39    6.20
   5  -6  -2   82.89    8.30
  -5  -6   2   90.39    4.50
  -5  -6   2   67.89    5.70
  -5   6   2   76.69    8.10
   5   6  -2   89.29    9.50
  -5   6   2   88.79    6.30
   4  -6  -2   43.90    4.00
  -4  -6   2   37.50    5.10
  -4  -6   2   48.30    2.60
  -4  -6   2   45.20    2.50
   4   6  -2   49.50    6.60
  -4   6   2   36.60    5.40
  -4   6   2   44.70    3.90
   3  -6  -2  928.11   27.10
   3  -6  -2  899.31   30.90
  -3  -6   2  912.21   30.30
  -3  -6   2  912.41   26.50
   3   6  -2  887.21   26.60
   3   6  -2  867.91   30.10
  -3   6   2  890.21   31.10
  -3   6   2  949.51   27.20
  -2  -6   2   38.60    2.70
  -2  -6   2   33.90    4.00
   2  -6  -2   41.40    5.10
   2   6  -2   42.90    4.50
   2   6  -2   40.30    2.80
  -2   6   2   36.60    5.00
  -1  -6   2   23.70    3.00
   1  -6  -2   26.50    4.00
  -1  -6   2   26.30    3.00
   1   6  -2   25.30    2.80
   1   6  -2   23.70    2.90
  -1   6   2   20.60    3.60
   0  -6  -2   55.79    5.10
   0  -6  -2   52.69    3.20
   0  -6   2   53.49    3.80
   0  -6   2   49.90    4.30
   0   6  -2   63.69    4.60
   0   6  -2   52.59    3.60
   0   6   2   57.39    3.20
   0   6   2   59.69    5.10
  -1  -6  -2  962.10   30.00
   1  -6   2  980.90   31.00
  -1  -6  -2  980.20   31.00
   1   6   2  968.10   31.10
   1   6   2  953.60   30.00
  -1   6  -2  968.70   31.10
  -1   6  -2  958.10   29.20
   2  -6   2   38.20    4.60
  -2  -6  -2   39.00    4.40
  -2  -6  -2   25.70    3.60
  -2   6  -2   35.30    4.60
   2   6   2   29.00    3.70
  -2   6  -2   34.40    3.10
   2   6   2   31.40    3.80
   3  -6   2  462.75   18.60
  -3  -6  -2  471.95   17.80
  -3  -6  -2  473.15   16.90
   3   6   2  454.15   16.90
  -3   6  -2  458.15   15.80
  -3   6  -2  479.65   18.40
   3   6   2  495.95   17.90
  -4  -6  -2    0.90    2.90
  -4  -6  -2    0.20    3.50
   4  -6   2    3.10    2.40
   4  -6   2    3.50    3.90
   4   6   2    2.20    2.80
  -4   6  -2   -2.40    3.50
  -4   6  -2   -0.90    2.40
   4   6   2   10.90    3.90
  -5  -6  -2   64.79    7.60
   5  -6   2   60.29    7.40
  -5  -6  -2   74.29    7.10
   5  -6   2   75.59    6.70
  -5   6  -2   71.59    6.40
   5   6   2   94.39    8.70
  -5   6  -2   61.09    7.20
   5   6   2   65.59    6.60
   6  -6   2  205.78   13.60
  -6  -6  -2  229.38   13.40
  -6  -6  -2  220.38   11.80
   6  -6   2  229.48   14.10
  -6   6  -2  223.88   13.60
  -6   6  -2  239.48   11.90
   6   6   2  230.68   14.00
  -7  -6  -2   44.90    7.10
  -7  -6  -2   45.40    8.20
  -7   6  -2   33.80    7.10
   7   6   2   51.99    8.30
  -7   6  -2   45.00    6.80
   8  -6   2    3.70    6.40
  -8  -6  -2    6.50    5.10
  -8  -6  -2    9.10    7.40
  -8  -6  -2    8.40    6.40
  -8   6  -2   15.70    8.90
  -8   6  -2    4.30    5.70
  -9  -6  -2   -2.60    7.60
   9  -6   2    9.30    8.80
  -9  -6  -2   -8.50    5.60
  -9  -6  -2   -6.50    7.50
  -9   6  -2   11.70    8.00
  -9   6  -2    4.30    7.20
   9   6   2    5.80   10.20
  10  -6   2   20.00   11.30
 -10  -6  -2   -8.40    9.20
 -10  -6  -2   11.40    6.80
 -10  -6  -2   18.90   10.60
 -10   6  -2   11.40    8.80
 -10   6  -2    9.00    9.70
 -11  -6  -2  -15.00   12.80
 -11  -6  -2   -1.00    8.80
 -11  -6  -2   23.80   11.10
  11  -6   2   21.10   14.00
 -11   6  -2   18.60   10.60
 -11   6  -2    1.80   12.10
 -12  -6  -2    0.00   13.70
 -12  -6  -2   28.40   11.90
 -12   6  -2   51.79   15.30
 -12   6  -2   15.40   14.50
 -12  -7   2  152.18   20.00
 -12   7   2  135.69   19.10
 -12   7   2  199.18   24.60
 -11  -7   2   65.29    9.30
  11  -7  -2   77.19   14.10
 -11  -7   2   74.19   14.10
 -11   7   2   85.19   17.10
 -11   7   2   44.10   14.00
 -10  -7   2   37.70    8.10
 -10  -7   2   42.00    7.00
 -10  -7   2   25.10   10.30
  10  -7  -2   32.60    9.90
 -10   7   2   26.00   10.90
 -10   7   2   41.30    9.30
  -9  -7   2   10.00    8.30
  -9  -7   2   14.10    5.60
  -9  -7   2    1.80    4.70
   9  -7  -2   15.00   11.50
   9  -7  -2   -4.50    6.90
   9   7  -2    2.90    9.80
  -9   7   2   13.90    6.70
  -9   7   2    2.20    7.40
  -8  -7   2  258.47   12.00
   8  -7  -2  290.77   18.80
  -8  -7   2  251.87   17.70
   8  -7  -2  232.58   16.60
  -8  -7   2  241.08   11.20
   8   7  -2  254.77   18.50
  -8   7   2  298.47   17.60
  -8   7   2  287.87   14.80
  -7  -7   2  204.98    8.90
  -7  -7   2  217.18   14.80
  -7  -7   2  208.98    9.40
   7  -7  -2  208.48   15.10
   7  -7  -2  211.78   15.20
   7   7  -2  199.68   15.20
  -7   7   2  236.98   12.30
  -7   7   2  206.88   15.10
  -6  -7   2   28.00    6.20
  -6  -7   2   39.90    3.90
   6  -7  -2   18.60    6.20
   6  -7  -2   28.50    4.40
  -6   7   2   23.90    4.50
  -6   7   2   32.50    6.50
   6   7  -2   35.70    6.80
  -5  -7   2   90.59    8.60
   5  -7  -2   74.29    8.70
  -5  -7   2   83.59    4.10
   5  -7  -2   97.29    6.10
  -5  -7   2   80.49    4.00
  -5   7   2   91.19    9.30
  -5   7   2   86.69    5.90
   5   7  -2   94.49    8.90
   4  -7  -2  145.49    6.20
  -4  -7   2  148.39    9.70
  -4  -7   2  150.78    5.20
   4  -7  -2  146.89   10.30
   4   7  -2  146.29    9.50
  -4   7   2  139.09   10.20
  -3  -7   2  469.55   13.60
   3  -7  -2  419.86   18.00
  -3  -7   2  436.96   17.20
  -3   7   2  435.46   18.10
   3   7  -2  405.96   13.50
   3   7  -2  434.96   17.10
   2  -7  -2  159.18    9.70
  -2  -7   2  157.18    6.30
  -2  -7   2  159.38    8.30
  -2   7   2  146.99    9.30
   2   7  -2  157.68    8.20
  -1  -7   2  251.17    9.70
   1  -7  -2  236.48   11.50
  -1  -7   2  240.78   10.10
  -1   7   2  265.07   11.70
   1   7  -2  259.47    9.80
   1   7  -2  248.28   10.00
   0  -7  -2  192.28    7.30
   0  -7   2  194.28    7.90
   0  -7   2  203.08    8.80
   0  -7  -2  208.28    9.80
   0   7   2  197.28    7.20
   0   7  -2  185.88    8.80
   0   7  -2  198.48    7.70
   0   7   2  196.88    9.70
   1  -7   2  560.44   19.70
  -1  -7  -2  553.44   18.40
  -1  -7  -2  551.04   19.60
   1   7   2  532.45   18.30
   1   7   2  560.64   19.90
  -1   7  -2  540.75   17.40
  -1   7  -2  585.74   20.00
  -2  -7  -2   46.70    5.10
  -2  -7  -2   41.60    4.90
   2  -7   2   57.79    6.00
  -2   7  -2   44.70    3.30
   2   7   2   41.70    4.90
  -2   7  -2   50.69    5.90
   2   7   2   52.09    5.30
  -2   7  -2   42.40    3.40
   3  -7   2  293.37   13.50
  -3  -7  -2  286.57   12.70
  -3  -7  -2  276.17   11.70
  -3   7  -2  293.47   10.40
   3   7   2  272.07   12.50
  -3   7  -2  272.07   10.30
  -3   7  -2  281.27   13.50
   3   7   2  265.47   11.80
  -4  -7  -2  544.55   21.20
   4  -7   2  542.25   21.80
  -4  -7  -2  533.05   19.50
   4   7   2  577.44   21.30
  -4   7  -2  536.65   18.50
  -4   7  -2  525.65   21.60
   4   7   2  546.35   19.60
  -5  -7  -2  150.68   10.80
  -5  -7  -2  153.48    9.10
   5  -7   2  131.69   10.70
   5  -7   2  152.28    8.40
   5   7   2  136.09    8.90
  -5   7  -2  157.28    8.60
  -5   7  -2  132.19   10.60
   5   7   2  132.59   10.60
   6  -7   2    1.40    4.00
  -6  -7  -2    2.90    5.40
   6  -7   2    2.80    5.20
  -6  -7  -2    0.60    4.60
  -6   7  -2   13.60    4.30
  -6   7  -2   12.00    6.00
   6   7   2    8.40    5.60
   7  -7   2   -8.20    5.20
  -7  -7  -2   11.20    6.80
  -7  -7  -2   -4.60    5.10
   7  -7   2   -0.60    6.60
   7   7   2   14.10    7.10
  -7   7  -2    9.10    4.70
  -7   7  -2    0.60    7.00
  -8  -7  -2   55.79    8.60
  -8  -7  -2   47.90   11.40
  -8  -7  -2   60.69    7.10
   8  -7   2   40.10    8.00
   8   7   2   65.49   10.70
  -8   7  -2   40.10    9.30
  -8   7  -2   43.40    7.60
   9  -7   2   46.90    9.70
  -9  -7  -2   27.30   10.10
  -9  -7  -2   31.20    7.60
  -9  -7  -2   45.70    9.40
  -9   7  -2   42.60   10.50
   9   7   2   81.79   22.70
  -9   7  -2   44.40    8.80
 -10  -7  -2   46.70   11.30
 -10  -7  -2   52.89   12.20
  10  -7   2   40.70   12.20
 -10  -7  -2   55.99    9.00
 -10   7  -2   82.79   11.40
 -10   7  -2   44.50   11.50
 -11  -7  -2   42.00   13.70
 -11  -7  -2   56.09   14.20
 -11  -7  -2   24.20   10.10
  11  -7   2   48.60   15.20
 -11   7  -2   36.50   11.90
 -11   7  -2   38.80   12.80
 -12  -7  -2  -31.90   15.50
 -12  -7  -2    6.70   11.70
 -12   7  -2    2.60   15.60
 -12  -8   2   22.60   15.40
 -12   8   2    3.30   13.80
 -12   8   2   11.10   15.50
 -11  -8   2   57.49   16.30
 -11  -8   2   61.79    9.40
  11  -8  -2   33.60   13.90
 -11   8   2   55.19   14.20
 -11   8   2   32.80   12.40
 -10  -8   2   65.29   13.20
  10  -8  -2   47.90   11.60
 -10  -8   2   69.69    7.30
 -10  -8   2   66.69    8.40
 -10   8   2   80.69   11.50
 -10   8   2   67.09   13.90
  -9  -8   2    2.50    9.00
   9  -8  -2  -15.10    6.90
  -9  -8   2   -0.20    4.10
  -9  -8   2   -4.40    4.90
  -9   8   2   -2.30    6.70
  -9   8   2    4.80    7.90
   9   8  -2  -20.30   15.80
   8  -8  -2   72.39   11.60
  -8  -8   2   66.19    6.20
  -8  -8   2   75.19    6.80
  -8  -8   2   60.69   10.90
   8  -8  -2   66.09    8.30
  -8   8   2   57.49    7.60
  -8   8   2   59.39    9.80
   8   8  -2   61.89   11.40
  -7  -8   2  104.09    6.00
  -7  -8   2  102.09    6.70
   7  -8  -2   91.19   11.00
   7  -8  -2   88.89    8.80
  -7  -8   2  106.99   12.40
  -7   8   2  108.59    8.80
   7   8  -2   87.79   10.80
  -7   8   2  109.49   12.50
  -6  -8   2   14.30    2.20
   6  -8  -2    7.60    3.60
  -6  -8   2   10.50    2.00
  -6  -8   2   15.10    6.20
   6  -8  -2    6.80    6.70
  -6   8   2   12.90    3.50
  -6   8   2    1.50    5.30
   6   8  -2   12.50    6.60
  -5  -8   2  452.35   19.40
   5  -8  -2  418.76   19.80
   5  -8  -2  400.96   14.60
  -5   8   2  427.66   14.80
  -5   8   2  429.26   19.60
   5   8  -2  431.66   19.20
   4  -8  -2  334.57   16.20
  -4  -8   2  346.97   10.90
   4  -8  -2  343.57   10.90
  -4  -8   2  351.26   16.10
   4   8  -2  364.36   16.00
  -4   8   2  350.26   17.10
  -4   8   2  348.77   10.80
   3  -8  -2   25.90    6.10
  -3  -8   2   32.80    5.00
  -3  -8   2   25.30    3.00
   3   8  -2   27.20    5.10
   3   8  -2   22.80    3.80
  -3   8   2   22.20    4.90
  -2  -8   2  182.58    9.30
   2  -8  -2  199.88   11.00
  -2  -8   2  177.48    7.60
   2   8  -2  179.88    7.60
   2   8  -2  178.08    9.20
  -2   8   2  169.78   10.70
  -1  -8   2    4.40    2.40
   1  -8  -2   -0.70    3.70
  -1  -8   2   -3.40    2.30
  -1   8   2   -2.10    3.40
   1   8  -2    2.10    2.40
   1   8  -2    4.30    2.30
   0  -8   2  338.57   11.90
   0  -8  -2  334.87   14.40
   0  -8   2  357.16   13.50
   0  -8  -2  320.97   11.20
   0   8   2  321.07   14.20
   0   8  -2  324.67   13.30
   0   8  -2  346.47   11.90
   1  -8   2   72.09    6.70
  -1  -8  -2   79.59    5.20
  -1  -8  -2   75.09    6.70
   1   8   2   75.89    5.10
  -1   8  -2   76.89    3.90
  -1   8  -2   73.69    6.70
  -1   8  -2   85.59    4.00
   1   8   2   65.29    6.40
  -2  -8  -2 1234.58   39.00
  -2  -8  -2 1184.28   39.10
   2  -8   2 1249.57   40.40
  -2   8  -2 1223.38   36.40
   2   8   2 1196.58   38.80
  -2   8  -2 1275.37   36.40
   2   8   2 1265.37   39.60
  -2   8  -2 1232.48   40.50
   3  -8   2   31.50    5.50
  -3  -8  -2   28.70    4.90
  -3  -8  -2   29.50    4.60
  -3   8  -2   31.90    5.60
  -3   8  -2   34.50    3.60
   3   8   2   34.50    4.80
   3   8   2   26.70    4.70
  -4  -8  -2  127.79    9.90
   4  -8   2  137.49   10.90
  -4  -8  -2  111.69    7.90
   4   8   2  127.49    8.30
  -4   8  -2  125.69    6.80
   4   8   2  130.99    9.90
  -4   8  -2  128.09   10.50
  -4   8  -2  128.49    6.80
  -5  -8  -2  509.25   21.70
   5  -8   2  481.05   21.80
  -5  -8  -2  471.05   18.60
   5   8   2  495.65   18.90
  -5   8  -2  500.05   17.90
  -5   8  -2  498.45   21.60
   5   8   2  510.75   21.40
  -6  -8  -2    6.20    4.30
   6  -8   2    4.80    6.60
   6  -8   2    0.80    4.10
  -6  -8  -2   -1.40    5.40
   6   8   2    4.00    6.60
  -6   8  -2    0.50    5.60
  -6   8  -2    2.80    3.80
  -7  -8  -2   30.00    8.40
   7  -8   2   34.80    8.80
   7  -8   2   40.90    6.60
  -7  -8  -2   36.00    6.70
  -7   8  -2   34.20   10.50
  -7   8  -2   33.10    6.20
   7   8   2   36.80    8.90
  -8  -8  -2    2.80    5.00
  -8  -8  -2    6.90    8.40
   8  -8   2   -6.60    6.30
  -8  -8  -2    5.10    7.50
  -8   8  -2    3.70    7.40
   8   8   2    7.90    9.40
  -8   8  -2   -2.00    5.70
   9  -8   2    6.80    8.80
  -9  -8  -2   18.70    9.10
  -9  -8  -2    6.80    8.60
  -9  -8  -2   -5.20    6.20
  -9   8  -2    9.20    9.20
  -9   8  -2   10.60    7.50
 -10  -8  -2   18.80   11.70
 -10  -8  -2   10.00    7.60
  10  -8   2   -4.30   11.10
 -10  -8  -2  -10.40   10.60
 -10   8  -2   15.30   12.20
 -10   8  -2   -4.70    9.30
 -11  -8  -2   24.50   13.30
  11  -8   2   17.60   15.60
 -11  -8  -2   38.90   10.40
 -11   8  -2   33.20   14.60
 -11   8  -2   39.80   13.10
 -11  -9   2  224.78   26.10
 -11   9   2  173.78   20.50
 -11   9   2  198.18   24.30
  10  -9  -2   33.50   11.40
 -10  -9   2   30.50   12.40
 -10  -9   2   18.40    5.10
 -10   9   2   14.20    8.70
 -10   9   2    5.80   10.80
  -9  -9   2   45.70   11.30
  -9  -9   2   46.30    4.60
   9  -9  -2   69.69    9.90
  -9  -9   2   43.20    5.00
  -9   9   2   69.99   11.40
  -9   9   2   43.60    8.20
   8  -9  -2    6.50    6.80
  -8  -9   2    4.40    3.00
  -8  -9   2   14.40    9.10
  -8   9   2    1.50    5.30
  -8   9   2    6.00    7.50
   8   9  -2   -3.20    9.60
   7  -9  -2   58.49    6.10
  -7  -9   2   47.90    8.80
   7  -9  -2   32.30    9.80
   7   9  -2   36.10    9.30
  -7   9   2   39.70    5.60
  -7   9   2   44.90    8.10
   6  -9  -2   16.20    7.70
  -6  -9   2   18.50    7.00
   6  -9  -2   13.90    3.50
  -6   9   2    9.70    3.40
  -6   9   2   11.20    6.50
   6   9  -2   18.70    7.10
  -5  -9   2   21.10    6.00
   5  -9  -2   11.80    6.40
   5   9  -2   26.40    6.70
  -5   9   2   25.60    6.90
  -5   9   2   22.40    2.30
  -4  -9   2    2.20    4.40
   4  -9  -2   -6.90    5.20
  -4  -9   2    5.40    1.70
   4   9  -2    5.50    7.70
  -4   9   2   -0.80    4.60
   3  -9  -2    8.80    5.20
  -3  -9   2    3.00    4.00
  -3  -9   2    5.80    2.30
   3   9  -2    5.90    2.30
   3   9  -2    8.80    4.20
  -3   9   2    1.90    4.50
   2  -9  -2   10.20    5.00
  -2  -9   2   16.40    3.90
  -2  -9   2   16.60    2.90
   2   9  -2   15.20    3.60
  -2   9   2   13.40    4.60
   2   9  -2   11.90    2.90
  -1  -9   2  154.88    8.00
   1  -9  -2  136.19   10.10
  -1  -9   2  165.58    8.40
  -1   9   2  153.78   10.10
   1   9  -2  172.38    8.50
   1   9  -2  160.78    7.90
   0  -9   2  292.67   10.50
   0  -9  -2  284.57    9.60
   0  -9   2  275.57   12.40
   0  -9  -2  285.77   13.40
   0   9   2  281.57   13.50
   0   9  -2  278.27   10.40
   0   9  -2  286.47   12.50
  -1  -9  -2   56.59    5.10
  -1  -9  -2   63.79    7.00
  -1   9  -2   56.79    6.80
  -1   9  -2   66.89    3.50
   1   9   2   74.39    5.10
  -1   9  -2   67.79    3.50
   1   9   2   65.79    7.10
   2  -9   2   -2.10    4.70
  -2  -9  -2    0.00    3.00
  -2  -9  -2    3.00    3.60
  -2   9  -2    1.60    4.00
   2   9   2   -0.60    2.90
   2   9   2   -3.30    3.20
  -3  -9  -2  926.01   30.80
   3  -9   2  922.41   33.00
  -3  -9  -2  920.51   31.60
  -3   9  -2  911.81   32.90
   3   9   2  968.00   31.90
  -3   9  -2  889.91   27.40
  -3   9  -2  930.71   27.40
   3   9   2  921.71   31.00
   4  -9   2   47.80    7.50
  -4  -9  -2   39.70    6.10
  -4  -9  -2   37.70    5.30
   4   9   2   41.20    5.50
  -4   9  -2   39.10    4.10
  -4   9  -2   40.90    7.70
   4   9   2   28.80   11.30
  -4   9  -2   41.40    4.50
   5  -9   2   14.00    6.80
  -5  -9  -2   25.20    5.00
  -5  -9  -2   20.90    6.00
   5   9   2   24.90    4.80
  -5   9  -2   26.30    6.80
  -5   9  -2   25.30    3.70
   5   9   2   15.10    6.30
   6  -9   2    5.20    8.10
  -6  -9  -2    5.20    6.50
  -6  -9  -2    8.30    4.90
  -6   9  -2    8.30    4.10
  -6   9  -2   17.20    7.40
   6   9   2    5.20    7.20
  -7  -9  -2  108.59   10.60
  -7  -9  -2   92.89   11.60
   7  -9   2   74.99   11.50
  -7   9  -2   95.39    9.50
  -7   9  -2  102.49   12.50
   7   9   2   73.09   11.20
   8  -9   2   39.30    7.90
  -8  -9  -2   29.70    6.80
  -8  -9  -2   51.99   10.10
  -8   9  -2   47.70    7.50
   8   9   2   27.80   10.80
  -8   9  -2   49.20   10.60
  -9  -9  -2   40.10    8.30
  -9  -9  -2   59.99   13.30
  -9  -9  -2   58.59    9.80
   9  -9   2   45.00   10.10
  -9   9  -2   50.49    9.40
  -9   9  -2   82.29   13.00
  10  -9   2   30.50   11.80
 -10  -9  -2  -11.10   11.70
 -10  -9  -2    7.60    8.00
 -10   9  -2    1.80   11.70
 -11  -9  -2  -16.00   14.80
 -11   9  -2   15.70   13.00
 -11   9  -2   28.30   15.00
 -11 -10   2    4.60   15.70
 -11  10   2   -6.30   13.50
 -10 -10   2   92.09   15.80
 -10  10   2   78.99   15.10
 -10  10   2   70.99   10.80
  -9 -10   2   12.10   11.00
   9 -10  -2   25.40   10.30
  -9  10   2   17.60    7.30
  -9  10   2   15.80   11.10
   8 -10  -2  209.38   13.00
  -8 -10   2  269.57   20.10
  -8  10   2  237.68   13.00
  -8  10   2  203.48   17.90
   8  10  -2  228.48   22.70
  -7 -10   2    4.10    8.50
   7 -10  -2  -19.40    9.30
   7 -10  -2    1.50    4.10
  -7  10   2    0.50    8.00
  -7  10   2    0.30    3.90
   7  10  -2   -9.30    8.90
   6 -10  -2  114.39   12.40
  -6 -10   2  138.39   13.60
  -6  10   2  131.29   13.00
   6  10  -2  113.59   12.20
  -6  10   2  128.39    6.00
   5 -10  -2   10.40    6.60
  -5 -10   2    9.10    5.80
  -5  10   2    5.70    6.00
   5  10  -2    6.00    5.90
  -4 -10   2    2.10    2.00
   4 -10  -2   -1.00    6.70
  -4 -10   2   -1.70    4.60
  -4  10   2    4.40    5.60
   4  10  -2   -2.50    2.30
   4  10  -2    0.60    5.10
  -3 -10   2   -1.90    3.80
  -3 -10   2   -1.00    2.40
   3 -10  -2    0.60    5.60
  -3  10   2    5.30    4.80
   3  10  -2   -1.20    2.40
   2 -10  -2  928.81   33.30
  -2 -10   2  911.21   29.40
  -2 -10   2  932.71   30.80
   2  10  -2  942.01   30.70
  -2  10   2  906.91   33.30
   2  10  -2  914.61   29.60
   1 -10  -2   -5.00    4.50
  -1 -10   2   -3.10    3.20
  -1 -10   2    0.80    2.80
   1  10  -2    1.50    3.30
  -1  10   2   -5.40    3.90
   1  10  -2    0.40    2.60
   0 -10  -2  454.05   18.90
   0 -10   2  444.36   17.60
   0 -10   2  448.66   15.00
   0 -10  -2  446.16   13.90
   0  10  -2  452.85   15.00
   0  10  -2  444.16   17.80
   0  10   2  444.76   18.80
   1 -10   2  198.08   11.70
  -1 -10  -2  191.08   11.40
  -1 -10  -2  208.88    9.00
   1  10   2  197.58    8.80
   1  10   2  204.48   11.60
  -1  10  -2  195.98   11.30
   2 -10   2  312.07   15.10
  -2 -10  -2  268.47   18.30
  -2 -10  -2  280.87   12.80
   2  10   2  283.47   13.80
  -2  10  -2  305.37   15.00
   2  10   2  290.77   12.60
   3 -10   2   20.50    6.50
  -3 -10  -2   23.40    5.30
  -3 -10  -2   12.80    4.90
  -3  10  -2   18.10    5.80
   3  10   2   19.80    5.10
   4 -10   2  140.49   13.10
  -4 -10  -2  143.39   11.40
  -4 -10  -2  143.99   10.10
   4  10   2  146.59   11.10
   4  10   2  134.09    9.60
  -4  10  -2  149.19   12.70
  -5 -10  -2   -0.20    4.40
   5 -10   2    3.00    7.40
  -5 -10  -2   14.00    6.30
  -5  10  -2    0.80    2.70
   5  10   2   -0.70    6.00
   5  10   2    2.00    4.40
  -5  10  -2   -2.80    6.60
  -5  10  -2    8.20    3.10
  -6 -10  -2  220.98   18.40
  -6 -10  -2  227.98   16.10
   6 -10   2  187.88   17.90
  -6  10  -2  207.98   10.40
   6  10   2  206.58   16.30
  -6  10  -2  230.08   16.00
  -6  10  -2  215.78   10.80
   7 -10   2    7.70   11.90
  -7 -10  -2    2.00    5.80
  -7  10  -2    5.80    8.50
  -7  10  -2  -10.40    4.50
   7  10   2   -4.40    9.20
  -8 -10  -2   -4.70    5.70
  -8 -10  -2  -10.00    9.60
  -8 -10  -2   -3.90    7.80
  -8  10  -2   -3.90    9.80
   8  10   2  -13.90   11.00
  -9 -10  -2  -15.30    8.60
  -9 -10  -2  -19.30    6.70
  -9 -10  -2  -25.50   10.90
  -9  10  -2  -22.80    7.50
  -9  10  -2  -10.80   10.10
 -10 -10  -2    4.00    9.00
 -10 -10  -2  -41.50   13.70
 -10  10  -2  -15.20    9.10
 -10  10  -2   21.30   12.30
 -11 -10  -2   44.40   19.00
 -10 -11   2    9.40   14.30
 -10  11   2  -16.60   14.10
  -9 -11   2   10.30   12.70
  -9  11   2  -10.10    6.30
  -9  11   2   18.80   13.00
  -8 -11   2   73.89   13.10
  -8  11   2   55.89    5.80
  -8  11   2   26.10   10.80
   8  11  -2   34.30   18.00
   7  11  -2  193.48   19.80
  -7  11   2  187.08   18.60
  -6 -11   2   66.59    9.90
   6 -11  -2   60.99   11.30
   6  11  -2   71.39   11.80
  -6  11   2   79.49   11.80
   5 -11  -2   -2.40    9.00
  -5 -11   2    4.70    6.10
   5  11  -2    9.00    7.40
   4 -11  -2   10.90    8.40
  -4 -11   2   -0.70    5.20
  -4 -11   2    3.50    2.30
   4  11  -2   -5.40    5.20
  -4  11   2    5.50    6.10
   3 -11  -2   95.69   10.90
  -3 -11   2   61.59    6.00
  -3 -11   2   85.19    9.00
  -3  11   2   73.99    9.40
   3  11  -2   67.19    7.40
   3  11  -2   75.69    6.00
  -2 -11   2   26.80    4.50
  -2 -11   2   18.50    4.50
   2 -11  -2   21.40    6.60
  -2  11   2   25.80    6.20
   2  11  -2   24.90    4.70
   2  11  -2   24.60    4.50
  -1 -11   2  180.88    8.90
   1 -11  -2  174.28   12.70
  -1 -11   2  165.78   10.10
   1  11  -2  171.28    9.90
  -1  11   2  176.58   12.50
   1  11  -2  157.68    8.50
   0 -11   2  300.97   14.30
   0 -11  -2  290.97   15.20
   0  11   2  303.07   15.60
   0  11  -2  300.47   10.50
   0  11  -2  298.57   14.10
  -1 -11  -2   24.90    3.70
  -1 -11  -2   31.50    7.40
   1 -11   2   29.00    6.20
  -1  11  -2   31.10    5.90
   1  11   2   32.90    6.40
   1  11   2   30.40    3.70
  -2 -11  -2    5.60    3.90
   2 -11   2   18.40    6.20
  -2 -11  -2   -5.90    4.80
   2  11   2    3.50    3.80
   2  11   2    2.80    4.80
  -2  11  -2    2.80    5.20
   3 -11   2  172.28   13.60
  -3 -11  -2  168.08   11.20
  -3 -11  -2  141.79   10.30
   3  11   2  139.79   10.90
  -3  11  -2  168.88   12.90
   3  11   2  161.08   11.00
   4 -11   2   48.00    9.30
  -4 -11  -2   35.80    7.20
   4  11   2   42.10    6.40
   4  11   2   24.90    6.90
  -4  11  -2   56.19    9.20
   5 -11   2  188.68   17.30
  -5 -11  -2  175.98   18.10
  -5 -11  -2  162.38   14.40
   5  11   2  197.38   12.00
   5  11   2  205.28   15.50
  -6 -11  -2  114.59   13.40
   6 -11   2  117.69   14.30
  -6  11  -2  140.39    7.50
  -6  11  -2  129.59    7.40
   6  11   2  137.49   16.40
  -6  11  -2  132.39   16.20
  -7 -11  -2  130.09   14.70
  -7 -11  -2  163.38   13.20
  -7  11  -2  166.88   10.20
  -7  11  -2  183.48   18.60
   7  11   2  201.08   19.80
  -7  11  -2  168.18   10.90
  -8 -11  -2   36.10    7.00
  -8 -11  -2   39.60    8.30
  -8 -11  -2   12.30   11.60
  -8  11  -2   40.40    7.00
  -8  11  -2   46.30   12.70
  -9 -11  -2   -1.90    7.50
  -9 -11  -2   -5.20   12.70
  -9  11  -2   15.70   12.30
  -9  11  -2   18.50    8.40
 -10 -11  -2   -2.00   15.40
 -10  11  -2   38.60   16.10
 -10 -12   2  106.99   20.00
  -9 -12   2   38.00   15.20
  -9  12   2   33.50   14.30
  -8 -12   2  -10.10   11.30
  -8  12   2   -0.80   11.00
  -7 -12   2   11.10    9.60
  -7  12   2    5.30   10.10
   7  12  -2   30.10   13.60
  -6 -12   2   -8.20    7.70
   6  12  -2   -4.80    9.90
  -6  12   2   12.00    8.80
  -5 -12   2   28.70    8.20
   5 -12  -2   21.40   10.20
   5  12  -2   22.50    8.90
  -5  12   2   36.10    9.80
  -4 -12   2   74.69    8.90
  -4 -12   2   81.39    5.40
   4 -12  -2   77.89   12.00
   4  12  -2   58.79    8.80
  -4  12   2   51.79   15.10
   3 -12  -2   13.60    7.80
  -3 -12   2   11.50    5.50
  -3 -12   2   12.10    3.90
   3  12  -2   11.50    3.90
   3  12  -2   17.10    6.10
  -3  12   2    5.70    6.70
  -2 -12   2   28.70    4.90
   2 -12  -2   18.70    7.40
  -2 -12   2   20.80    5.00
  -2  12   2   25.60    7.20
   2  12  -2   20.20    5.10
   2  12  -2   27.20    4.90
   1 -12  -2    8.40    6.70
  -1 -12   2    8.80    3.70
   1  12  -2   13.60    3.80
  -1  12   2    8.60    5.70
   1  12  -2   10.20    4.80
   0 -12  -2   12.70    6.10
   0 -12   2   21.10    7.30
   0  12   2   15.60    6.30
   0  12  -2   26.40    5.90
   1 -12   2  173.18   12.80
  -1 -12  -2  161.68   12.70
  -1 -12  -2  169.48    8.10
   1  12   2  160.18   12.30
  -1  12  -2  175.88   12.30
   2 -12   2  165.08   13.90
  -2 -12  -2  159.58   10.10
  -2  12  -2  162.98   12.80
   2  12   2  184.38   12.40
   2  12   2  163.98    9.80
   3 -12   2   38.10    8.90
  -3 -12  -2   24.80    6.60
  -3 -12  -2   32.50    6.20
   3  12   2   31.10    6.40
  -3  12  -2   40.70    8.30
   3  12   2   30.90    6.40
  -4 -12  -2    6.20    6.20
  -4 -12  -2   -0.40    5.50
   4 -12   2    7.80    9.10
   4  12   2   10.60    6.90
   4  12   2    1.20    5.30
  -4  12  -2   -5.60    7.20
  -5 -12  -2  348.17   19.20
   5 -12   2  310.17   22.60
  -5 -12  -2  355.06   18.50
   5  12   2  318.87   19.70
  -5  12  -2  357.76   21.40
   5  12   2  353.86   16.50
  -6 -12  -2   49.90   11.80
  -6 -12  -2   21.40    9.60
  -6  12  -2   27.90   10.50
   6  12   2   15.60   10.20
  -7 -12  -2    6.10   10.60
  -7 -12  -2   26.50   12.60
   7  12   2   36.70   13.30
  -7  12  -2   23.60   11.50
  -8 -12  -2  -16.00   11.50
  -8 -12  -2    3.20    6.60
  -8  12  -2    1.40   13.10
  -9 -12  -2   -5.80   14.40
  -9  12  -2  -25.10   14.50
  -9 -13   2    3.20   15.50
  -9  13   2   10.70   14.40
  -8 -13   2   19.00   12.90
  -8  13   2   20.50   13.20
  -7 -13   2   12.50   11.60
   7  13  -2   17.50   14.10
  -7  13   2   22.70   12.10
  -6 -13   2  102.79   13.30
  -6  13   2  105.39   15.10
   6  13  -2   95.99   14.30
  -5 -13   2   -1.10    7.60
   5  13  -2    0.40   10.30
  -5  13   2    6.20    9.10
   4 -13  -2  136.59   15.50
  -4 -13   2  126.09    6.80
  -4 -13   2  127.59   13.50
   4  13  -2  129.69   15.30
  -4  13   2  149.19   15.60
   3 -13  -2    8.90    9.60
  -3 -13   2   -5.30    5.60
  -3 -13   2    7.00    4.40
  -3  13   2   10.90    8.80
   3  13  -2    0.70    4.10
  -2 -13   2    9.70    5.10
   2 -13  -2    6.10    7.80
  -2 -13   2   -3.20    4.40
   2  13  -2   10.70    4.80
  -2  13   2   -1.70    7.90
   2  13  -2    1.60    4.90
  -1 -13   2    3.50    3.50
   1 -13  -2    7.80    7.50
  -1 -13   2    3.50    5.80
   1  13  -2   -0.10    3.30
  -1  13   2   11.50    7.20
   1  13  -2    5.20    5.30
   0 -13  -2  101.39   11.30
   0 -13   2  114.99   12.00
   0  13   2  108.89   12.90
   0  13  -2  105.69   11.30
  -1 -13  -2   65.29    9.00
   1 -13   2   75.49   10.00
   1  13   2   68.79    9.10
  -1  13  -2   60.99    8.70
  -2 -13  -2    2.00    4.60
   2 -13   2   10.30    8.50
  -2 -13  -2    2.30    6.70
   2  13   2    8.00    4.60
   2  13   2    7.50    6.20
  -2  13  -2    6.10    6.60
   3 -13   2   49.20   11.10
  -3 -13  -2   26.60    7.90
  -3 -13  -2   32.20    7.00
  -3  13  -2   25.50    8.20
   3  13   2   32.70    7.30
  -4 -13  -2  389.56   18.90
   4 -13   2  377.96   24.00
  -4 -13  -2  397.96   19.50
   4  13   2  382.16   20.30
  -4  13  -2  395.16   22.60
   4  13   2  380.76   18.20
   5 -13   2   38.50   15.30
  -5 -13  -2   51.39    9.70
  -5 -13  -2   49.50    8.40
   5  13   2   40.10   11.00
  -5  13  -2   37.70   10.60
   5  13   2   43.60    7.10
  -6 -13  -2   65.59   12.90
  -6 -13  -2   58.59   11.80
   6  13   2   68.89   13.30
  -6  13  -2   63.29   11.70
  -7 -13  -2   11.90   11.40
   7  13   2   -8.10   14.60
  -7  13  -2    1.60   12.60
  -8 -13  -2   30.00   13.70
  -8  13  -2   14.00   13.70
  -9 -13  -2   15.50   16.80
  -9  13  -2    4.40   17.60
  -8 -14   2  -13.50   14.40
  -8  14   2   22.50   14.90
  -7 -14   2    4.10   12.60
   7  14  -2   34.80   20.40
  -7  14   2   38.00   14.20
  -6  14   2    1.40   11.80
   6  14  -2   14.60   13.30
  -5 -14   2  243.28   19.40
   5  14  -2  281.97   21.20
  -5  14   2  258.07   22.20
  -4 -14   2   -0.20    7.10
   4  14  -2   22.50    8.70
  -4  14   2    4.60    9.40
  -3 -14   2   29.40    6.90
  -3 -14   2   29.30    5.90
   3 -14  -2   18.10   11.90
   3  14  -2   27.40    5.50
   3  14  -2   45.20    7.70
  -3  14   2   39.80   11.00
   2 -14  -2   28.30   11.30
  -2 -14   2   21.30    5.80
   2  14  -2   26.70    5.90
   2  14  -2   37.70    7.00
  -2  14   2   29.00   10.90
   1 -14  -2    6.50    9.50
  -1 -14   2   10.40   10.80
   1  14  -2   -8.90    6.10
  -1  14   2   -1.70    7.80
   1  14  -2   -2.00    2.70
   0 -14   2   36.60    8.30
   0 -14  -2   17.90    9.30
   0  14  -2   34.70    7.60
   0  14   2   28.80    8.60
  -1 -14  -2   64.19   10.00
   1 -14   2   85.39   11.30
  -1  14  -2   81.89   10.00
   1  14   2   65.39    9.70
  -2 -14  -2    6.10    4.70
   2 -14   2   10.10   10.60
  -2 -14  -2   -7.30    7.60
  -2  14  -2    7.90    8.10
   2  14   2    6.70    7.40
  -3 -14  -2  129.69   12.40
   3 -14   2  138.09   15.30
  -3 -14  -2  158.38   14.70
   3  14   2  127.49   13.90
   3  14   2  132.19   13.00
  -3  14  -2  135.89   20.90
  -4 -14  -2   37.80    8.50
  -4 -14  -2   32.20    9.70
   4 -14   2   32.20   13.30
   4  14   2   49.30    8.10
   4  14   2   32.50    9.40
  -4  14  -2   47.00   10.80
  -5 -14  -2  139.49   13.70
  -5 -14  -2  140.09   17.60
  -5  14  -2  129.59   16.10
   5  14   2  137.39   13.60
   5  14   2  211.68   20.40
  -6 -14  -2   -3.00   20.50
  -6  14  -2   -6.80   12.50
   6  14   2   29.30   14.10
  -7 -14  -2   87.79   14.90
  -7  14  -2   77.79   16.10
  -8 -14  -2    9.70   15.50
  -8  14  -2   23.50   16.50
  -7 -15   2   21.80   15.10
  -7  15   2   26.80   16.00
  -6 -15   2   14.80   12.40
  -6  15   2  -22.30   13.60
  -5 -15   2   -4.50   10.20
  -5  15   2    7.10   12.50
  -4 -15   2   -2.70    8.00
  -4  15   2   30.40   11.70
  -3 -15   2   -3.20    6.80
   3  15  -2    0.70    5.50
  -3  15   2  -10.60   10.60
   3  15  -2   -4.00    7.80
  -2 -15   2    7.40    7.40
   2 -15  -2    8.20   12.50
  -2 -15   2    9.40    5.20
   2  15  -2   14.80    5.40
   2  15  -2   10.00    7.20
  -2  15   2   24.90    9.80
  -1 -15   2   -3.70    8.30
   1 -15  -2   12.70   11.20
  -1  15   2   -2.40   14.40
   1  15  -2    0.60    7.20
   0 -15  -2  109.59   13.10
   0 -15   2  145.59   17.10
   0  15   2  113.99   13.10
   0  15  -2  133.59   14.80
  -1 -15  -2   16.90   10.20
   1 -15   2   15.90   10.80
   1  15   2   14.00    9.20
  -1  15  -2    1.00    8.70
  -2 -15  -2   95.89    7.60
   2 -15   2   90.89   13.70
  -2 -15  -2   76.99   11.50
  -2  15  -2   73.49   13.40
   2  15   2   93.99   11.40
  -3 -15  -2   57.49    8.10
  -3 -15  -2   42.40   10.20
   3 -15   2   22.50   13.50
  -3  15  -2   41.90   11.30
   3  15   2   35.80    9.40
  -4 -15  -2   40.00    9.30
   4  15   2   56.69    9.60
  -4  15  -2   42.10   13.20
  -5 -15  -2   11.20   10.10
  -5  15  -2   27.60   13.30
  -6 -15  -2   -4.20   12.90
  -6  15  -2  -31.30   13.10
  -5  16   2   20.60   14.60
  -4  16   2  -16.30   13.50
  -3  16   2   15.40   12.60
   2  16  -2   12.10    8.00
  -2  16   2   -7.80   11.00
   1 -16  -2   12.80   13.70
  -1  16   2   -5.50   11.10
   1  16  -2    6.20    9.20
   0 -16  -2   74.09   14.80
   0 -16   2   54.59   21.00
   0  16  -2   70.19   12.10
   0  16   2   14.00   20.10
  -1 -16  -2   61.99   13.60
   1 -16   2   80.69   15.30
   1  16   2  116.89   14.20
  -1  16  -2  103.69   13.20
   2 -16   2   -1.20   14.30
   2  16   2    6.00   10.10
  -2  16  -2   16.10   11.40
  -3  16  -2    9.30   11.70
   3  16   2   16.10   10.10
  -4  16  -2   24.40   13.90
  -5  16  -2   22.50   15.70
  -3  17   2   -4.60   14.60
  -2  17   2   13.40   14.30
  -1  17   2   31.90   14.00
   0  17  -2   42.30   12.90
   0  17   2   41.40   13.80
  -1  17  -2   73.09   14.10
  -2  17  -2    0.90   13.70
  -3  17  -2   64.89   16.00
 -13   0   3   10.50   12.90
 -13   0   3    2.90   14.10
 -12   0   3   11.20   10.40
 -12   0   3  -14.70   10.60
 -11   0   3  245.08   19.00
 -11   0   3  271.97   20.40
 -10   0   3   -2.10    7.00
 -10   0   3   -1.70    6.60
  10   0  -3   -7.70    8.60
  -9   0   3   49.50    7.50
  -9   0   3   54.09    8.70
   9   0  -3   47.50    8.20
  -8   0   3   -1.50    4.20
   8   0  -3    3.70    5.60
   8   0  -3    4.60    4.50
  -8   0   3   -0.90    5.30
   7   0  -3 1330.57   44.30
  -7   0   3 1316.37   42.90
   7   0  -3 1319.97   42.80
  -7   0   3 1287.77   44.40
   6   0  -3    2.90    3.20
  -6   0   3   -4.50    2.90
  -6   0   3    4.10    3.00
   6   0  -3   -5.30    3.10
   5   0  -3   16.60    3.10
   5   0  -3    7.70    2.90
  -5   0   3    9.70    3.00
  -5   0   3    9.80    3.10
   4   0  -3    1.10    2.20
  -4   0   3   -3.30    2.20
  -4   0   3    0.40    1.90
   4   0  -3   -0.70    1.90
   3   0  -3 2805.82   84.99
   3   0  -3 3062.29   84.29
  -3   0   3 2715.23   84.09
  -3   0   3 2916.81   85.19
  -2   0   3   -1.20    1.70
   2   0  -3    0.60    1.50
   2   0  -3   -0.20    1.20
   1   0  -3  881.51   26.70
   1   0  -3  934.91   27.30
  -1   0   3  801.72   27.80
  -1   0   3  879.51   26.90
   0   0  -3    0.40    1.30
   0   0  -3   -0.90    1.20
  -1   0  -3  237.88    9.00
   1   0   3  232.18    8.90
   1   0   3  238.18    9.00
  -1   0  -3  235.28    8.90
   2   0   3   -0.40    1.70
   2   0   3   -0.80    1.90
  -2   0  -3   -0.30    1.80
  -2   0  -3   -0.70    1.70
   3   0   3 1368.66   42.90
  -3   0  -3 1404.86   43.10
  -3   0  -3 1372.56   43.00
   4   0   3   -4.90    2.40
  -4   0  -3   -5.10    2.20
  -4   0  -3    2.70    2.60
  -5   0  -3 3602.44  102.89
  -5   0  -3 2985.50   99.09
   5   0   3 3358.06  100.19
  -5   0  -3 3356.76  100.29
   6   0   3   -1.50    3.60
  -6   0  -3   -2.10    3.30
  -6   0  -3   -2.40    6.50
  -6   0  -3    6.80    4.00
  -7   0  -3   19.30    5.40
   7   0   3   27.20    5.70
  -7   0  -3   23.90    5.90
  -7   0  -3   19.60    5.00
  -8   0  -3    7.90    5.50
  -8   0  -3  -10.70    5.80
  -8   0  -3    3.80    4.90
   8   0   3   -3.30    5.80
  -9   0  -3  337.57   18.20
  -9   0  -3  312.57   19.60
   9   0   3  326.87   18.90
  -9   0  -3  313.57   18.60
  10   0   3   -4.40   10.40
 -10   0  -3   -3.90    7.30
 -10   0  -3   -0.30    9.20
 -10   0  -3    2.30    7.70
 -11   0  -3   85.49   12.90
 -11   0  -3   83.69   13.90
 -12   0  -3   -5.70   10.90
 -12   0  -3  -22.90   12.50
 -13   0  -3   23.60   16.80
 -13   0  -3   23.70   15.70
 -13  -1   3   62.59   15.50
 -13  -1   3   78.09   14.70
 -13   1   3  108.69   16.40
 -13   1   3  118.19   16.90
 -12  -1   3  243.98   21.40
 -12  -1   3  243.78   20.00
 -12   1   3  248.98   20.90
 -12   1   3  228.78   22.90
  11  -1  -3    7.10   13.80
 -11  -1   3   21.10    8.40
 -11  -1   3   11.30    9.50
 -11   1   3   37.60    9.90
 -11   1   3   16.50    8.70
 -10  -1   3  154.88   13.30
 -10  -1   3  142.49   15.40
  10  -1  -3  132.59   15.90
 -10   1   3  124.29   13.20
  10   1  -3  123.89   15.50
  -9  -1   3   -1.20    6.30
  -9  -1   3   12.30    5.30
   9  -1  -3   -0.90    6.60
   9  -1  -3    2.90    7.10
  -9   1   3   -6.00    5.50
  -9   1   3   -1.30    5.90
   9   1  -3    0.90    5.90
  -8  -1   3  807.62   28.70
   8  -1  -3  836.22   31.10
   8  -1  -3  820.02   29.70
  -8  -1   3  726.23   30.50
   8   1  -3  773.52   30.90
  -8   1   3  796.12   30.50
  -8   1   3  819.72   29.80
  -7  -1   3  262.77   14.20
  -7  -1   3  277.07   12.90
   7  -1  -3  279.77   14.00
  -7   1   3  270.07   14.00
  -7   1   3  293.57   13.80
   7   1  -3  271.87   14.10
  -6  -1   3   -3.40    2.60
  -6  -1   3    1.50    3.50
   6  -1  -3   -1.50    3.10
   6  -1  -3   -6.00    5.40
  -6   1   3    0.20    2.90
   6   1  -3    1.20    3.80
  -6   1   3   -2.60    3.00
   6   1  -3   -0.10    2.80
   5  -1  -3   16.60    3.60
  -5  -1   3   12.50    2.70
  -5  -1   3   12.90    3.70
   5  -1  -3   12.20    3.20
   5   1  -3   10.90    2.70
  -5   1   3   11.30    3.30
  -5   1   3    8.40    3.10
   5   1  -3    9.60    3.20
   4  -1  -3   44.90    4.50
   4  -1  -3   25.20    3.40
  -4  -1   3   41.70    4.70
  -4  -1   3   37.50    3.70
   4   1  -3   35.80    3.70
  -4   1   3   39.00    4.80
  -4   1   3   44.30    4.70
   4   1  -3   43.30    4.70
   3  -1  -3  470.65   16.30
  -3  -1   3  474.25   15.40
  -3  -1   3  460.05   16.80
   3  -1  -3  452.85   16.10
   3   1  -3  477.05   16.80
  -3   1   3  454.55   16.30
   3   1  -3  446.76   15.10
  -3   1   3  503.45   16.40
  -2  -1   3 1067.39   31.90
  -2  -1   3 1092.69   33.40
   2  -1  -3 1103.09   32.90
   2  -1  -3 1095.29   32.90
  -2   1   3 1098.29   32.90
  -2   1   3 1015.10   32.80
   2   1  -3 1018.70   31.80
   2   1  -3 1102.29   33.40
  -1  -1   3  113.59    4.60
  -1  -1   3  110.89    5.40
   1  -1  -3  123.79    5.40
   1  -1  -3  108.79    5.10
   1   1  -3  112.49    5.40
   1   1  -3  115.29    4.60
  -1   1   3  119.49    5.30
   0  -1   3    2.30    1.20
   0  -1  -3    2.60    1.50
   0  -1   3    2.40    1.80
   0   1   3    4.90    1.60
   0   1  -3    2.60    1.20
   0   1  -3    1.30    1.30
  -1  -1  -3  914.01   27.80
   1  -1   3  886.71   27.60
  -1  -1  -3  891.21   27.70
   1   1   3  883.61   27.70
  -1   1  -3  870.81   27.60
   1   1   3  915.31   27.80
  -1   1  -3  885.91   27.60
  -2  -1  -3    6.30    2.30
  -2  -1  -3    7.00    2.40
   2  -1   3    4.20    1.70
   2   1   3    7.90    2.40
  -2   1  -3    5.00    2.20
   2   1   3    7.40    2.20
  -2   1  -3    5.40    2.10
  -3  -1  -3  614.34   21.40
   3  -1   3  680.63   21.30
  -3  -1  -3  613.64   21.10
   3   1   3  583.14   21.10
  -3   1  -3  599.14   21.00
  -4  -1  -3  498.75   18.40
   4  -1   3  485.95   18.30
  -4  -1  -3  498.45   18.90
  -4   1  -3  494.85   18.60
   4   1   3  502.65   18.80
  -4   1  -3  504.95   18.60
  -5  -1  -3  364.56   15.40
  -5  -1  -3  342.97   15.10
   5  -1   3  306.87   14.80
   5   1   3  325.67   14.70
  -5   1  -3  360.56   15.00
  -5   1  -3  346.67   14.70
  -6  -1  -3   79.39    7.90
   6  -1   3   74.69    7.30
  -6  -1  -3   83.49    8.00
  -6  -1  -3   84.79    7.10
  -6   1  -3   75.19    7.90
  -6   1  -3   88.59    8.10
   6   1   3   81.59    7.90
   7  -1   3    4.40    4.60
  -7  -1  -3    2.10    4.80
  -7  -1  -3    0.50    4.90
  -7  -1  -3   -1.90    4.30
  -7   1  -3    3.60    5.00
  -7   1  -3    0.30    3.70
   7   1   3   -2.00    4.20
   8  -1   3   14.30    6.20
  -8  -1  -3    6.00    5.80
  -8  -1  -3    7.10    6.20
  -8  -1  -3    1.00    4.80
  -8   1  -3   12.10    6.90
   8   1   3   13.60    6.20
  -8   1  -3    5.70    6.00
  -8   1  -3   12.90    5.80
  -9  -1  -3   52.59    8.50
  -9  -1  -3   69.99   10.30
   9  -1   3   44.80    9.00
  -9   1  -3   55.59    8.60
   9   1   3   69.19    9.40
  -9   1  -3   63.69   10.40
  -9   1  -3   54.79   10.80
 -10  -1  -3   20.60   10.10
  10  -1   3    2.90   10.00
 -10  -1  -3    3.90    8.20
  10   1   3   23.70   10.10
 -10   1  -3   12.40    8.50
 -10   1  -3    8.80    7.30
 -10   1  -3   17.00   10.70
 -11  -1  -3   44.10   13.10
 -11  -1  -3   60.39   11.20
 -11  -1  -3   60.29   12.50
 -11   1  -3   48.70   11.00
 -11   1  -3   53.09   12.20
 -12  -1  -3   10.40   13.60
 -12  -1  -3   30.00   11.50
 -12   1  -3   32.30   14.00
 -12   1  -3   29.60   12.20
 -13  -1  -3   16.00   14.10
 -13  -1  -3   32.80   17.10
 -13   1  -3   31.00   17.50
 -13   1  -3  -11.10   14.70
 -13  -2   3   31.80   12.70
 -13  -2   3  -32.00   13.70
 -13   2   3   18.20   15.00
 -13   2   3   21.70   14.50
 -12  -2   3  194.68   18.10
 -12  -2   3  142.89   17.10
 -12   2   3  205.48   20.10
 -12   2   3  188.38   21.90
 -11  -2   3   79.89   10.60
  11  -2  -3   59.09   13.20
 -11  -2   3   60.89   11.80
 -11   2   3   79.49   11.50
 -11   2   3   67.69   12.10
 -10  -2   3   13.00    6.70
 -10  -2   3   14.50    7.20
  10  -2  -3   -0.20    9.70
 -10   2   3   12.80    7.70
  10   2  -3    8.80    7.90
 -10   2   3    8.30    7.60
  -9  -2   3  128.99   13.50
   9  -2  -3  143.49   13.50
  -9  -2   3  163.78   11.40
   9  -2  -3  125.99   12.50
   9   2  -3  118.69   12.60
  -9   2   3  156.88   12.30
  -9   2   3  143.99   12.70
  -8  -2   3   39.50    5.50
   8  -2  -3   28.80    6.70
   8  -2  -3   44.90    7.50
  -8  -2   3   31.80    7.10
  -8   2   3   33.30    6.60
   8   2  -3   42.40    6.90
  -8   2   3   35.50    6.50
  -7  -2   3  633.64   23.60
   7  -2  -3  709.33   26.00
   7  -2  -3  721.63   25.90
  -7  -2   3  656.23   26.60
  -7   2   3  649.83   25.40
  -7   2   3  689.63   26.00
   7   2  -3  711.63   26.70
   6  -2  -3 1009.50   33.10
  -6  -2   3 1042.80   34.40
   6  -2  -3 1000.90   33.30
  -6  -2   3  913.41   31.10
  -6   2   3  988.00   33.30
   6   2  -3  891.61   34.00
  -6   2   3  948.51   33.10
  -5  -2   3  251.77   10.00
   5  -2  -3  264.07   11.80
  -5  -2   3  247.58   12.00
   5  -2  -3  232.98   11.40
   5   2  -3  256.27    9.90
  -5   2   3  230.48   11.50
  -5   2   3  270.27   11.80
   5   2  -3  255.57   12.50
  -4  -2   3   64.89    5.90
  -4  -2   3   80.59    4.40
   4  -2  -3   75.19    5.50
   4  -2  -3   73.19    5.50
   4   2  -3   84.49    6.20
  -4   2   3   77.29    6.10
  -4   2   3   78.39    5.80
   4   2  -3   75.59    4.30
  -3  -2   3  183.48    8.60
  -3  -2   3  174.78    6.40
   3  -2  -3  175.98    7.70
   3  -2  -3  170.98    8.10
  -3   2   3  173.08    7.70
   3   2  -3  180.38    8.60
  -3   2   3  166.38    8.20
   3   2  -3  180.68    6.40
   2  -2  -3  120.29    6.30
  -2  -2   3  131.19    4.60
   2  -2  -3  132.59    5.90
  -2  -2   3  141.29    6.90
   2   2  -3  120.69    6.30
   2   2  -3  127.59    4.60
  -2   2   3  137.39    5.90
  -2   2   3  141.59    6.70
   1  -2  -3  869.51   26.30
  -1  -2   3  887.21   27.00
  -1  -2   3  895.21   25.60
   1  -2  -3  850.81   27.10
  -1   2   3  854.71   27.10
   1   2  -3  913.21   25.60
   1   2  -3  829.22   26.90
  -1   2   3  814.32   27.00
   0  -2   3 1119.99   34.80
   0  -2  -3 1180.48   35.20
   0   2  -3 1125.39   34.30
   0   2   3 1146.59   35.20
   0   2  -3 1177.78   34.90
  -1  -2  -3  189.38    7.90
  -1  -2  -3  183.08    7.90
   1   2   3  189.48    7.70
  -1   2  -3  195.18    7.70
   1   2   3  191.08    8.10
  -2  -2  -3   76.79    5.10
  -2  -2  -3   73.99    5.10
   2  -2   3   83.89    4.80
  -2   2  -3   84.49    5.30
   2   2   3   84.09    5.30
  -2   2  -3   94.29    5.20
   2   2   3   83.19    5.30
   3  -2   3   73.79    5.00
  -3  -2  -3   82.19    5.30
  -3  -2  -3   74.49    5.80
   3   2   3   83.39    5.60
  -3   2  -3   80.39    5.50
   3   2   3   74.39    5.50
  -3   2  -3   71.29    5.30
  -4  -2  -3  667.73   24.20
  -4  -2  -3  686.13   23.70
   4  -2   3  682.53   23.70
   4   2   3  680.13   24.20
  -4   2  -3  700.23   23.70
  -4   2  -3  668.23   23.90
  -5  -2  -3 1466.05   47.30
  -5  -2  -3 1507.95   48.40
  -5   2  -3 1514.35   47.90
  -5   2  -3 1456.15   47.40
   5   2   3 1476.95   48.00
  -6  -2  -3   78.49    8.10
  -6  -2  -3   95.39    8.50
  -6   2  -3   87.49    8.70
   6   2   3   98.39    8.40
  -6   2  -3  104.19    8.60
   7  -2   3   33.90    6.50
  -7  -2  -3   25.70    6.40
  -7  -2  -3   31.20    5.80
  -7  -2  -3   43.00    7.30
  -7   2  -3   32.00    6.50
   7   2   3   29.40    6.40
  -7   2  -3   33.50    6.70
   8  -2   3   54.59    8.90
  -8  -2  -3   44.20    7.70
  -8  -2  -3   48.60    7.30
  -8  -2  -3   63.09    9.10
   8   2   3   37.80    8.30
  -8   2  -3   64.59    9.20
  -8   2  -3   73.89    9.10
   9  -2   3   26.00    9.30
  -9  -2  -3   33.40    8.40
  -9  -2  -3   46.80    7.60
  -9  -2  -3   40.10    8.60
  -9   2  -3   30.60    7.50
   9   2   3   26.90    8.30
  -9   2  -3   36.10    8.60
 -10  -2  -3  181.38   17.80
  10  -2   3  164.38   19.70
 -10  -2  -3  180.58   18.90
 -10  -2  -3  220.28   15.90
 -10   2  -3  183.18   19.10
 -10   2  -3  172.58   16.60
 -10   2  -3  203.18   17.40
 -11  -2  -3    2.40   10.50
 -11  -2  -3   -2.90   11.90
 -11  -2  -3   11.00    8.80
 -11   2  -3   15.60    9.90
 -11   2  -3   22.20   11.20
 -12  -2  -3   38.60   13.60
 -12  -2  -3   46.60   13.00
 -12   2  -3    6.10   13.40
 -12   2  -3   13.30   12.60
 -13  -2  -3    8.50   13.80
 -13  -2  -3   42.20   16.30
 -13   2  -3   33.10   16.70
 -13   2  -3   27.20   15.70
 -13  -3   3   25.90   12.80
 -13  -3   3   22.30   15.40
 -13   3   3    2.50   14.10
 -13   3   3   22.10   14.20
 -12  -3   3    4.80   12.40
 -12  -3   3    8.90    9.40
 -12  -3   3    6.00   12.00
 -12   3   3    1.10   10.70
 -12   3   3   14.20   12.40
 -11  -3   3    4.00    9.50
 -11  -3   3    7.60    7.40
 -11  -3   3   15.30    9.30
  11  -3  -3   -7.90   11.20
 -11   3   3   22.80    9.30
 -11   3   3    5.00    9.20
 -10  -3   3   36.50    7.60
  10  -3  -3   21.70    9.50
  10  -3  -3   27.20    9.50
 -10  -3   3   35.40    8.00
 -10  -3   3   36.20    9.20
 -10   3   3   57.19   11.40
  10   3  -3   11.50    9.30
 -10   3   3   41.70    9.20
   9  -3  -3 1097.89   40.70
   9  -3  -3 1117.49   40.80
  -9  -3   3 1071.69   41.40
  -9  -3   3 1096.89   37.50
  -9   3   3 1145.79   40.70
   9   3  -3 1048.70   41.10
  -9   3   3 1168.78   40.90
   8  -3  -3   52.29    8.20
  -8  -3   3   46.60    8.10
   8  -3  -3   51.19    7.50
  -8  -3   3   50.29    5.80
  -8   3   3   48.20    7.10
   8   3  -3   45.30    7.90
  -8   3   3   49.99    7.20
  -7  -3   3   64.09    8.30
   7  -3  -3   56.69    7.80
  -7  -3   3   49.99    5.30
   7   3  -3   53.29    7.40
  -7   3   3   49.90    6.40
  -7   3   3   55.99    7.20
   6  -3  -3   91.09    9.70
   6  -3  -3  111.49   13.90
  -6  -3   3  103.09    8.60
  -6  -3   3  126.29    6.80
  -6   3   3  117.39    8.40
   6   3  -3  113.39    9.50
  -6   3   3  118.59    9.00
   5  -3  -3  227.58   10.60
  -5  -3   3  243.68    9.00
   5  -3  -3  230.38   11.20
  -5  -3   3  200.38   11.10
  -5   3   3  221.78   11.40
  -5   3   3  231.88   10.70
   5   3  -3  219.78   11.30
  -4  -3   3   66.19    4.40
  -4  -3   3   69.79    6.00
   4  -3  -3   69.49    5.80
   4  -3  -3   70.99    5.10
  -4   3   3   77.09    5.50
  -4   3   3   78.19    6.10
   4   3  -3   62.19    5.70
   3  -3  -3   45.80    4.90
  -3  -3   3   44.90    5.00
  -3  -3   3   41.50    2.10
   3  -3  -3   44.20    3.80
  -3   3   3   34.70    4.30
   3   3  -3   42.00    4.30
  -3   3   3   41.90    3.80
   2  -3  -3  179.98    7.00
   2  -3  -3  176.18    8.20
  -2  -3   3  182.18    8.20
   2   3  -3  168.98    7.90
  -2   3   3  184.18    8.30
   1  -3  -3  430.16   16.00
   1  -3  -3  474.85   15.00
  -1  -3   3  463.85   15.90
  -1   3   3  476.65   15.00
   1   3  -3  477.45   14.30
   1   3  -3  472.75   14.30
  -1   3   3  487.05   16.50
   1   3  -3  471.55   15.90
   0  -3  -3    4.50    1.70
   0  -3   3    4.10    1.70
   0   3   3    1.40    1.90
   0   3  -3    2.30    1.50
  -1  -3  -3 2463.15   74.29
  -1  -3  -3 2567.94   74.69
  -1   3  -3 2606.04   74.49
   1   3   3 2535.05   74.69
  -1   3  -3 2568.04   74.09
   1   3   3 2415.86   74.19
  -2  -3  -3 1207.58   37.10
  -2  -3  -3 1198.48   37.20
  -2   3  -3 1144.29   36.50
   2   3   3 1216.88   37.10
  -2   3  -3 1167.28   37.20
   2   3   3 1216.78   37.20
  -3  -3  -3 1792.12   53.19
   3  -3   3 1776.52   52.89
  -3  -3  -3 1642.74   53.59
  -3   3  -3 1740.13   53.59
   3   3   3 1751.32   53.09
  -3   3  -3 1700.13   52.79
   3   3   3 1771.62   53.69
  -4  -3  -3   88.59    7.00
  -4  -3  -3   87.79    6.90
   4  -3   3   97.09    6.50
  -4   3  -3   96.39    7.10
  -4   3  -3   92.79    6.60
   4   3   3   92.29    6.90
   4   3   3   87.89    6.90
   5  -3   3  240.28   11.40
  -5  -3  -3  211.18   10.90
  -5  -3  -3  227.28   12.00
   5   3   3  197.28   12.80
  -5   3  -3  223.48   11.20
  -5   3  -3  207.38   11.30
  -6  -3  -3  292.97   14.00
   6  -3   3  276.17   13.90
  -6  -3  -3  263.87   14.50
  -6   3  -3  279.77   14.20
  -6   3  -3  282.07   14.40
   6   3   3  270.17   14.50
  -7  -3  -3  638.04   26.00
   7  -3   3  616.44   24.70
  -7  -3  -3  633.24   23.60
  -7  -3  -3  622.54   24.50
  -7   3  -3  605.04   24.60
   7   3   3  609.54   25.20
  -7   3  -3  563.64   24.50
  -8  -3  -3   11.80    7.00
  -8  -3  -3   21.10    5.80
   8  -3   3   19.20    7.30
  -8  -3  -3   13.80    6.20
   8   3   3   11.10    6.50
  -8   3  -3   12.50    5.80
  -8   3  -3   19.80    6.70
  -9  -3  -3   12.20    6.30
  -9  -3  -3   -4.80    8.00
  -9  -3  -3   23.00    7.70
   9  -3   3   16.60    8.20
  -9   3  -3   16.60    9.10
   9   3   3   20.60    8.30
  -9   3  -3   20.50    7.70
 -10  -3  -3   44.20   10.80
 -10  -3  -3   37.50    9.00
  10  -3   3   41.30   11.20
 -10  -3  -3   27.40   11.20
 -10   3  -3   30.70    9.60
 -10   3  -3   48.30   10.10
 -11  -3  -3   24.20   13.70
 -11  -3  -3   -2.50    8.60
 -11  -3  -3    2.60   10.40
 -11   3  -3  -11.20    9.60
 -11   3  -3    3.10    9.90
 -12  -3  -3   31.00   12.80
 -12  -3  -3   41.10   13.50
 -12   3  -3   34.30   14.40
 -12   3  -3   31.80   13.50
 -13  -3  -3   48.00   15.60
 -13   3  -3   73.89   18.00
 -13   3  -3   89.09   19.10
 -13  -4   3   19.00   12.50
 -13  -4   3   18.70   15.20
 -13   4   3   24.50   16.30
 -13   4   3   13.70   15.20
 -12  -4   3   -5.80   11.80
 -12  -4   3   38.40   10.00
 -12  -4   3    8.20   12.50
 -12   4   3   16.10   11.80
 -12   4   3   28.30   13.00
  11  -4  -3   66.69   13.50
 -11  -4   3   41.10    8.90
 -11  -4   3   59.29   10.80
 -11  -4   3   61.59   12.00
 -11   4   3   59.89   12.50
 -11   4   3   54.59   11.10
 -10  -4   3  182.48   15.90
 -10  -4   3  226.18   14.00
  10  -4  -3  192.68   18.10
  10  -4  -3  194.88   18.40
 -10  -4   3  191.18   14.80
 -10   4   3  214.88   17.30
  10   4  -3  162.98   18.50
 -10   4   3  186.08   16.70
  -9  -4   3   24.90    5.80
   9  -4  -3   10.00    7.40
   9  -4  -3   24.90    8.60
  -9  -4   3   25.50    6.40
  -9   4   3   39.60    8.60
   9   4  -3   16.20    7.50
  -9   4   3   21.10    7.20
  -8  -4   3   17.00    4.70
   8  -4  -3    9.60    5.30
   8  -4  -3   22.50    7.10
  -8  -4   3   20.40    6.70
  -8  -4   3   19.10    5.30
  -8   4   3   24.20    6.60
   8   4  -3   22.90    6.80
  -8   4   3   16.50    5.90
   7  -4  -3   -2.20    4.50
  -7  -4   3   -2.30    3.00
  -7  -4   3   -1.40    4.70
   7  -4  -3   -4.50    3.90
  -7  -4   3   -4.10    2.90
  -7   4   3    2.80    4.40
  -7   4   3    5.10    4.60
   7   4  -3   -1.90    4.40
  -6  -4   3  300.37   15.10
  -6  -4   3  293.67   11.20
  -6  -4   3  290.37   11.50
   6  -4  -3  290.77   14.50
   6  -4  -3  291.57   13.40
   6   4  -3  282.97   14.90
  -6   4   3  309.57   13.50
  -6   4   3  290.67   14.80
  -5  -4   3  408.36   17.10
  -5  -4   3  384.06   13.20
   5  -4  -3  392.86   16.80
   5  -4  -3  379.26   15.10
  -5  -4   3  389.96   13.40
  -5   4   3  384.76   16.70
   5   4  -3  426.66   17.20
  -5   4   3  399.96   15.40
  -4  -4   3  114.49    7.80
  -4  -4   3  100.69    4.20
  -4  -4   3  103.49    4.30
   4  -4  -3  105.09   12.30
   4  -4  -3  110.59    6.10
  -4   4   3  118.09    7.90
  -4   4   3  115.99    6.40
   4   4  -3  116.09    7.40
   3  -4  -3   77.29    6.10
   3  -4  -3   77.69    4.60
  -3  -4   3   84.59    6.20
  -3   4   3   83.99    4.80
  -3   4   3   83.69    6.40
   3   4  -3   80.49    5.80
  -2  -4   3  405.96   14.70
   2  -4  -3  392.96   14.90
   2  -4  -3  398.96   13.00
  -2   4   3  360.16   13.50
  -2   4   3  399.46   15.10
   2   4  -3  416.06   14.70
  -1  -4   3  119.29    6.20
   1  -4  -3  116.69    5.00
   1  -4  -3  135.49    6.80
  -1   4   3  115.79    6.60
   1   4  -3  115.19    6.00
   1   4  -3  126.99    4.70
   0  -4   3  600.14   19.60
   0  -4  -3  597.34   20.40
   0   4  -3  625.14   19.60
   0   4   3  611.84   20.50
   0   4  -3  599.14   19.30
  -1  -4  -3 4575.84  134.39
  -1  -4  -3 4344.17  133.69
   1   4   3 4601.44  133.79
  -1   4  -3 4596.74  133.99
  -1   4  -3 4670.93  133.49
   1   4   3 4881.41  134.69
  -2  -4  -3   68.19    5.10
  -2  -4  -3   71.79    5.10
  -2   4  -3   69.09    5.30
  -2   4  -3   70.99    4.50
   2   4   3   67.99    5.30
   2   4   3   63.29    4.90
  -3  -4  -3  241.38   10.60
  -3  -4  -3  242.78   11.10
   3  -4   3  253.17   10.20
  -3   4  -3  244.18   10.20
   3   4   3  237.28   10.60
   3   4   3  256.17   11.10
  -3   4  -3  236.68   11.50
   4  -4   3  556.44   19.70
  -4  -4  -3  532.15   20.70
  -4  -4  -3  539.35   19.90
  -4   4  -3  544.35   19.60
   4   4   3  618.94   25.50
   4   4   3  537.35   19.80
  -4   4  -3  533.25   20.70
  -5  -4  -3  165.38   10.30
   5  -4   3  162.58    9.30
  -5  -4  -3  167.58    9.60
  -5   4  -3  164.18   10.30
   5   4   3  152.08   11.20
  -5   4  -3  165.48    9.40
   6  -4   3  500.55   19.80
  -6  -4  -3  481.15   19.80
  -6  -4  -3  484.95   21.30
  -6   4  -3  486.65   19.70
  -6   4  -3  464.55   20.50
   6   4   3  488.35   20.50
  -7  -4  -3   87.49    9.60
   7  -4   3   94.49   10.10
  -7  -4  -3   81.49    9.90
  -7   4  -3   87.19    9.80
  -7   4  -3   79.49    9.00
   7   4   3   84.99    9.70
   8  -4   3  847.22   31.60
  -8  -4  -3  808.52   30.90
  -8  -4  -3  783.02   32.70
  -8  -4  -3  828.82   29.90
  -8   4  -3  803.52   31.00
   8   4   3  724.53   31.60
  -8   4  -3  792.12   31.70
  -9  -4  -3   21.50    6.70
  -9  -4  -3   37.60    9.10
  -9  -4  -3   30.10    8.80
   9  -4   3   35.90   10.10
  -9   4  -3   25.20    7.90
   9   4   3   14.40    8.00
  -9   4  -3   30.70    8.40
 -10  -4  -3   23.60    7.80
 -10  -4  -3   -3.30    9.40
  10  -4   3   32.70   11.70
 -10  -4  -3   28.70    9.30
 -10   4  -3   15.50    9.00
 -10   4  -3   28.50    9.50
 -11  -4  -3   -4.90   10.80
 -11  -4  -3    6.10    9.50
 -11  -4  -3  -27.40   12.10
 -11   4  -3   -0.90   10.40
 -11   4  -3  -15.10   10.10
 -12  -4  -3  -19.80   13.30
 -12  -4  -3   18.40   12.50
 -12   4  -3   -3.10   13.30
 -12   4  -3   35.20   12.90
 -13  -5   3   32.00   14.80
 -13   5   3   20.40   15.90
 -13   5   3   23.60   16.10
 -12  -5   3   12.00    9.40
 -12  -5   3   -7.60   11.60
 -12   5   3    3.10   12.80
 -12   5   3   10.90   12.70
  11  -5  -3    3.10   11.80
 -11  -5   3   -9.00    8.00
 -11  -5   3   -2.80   10.10
 -11  -5   3    2.60    6.80
 -11   5   3   10.80    9.20
 -11   5   3   21.20   10.50
  10  -5  -3  -15.00    9.00
  10  -5  -3    1.60    9.50
 -10  -5   3    8.60    8.70
 -10  -5   3    5.30    6.00
 -10  -5   3    4.10   10.50
 -10   5   3   15.60    8.00
 -10   5   3    4.80    8.50
  -9  -5   3  827.22   34.00
   9  -5  -3  815.72   33.70
   9  -5  -3  812.82   31.80
  -9  -5   3  819.42   28.00
   9   5  -3  769.02   32.90
  -9   5   3  712.63   38.70
  -9   5   3  834.42   31.60
   8  -5  -3   76.09    8.90
  -8  -5   3   88.19    8.10
  -8  -5   3   81.19   10.10
  -8  -5   3   94.49    7.50
   8  -5  -3  102.79   10.90
  -8   5   3   86.29    9.80
  -8   5   3  102.99   12.20
   8   5  -3  110.29   12.90
  -7  -5   3   98.59    9.90
  -7  -5   3  114.39    7.20
  -7  -5   3   98.89    6.50
   7  -5  -3  106.69    9.10
   7  -5  -3   98.09    9.70
   7   5  -3  112.29   10.10
  -7   5   3  105.19   10.70
  -7   5   3  104.59    9.10
   6  -5  -3   68.59    7.10
  -6  -5   3   74.59    8.00
  -6  -5   3   66.09    4.60
   6  -5  -3   78.69    8.50
  -6  -5   3   60.99    5.00
  -6   5   3   57.59    7.50
   6   5  -3   52.49    6.80
  -6   5   3   69.49    7.10
   5  -5  -3  553.84   21.90
  -5  -5   3  554.84   22.20
  -5  -5   3  566.34   17.50
   5  -5  -3  570.54   19.90
  -5  -5   3  552.54   17.40
  -5   5   3  572.24   20.00
  -5   5   3  576.44   22.30
   4  -5  -3   12.00    2.50
   4  -5  -3   14.90    4.30
  -4  -5   3   14.00    4.20
  -4   5   3    6.50    3.50
  -4   5   3   11.00    2.40
   4   5  -3   10.30    4.10
  -3  -5   3  358.16   14.20
   3  -5  -3  341.97   14.30
   3  -5  -3  343.37   11.80
   3   5  -3  339.57   14.00
  -3   5   3  343.27   12.00
  -3   5   3  338.17   14.60
   2  -5  -3  626.64   22.10
  -2  -5   3  617.94   21.50
   2  -5  -3  632.94   19.30
  -2   5   3  637.14   19.30
  -2   5   3  605.84   22.10
   2   5  -3  650.03   21.60
   1  -5  -3  109.59    4.70
   1  -5  -3  111.79    4.80
   1  -5  -3  109.89    6.90
  -1  -5   3  109.89    6.20
   1   5  -3  114.29    6.10
  -1   5   3  107.29    6.80
   1   5  -3  123.99    5.10
   0  -5   3   12.00    2.30
   0  -5  -3   10.70    2.80
   0  -5   3   15.20    2.40
   0   5  -3   13.70    2.30
   0   5  -3   10.80    2.20
   0   5   3   14.00    3.10
   1  -5   3  783.62   26.50
  -1  -5  -3  855.61   26.40
  -1  -5  -3  815.32   27.00
  -1   5  -3  832.12   26.70
  -1   5  -3  845.92   25.90
   1   5   3  830.02   26.20
   1   5   3  825.12   27.20
   2  -5   3  458.25   16.70
  -2  -5  -3  440.16   16.30
  -2  -5  -3  467.65   16.50
  -2   5  -3  434.26   15.20
   2   5   3  459.75   16.50
  -2   5  -3  437.46   15.20
   2   5   3  429.76   16.10
  -2   5  -3  454.25   16.70
  -3  -5  -3 1792.22   55.69
  -3  -5  -3 1777.92   54.89
   3  -5   3 1911.61   56.49
  -3   5  -3 1798.62   54.19
   3   5   3 1713.03   55.39
  -3   5  -3 1812.02   55.99
   3   5   3 1753.42   54.89
   4  -5   3    2.40    2.70
  -4  -5  -3   -0.60    3.00
  -4  -5  -3   -0.80    3.10
  -4   5  -3    3.50    2.40
  -4   5  -3    3.20    3.40
   4   5   3    4.90    3.40
   4   5   3   -0.90    2.70
  -5  -5  -3   46.50    6.70
  -5  -5  -3   36.40    5.10
   5  -5   3   50.49    5.60
  -5   5  -3   39.00    5.80
  -5   5  -3   53.89    6.00
   5   5   3   37.40    5.40
   5   5   3   40.00    5.20
   6  -5   3  136.19    9.80
  -6  -5  -3  124.79    9.80
  -6  -5  -3  130.59   11.40
   6   5   3  126.19   10.90
  -6   5  -3  132.59    9.70
  -6   5  -3  120.89   10.70
   7  -5   3  389.36   17.90
  -7  -5  -3  391.06   18.30
  -7  -5  -3  388.96   19.50
   7   5   3  409.96   19.30
  -7   5  -3  357.56   17.80
  -7   5  -3  394.36   19.40
  -8  -5  -3   16.70    5.20
  -8  -5  -3   20.90    7.40
  -8  -5  -3   16.20    6.90
   8  -5   3   16.80    7.40
   8   5   3    4.70    6.90
  -8   5  -3   14.40    6.70
  -8   5  -3    2.20    6.80
  -9  -5  -3   -6.70    6.10
   9  -5   3   10.80    8.90
  -9  -5  -3    7.90    9.00
  -9  -5  -3    0.60    7.40
   9   5   3   -0.80    8.10
  -9   5  -3    3.60    7.50
  -9   5  -3    0.70    6.90
 -10  -5  -3    3.00   11.00
 -10  -5  -3   13.50    7.50
  10  -5   3   23.20   11.40
 -10  -5  -3    7.30    9.70
 -10   5  -3    5.50    9.00
 -10   5  -3    6.70    9.10
 -11  -5  -3   38.60   12.10
 -11  -5  -3   51.99   14.60
 -11  -5  -3   45.60   11.30
 -11   5  -3   45.80   13.50
 -11   5  -3   25.50   12.30
 -12  -5  -3    8.90   14.60
 -12  -5  -3   23.90   13.00
 -12   5  -3   -8.30   14.30
 -12   5  -3   28.80   14.00
 -13   6   3   21.20   16.60
 -13   6   3   30.00   16.90
 -12  -6   3   14.60   13.70
 -12  -6   3    8.10    9.60
 -12   6   3   -8.40   12.80
 -12   6   3    1.00   13.80
  11  -6  -3  117.69   15.00
 -11  -6   3  107.59   13.00
 -11  -6   3   82.79   11.40
 -11  -6   3  102.79   14.70
 -11   6   3   81.29   13.30
 -11   6   3   74.79   14.20
 -10  -6   3  654.53   30.60
 -10  -6   3  608.64   24.90
 -10  -6   3  576.14   23.30
  10  -6  -3  658.03   29.50
 -10   6   3  644.54   28.60
 -10   6   3  625.84   30.40
  -9  -6   3   19.80    5.90
   9  -6  -3   30.50    9.90
  -9  -6   3   24.90    5.50
  -9  -6   3   32.90    8.10
   9  -6  -3   35.60    8.30
  -9   6   3   27.70    8.00
   9   6  -3   34.00    9.00
  -9   6   3   23.60    7.80
  -8  -6   3  338.77   19.20
  -8  -6   3  313.17   12.90
   8  -6  -3  288.97   17.50
  -8  -6   3  315.27   13.50
   8  -6  -3  321.97   16.60
   8   6  -3  323.77   18.80
  -8   6   3  313.37   18.20
  -8   6   3  323.37   16.50
  -7  -6   3    7.30    3.10
  -7  -6   3    7.60    5.30
   7  -6  -3    6.60    4.50
  -7  -6   3    7.70    2.80
   7  -6  -3   -1.50    5.30
   7   6  -3   11.50    6.20
  -7   6   3    4.30    5.50
  -7   6   3    2.20    4.50
  -6  -6   3   91.19    4.90
   6  -6  -3   88.19    7.40
  -6  -6   3   78.99    9.30
   6  -6  -3   96.89   10.30
  -6   6   3   85.89    9.60
  -6   6   3   96.29    7.70
   6   6  -3  113.49   10.20
   5  -6  -3  727.93   24.90
   5  -6  -3  745.13   28.10
  -5  -6   3  783.42   28.30
   5   6  -3  779.02   28.20
  -5   6   3  770.92   25.20
  -5   6   3  734.13   28.20
   4  -6  -3   -0.30    3.40
  -4  -6   3    2.20    3.30
   4  -6  -3    2.60    2.10
   4   6  -3    1.50    3.70
  -4   6   3    1.40    2.00
  -4   6   3    1.40    3.40
   3  -6  -3   10.50    1.80
  -3  -6   3    9.80    3.30
   3  -6  -3   13.60    4.00
   3   6  -3   12.90    3.50
  -3   6   3   10.80    3.50
  -3   6   3   11.10    2.10
   2  -6  -3  207.78    6.90
   2  -6  -3  185.78   10.10
  -2  -6   3  204.68    9.60
   2   6  -3  215.68    6.90
  -2   6   3  208.48   10.60
   2   6  -3  190.18    9.40
   1  -6  -3  300.07    9.80
  -1  -6   3  297.37   11.70
   1  -6  -3  306.67   12.90
  -1  -6   3  305.17   10.60
   1  -6  -3  296.37    9.90
   1   6  -3  321.47   10.70
  -1   6   3  304.77   13.00
   1   6  -3  290.47   11.60
   0  -6  -3  477.85   17.10
   0  -6  -3  515.05   18.40
   0  -6   3  499.15   17.10
   0  -6   3  511.35   17.00
   0   6  -3  498.75   17.10
   0   6  -3  513.95   17.00
   0   6   3  519.85   18.70
  -1  -6  -3  176.08    8.70
  -1  -6  -3  181.38    7.90
   1  -6   3  168.48    8.50
  -1   6  -3  184.18    8.60
   1   6   3  171.88    7.70
   1   6   3  163.68    8.80
  -1   6  -3  182.08    7.50
  -2  -6  -3  190.08    9.00
   2  -6   3  179.98    9.40
  -2  -6  -3  182.58    8.90
  -2   6  -3  168.68    7.60
   2   6   3  200.78    9.00
  -2   6  -3  182.88    9.20
   2   6   3  173.98    9.00
  -2   6  -3  172.48    7.70
   3  -6   3   99.19    8.00
  -3  -6  -3  107.79    7.00
  -3  -6  -3   91.69    7.10
   3   6   3  106.39    7.30
  -3   6  -3   95.39    7.40
   3   6   3  106.49    7.20
  -3   6  -3   97.59    5.80
  -4  -6  -3  334.07   14.20
   4  -6   3  330.37   15.20
  -4  -6  -3  349.37   15.50
   4   6   3  328.47   15.10
   4   6   3  350.96   14.20
  -4   6  -3  341.57   15.60
  -4   6  -3  351.66   13.60
  -5  -6  -3   -0.40    3.90
   5  -6   3    2.20    3.20
  -5  -6  -3    4.70    4.50
   5   6   3    2.80    3.60
   5   6   3    0.80    4.10
  -5   6  -3   -0.20    4.30
  -5   6  -3    4.70    3.50
   6  -6   3  292.47   14.30
  -6  -6  -3  291.97   14.50
  -6  -6  -3  312.47   16.60
  -6   6  -3  279.37   14.00
   6   6   3  302.47   15.90
  -6   6  -3  294.37   16.20
  -7  -6  -3   56.19    8.70
  -7  -6  -3   61.79    8.00
   7  -6   3   57.49    7.90
   7   6   3   59.69    9.40
  -7   6  -3   51.09    6.80
  -7   6  -3   53.39    7.90
  -8  -6  -3  146.99   14.20
   8  -6   3  173.68   14.00
  -8  -6  -3  153.38   11.80
  -8   6  -3  168.88   14.90
   8   6   3  167.88   15.40
  -8   6  -3  160.98   13.10
   9  -6   3    4.00    8.50
  -9  -6  -3    0.90    6.60
  -9  -6  -3   15.30    9.00
  -9  -6  -3   -0.60    8.60
  -9   6  -3   12.50    7.70
   9   6   3   -2.40    9.90
  -9   6  -3   14.90    8.80
  10  -6   3   14.30   11.00
 -10  -6  -3    9.30   11.00
 -10  -6  -3   -5.40   11.00
 -10  -6  -3   -5.00    7.20
 -10   6  -3   20.60    9.90
 -11  -6  -3   48.80   19.30
 -11  -6  -3   31.70   13.60
 -11  -6  -3   23.10   14.70
 -11   6  -3   18.10   12.10
 -11   6  -3   -3.40   12.30
 -12  -6  -3   81.99   16.20
 -12  -6  -3   51.19   14.40
 -12   6  -3   48.40   16.80
 -12   6  -3   75.19   15.80
 -12  -7   3   32.30   13.80
 -12   7   3    2.20   13.20
 -12   7   3    1.60   14.40
 -11  -7   3   63.09   14.40
  11  -7  -3   22.80   12.60
 -11  -7   3   36.00    8.00
 -11   7   3    2.30   18.20
 -11   7   3   51.39   13.90
  10  -7  -3   22.30    9.80
 -10  -7   3    9.90    5.40
 -10  -7   3    5.50    6.60
 -10  -7   3   -3.70    9.80
 -10   7   3   -1.40    7.70
 -10   7   3   -1.70    9.20
   9  -7  -3  206.68   15.50
   9  -7  -3  221.78   19.20
  -9  -7   3  188.18   11.00
  -9  -7   3  206.48   16.90
  -9  -7   3  189.68   10.20
  -9   7   3  186.38   14.70
  -9   7   3  210.78   17.40
   9   7  -3  172.18   17.40
  -8  -7   3   13.50    7.50
  -8  -7   3   17.90    4.00
  -8  -7   3   27.80    3.70
   8  -7  -3   20.70    7.50
   8  -7  -3   16.40    8.40
   8   7  -3   18.10    8.70
  -8   7   3   13.40    7.10
  -8   7   3   15.70    5.80
  -7  -7   3   -4.30    5.40
   7  -7  -3   -3.90    5.00
  -7  -7   3   -4.50    2.30
   7  -7  -3   -5.50    6.50
  -7   7   3   -5.10    5.10
   7   7  -3    1.60    6.60
  -7   7   3    0.30    4.00
   6  -7  -3   29.00    4.60
   6  -7  -3   51.79    8.30
  -6  -7   3   45.70    7.20
   6   7  -3   40.00    7.10
  -6   7   3   33.20    4.70
  -6   7   3   39.20    7.70
   5  -7  -3  147.79    7.60
  -5  -7   3  128.29   10.70
   5  -7  -3  149.79   10.70
  -5   7   3  150.38    7.70
   5   7  -3  155.18   10.50
  -5   7   3  140.69   11.20
   4  -7  -3  333.07   15.90
  -4  -7   3  357.06   15.90
   4  -7  -3  349.47   12.10
  -4   7   3  344.47   16.40
  -4   7   3  340.87   12.40
   4   7  -3  363.86   15.80
   3  -7  -3  179.08    6.30
  -3  -7   3  177.98   10.00
  -3   7   3  177.08   10.90
   3   7  -3  192.08    9.90
   2  -7  -3  521.75   19.60
  -2  -7   3  465.95   15.40
  -2  -7   3  507.55   18.20
  -2   7   3  473.95   19.30
   2   7  -3  477.45   17.80
   2   7  -3  502.85   15.50
  -1  -7   3    2.30    2.10
   1  -7  -3    3.70    1.00
  -1  -7   3    2.70    2.30
   1  -7  -3    6.80    3.60
   1  -7  -3    1.30    1.10
  -1   7   3    0.50    3.10
   1   7  -3   -0.30    1.70
   1   7  -3    7.20    2.60
   0  -7   3    5.40    2.60
   0  -7  -3    1.00    1.80
   0  -7   3    4.50    2.20
   0  -7  -3    1.50    2.90
   0   7  -3    6.00    2.50
   0   7   3    0.90    2.80
   0   7  -3    2.10    2.00
  -1  -7  -3   76.59    6.50
  -1  -7  -3   76.49    5.40
   1  -7   3   88.09    6.40
   1   7   3   81.09    6.50
  -1   7  -3   76.39    4.70
  -1   7  -3   70.89    6.10
   1   7   3   74.79    5.20
  -2  -7  -3  862.71   28.10
   2  -7   3  821.62   29.10
  -2  -7  -3  843.62   28.30
  -2   7  -3  872.01   26.50
   2   7   3  843.62   28.50
  -2   7  -3  814.22   26.30
   2   7   3  823.42   27.90
  -2   7  -3  876.41   29.10
  -3  -7  -3  112.59    8.00
  -3  -7  -3  110.59    7.40
   3  -7   3  114.99    8.50
   3   7   3  112.79    7.70
  -3   7  -3  104.89    6.20
  -3   7  -3   97.89    6.10
   3   7   3  111.59    7.80
  -3   7  -3  109.09    8.50
  -4  -7  -3    1.90    3.50
  -4  -7  -3    3.80    4.00
   4  -7   3   -2.40    4.10
   4   7   3    1.00    3.80
  -4   7  -3    4.50    2.80
  -4   7  -3    0.30    4.00
   4   7   3    3.80    3.60
  -5  -7  -3    5.20    4.80
  -5  -7  -3    0.90    3.90
   5  -7   3    7.80    5.00
  -5   7  -3   -1.80    3.30
   5   7   3   -5.10    4.30
  -5   7  -3   -1.60    4.20
   5   7   3    0.20    3.50
  -6  -7  -3   47.60    6.50
   6  -7   3   44.80    7.30
  -6  -7  -3   45.60    7.20
   6   7   3   34.40    7.30
  -6   7  -3   48.70    6.20
  -6   7  -3   42.20    7.90
  -7  -7  -3  288.77   17.80
  -7  -7  -3  309.37   17.60
   7  -7   3  302.77   16.00
   7   7   3  288.47   18.50
  -7   7  -3  319.97   18.40
  -7   7  -3  314.47   15.60
   8  -7   3   86.09   10.40
  -8  -7  -3   87.99   11.90
  -8  -7  -3   77.59   10.10
  -8   7  -3   89.19   10.00
  -8   7  -3  108.79   12.90
   8   7   3   62.49   10.80
  -9  -7  -3   15.40    9.70
  -9  -7  -3   11.40    7.00
  -9  -7  -3    7.60    9.30
   9  -7   3    3.90    9.00
  -9   7  -3    3.60    7.70
  -9   7  -3   11.30    9.30
 -10  -7  -3   26.90   12.00
  10  -7   3   29.50   12.50
 -10  -7  -3   25.60   12.00
 -10  -7  -3    0.80    7.80
 -10   7  -3   16.90   11.60
 -10   7  -3   -1.70   10.60
 -11  -7  -3   24.70   14.30
 -11  -7  -3   24.40   13.30
  11  -7   3  -20.00   16.90
 -11  -7  -3   16.80   14.40
 -11   7  -3   18.30   12.10
 -11   7  -3    9.80   13.20
 -12  -7  -3  112.49   15.70
 -12  -7  -3  138.79   21.70
 -12   7  -3  138.39   21.60
 -12   7  -3  109.29   17.90
 -12  -8   3   19.90   16.70
 -12   8   3   15.00   13.20
 -12   8   3    0.00   15.90
 -11  -8   3   89.09   16.10
  11  -8  -3   34.50   13.20
 -11   8   3   79.39   12.90
 -11   8   3   57.09   13.90
  10  -8  -3   61.89   11.70
 -10  -8   3   75.19    7.40
 -10  -8   3   77.09   13.40
 -10  -8   3   66.99    8.00
 -10   8   3   56.39   10.00
 -10   8   3   69.49   12.10
  -9  -8   3   19.70    3.80
  -9  -8   3   24.50    4.40
   9  -8  -3   12.50    7.30
  -9  -8   3   30.90    9.70
  -9   8   3   13.90    7.00
  -9   8   3   26.30    8.60
  -8  -8   3   55.29    4.50
   8  -8  -3   38.30    9.60
  -8  -8   3   43.80    8.90
   8  -8  -3   52.19    7.60
   8   8  -3   67.29   10.90
  -8   8   3   48.80    7.10
  -8   8   3   41.50    9.50
   7  -8  -3  573.04   21.00
  -7  -8   3  571.44   25.50
   7  -8  -3  543.55   25.90
  -7   8   3  492.95   32.20
  -7   8   3  543.95   20.70
   7   8  -3  554.54   26.00
   6  -8  -3  436.96   16.30
  -6  -8   3  434.56   20.90
   6  -8  -3  450.95   20.80
  -6   8   3  437.86   16.30
   6   8  -3  440.56   21.10
  -6   8   3  407.26   21.10
   5  -8  -3   30.20    3.60
   5  -8  -3   17.70    5.40
  -5  -8   3   26.70    6.30
  -5   8   3   29.20    6.60
   5   8  -3   32.00    6.20
  -5   8   3   26.90    3.50
   4  -8  -3    0.90    1.50
   4  -8  -3    5.80    4.90
  -4  -8   3    2.60    3.60
  -4   8   3   -3.90    4.30
   4   8  -3   -0.70    4.30
  -4   8   3    1.10    1.50
   3  -8  -3    0.50    4.20
  -3  -8   3    1.60    3.50
   3   8  -3   -2.50    3.40
  -3   8   3    4.50    4.20
  -2  -8   3   92.59    4.90
  -2  -8   3   90.29    7.20
   2   8  -3   94.39    6.90
  -2   8   3   93.29    7.80
   2   8  -3   87.89    5.80
   1  -8  -3  132.79    9.00
  -1  -8   3  131.59    7.30
  -1  -8   3  133.69    6.90
   1   8  -3  127.89    7.20
  -1   8   3  120.59    8.80
   1   8  -3  127.99    6.70
   0  -8  -3   36.90    4.60
   0  -8   3   33.60    4.10
   0  -8  -3   42.20    9.20
   0  -8   3   36.30    4.30
   0   8  -3   43.70    4.40
   0   8   3   44.70    5.70
   0   8  -3   29.20    4.00
  -1  -8  -3  162.58    9.50
  -1  -8  -3  158.68    7.70
   1  -8   3  148.69    9.10
   1   8   3  150.18    7.50
  -1   8  -3  156.58    8.90
   1   8   3  151.48    9.30
  -1   8  -3  156.88    7.00
  -2  -8  -3    8.10    3.20
   2  -8   3    6.10    4.00
  -2  -8  -3   12.10    3.70
  -2   8  -3   12.60    2.50
  -2   8  -3    7.10    3.60
  -2   8  -3    7.20    2.10
   2   8   3    6.20    3.30
   2   8   3    8.20    3.30
   3  -8   3   48.50    6.70
  -3  -8  -3   36.30    5.30
  -3  -8  -3   50.59    5.70
  -3   8  -3   38.70    4.40
   3   8   3   35.20    5.10
  -3   8  -3   44.40    6.20
  -3   8  -3   43.60    4.50
   3   8   3   52.49    6.20
  -4  -8  -3   99.79    9.40
  -4  -8  -3  103.89    8.10
   4  -8   3  111.49   10.30
  -4   8  -3  101.29    6.80
  -4   8  -3  113.69    9.60
  -4   8  -3  111.99    6.60
   4   8   3   95.39    7.90
  -5  -8  -3  319.37   16.80
  -5  -8  -3  359.26   21.10
   5  -8   3  294.07   17.10
   5   8   3  319.07   14.70
   5   8   3  353.96   17.00
  -5   8  -3  312.57   13.60
  -5   8  -3  347.47   17.10
  -6  -8  -3   -5.70    5.80
  -6  -8  -3    6.70    4.90
   6   8   3   -8.90    6.00
  -6   8  -3    6.60    4.30
  -6   8  -3    2.30    5.80
   7  -8   3   -5.40    8.90
  -7  -8  -3    4.00    7.00
  -7  -8  -3    0.80    6.30
  -7   8  -3    1.80    5.20
   7   8   3   -4.20    7.70
  -7   8  -3   -5.60    7.10
  -8  -8  -3    4.10    7.50
  -8  -8  -3    7.90    8.80
   8  -8   3    2.90    6.80
  -8   8  -3   10.20    8.60
   8   8   3    5.40    9.70
  -8   8  -3    0.70    6.20
  -9  -8  -3   45.80   11.00
  -9  -8  -3   40.70   10.40
   9  -8   3   44.10   11.00
  -9  -8  -3   56.69    8.70
  -9   8  -3   43.80   11.80
  -9   8  -3   40.30    9.10
 -10  -8  -3   -4.10    8.10
  10  -8   3   29.50   12.80
 -10  -8  -3    5.80   12.30
 -10  -8  -3   23.60   11.90
 -10   8  -3   15.10   10.20
 -10   8  -3   14.60   11.70
  11  -8   3   -3.30   27.20
 -11  -8  -3    6.60   10.40
 -11  -8  -3   25.40   15.50
 -11   8  -3   41.00   14.80
 -11   8  -3    4.60   12.40
 -11  -9   3    9.00   14.40
 -11   9   3   58.99   14.20
 -11   9   3   45.90   12.40
  10  -9  -3   74.69   12.00
 -10  -9   3   79.19   15.50
 -10   9   3   96.29   11.80
 -10   9   3   98.99   15.40
  -9  -9   3  158.08   19.10
   9  -9  -3  146.79   14.80
  -9   9   3  183.08   18.70
  -9   9   3  160.88   13.70
   8  -9  -3  319.57   22.00
  -8  -9   3  388.36   22.70
   8   9  -3  337.87   23.10
  -8   9   3  330.47   16.10
  -8   9   3  345.37   21.60
  -7  -9   3  167.18   15.50
   7  -9  -3  153.68    9.90
   7  -9  -3  156.78   15.10
  -7   9   3  139.99   15.00
   7   9  -3  157.28   15.90
  -7   9   3  153.08    9.70
  -6  -9   3  119.09   13.30
   6  -9  -3  110.89   13.70
   6  -9  -3  133.19    7.60
   6   9  -3  152.18   13.60
  -6   9   3  129.79    7.50
  -6   9   3  135.19   13.60
   5  -9  -3  450.75   14.70
   5  -9  -3  478.85   21.80
  -5  -9   3  452.45   20.70
  -5   9   3  488.55   22.10
   5   9  -3  477.25   20.90
  -5   9   3  447.76   14.60
  -4  -9   3   22.40    5.70
   4  -9  -3   21.00    6.40
  -4   9   3   20.40    6.30
   4   9  -3   23.20    6.60
   3  -9  -3    7.00    5.20
  -3  -9   3    3.20    3.80
   3   9  -3   10.40    1.70
  -3   9   3   13.00    4.80
   3   9  -3    5.50    7.30
   2  -9  -3  262.07   14.50
  -2  -9   3  297.47   10.90
  -2  -9   3  304.87   12.90
   2   9  -3  282.37   12.70
  -2   9   3  277.47   14.70
   2   9  -3  295.47   11.00
  -1  -9   3    7.30    3.00
  -1  -9   3   13.70    3.20
  -1   9   3    5.20    4.20
   1   9  -3    9.80    3.00
   1   9  -3   12.80    3.20
   0  -9  -3   45.50    6.10
   0  -9   3   35.10    4.80
   0  -9   3   35.30    4.40
   0   9  -3   37.20    4.70
   0   9   3   37.20    5.70
   0   9  -3   27.40    3.40
   1  -9   3    8.80    8.10
  -1  -9  -3   17.20    3.20
  -1  -9  -3   17.80    4.60
  -1   9  -3   17.20    2.60
   1   9   3   16.40    3.10
  -1   9  -3   15.20    4.40
  -1   9  -3   14.60    2.60
   1   9   3    7.40    4.20
  -2  -9  -3  435.16   16.70
   2  -9   3  416.16   20.00
  -2  -9  -3  388.76   23.00
  -2   9  -3  433.86   14.10
  -2   9  -3  415.16   17.80
   2   9   3  417.66   16.20
   2   9   3  438.46   17.70
  -3  -9  -3   19.00    4.70
  -3  -9  -3   13.00    5.30
   3  -9   3   15.00    5.40
   3   9   3   19.70    4.80
  -3   9  -3   22.00    2.90
  -3   9  -3   21.20    3.10
   3   9   3   23.10    5.90
  -3   9  -3   21.90    5.30
  -4  -9  -3  340.27   16.40
   4  -9   3  338.17   17.70
   4   9   3  346.37   16.60
  -4   9  -3  347.07   13.00
  -4   9  -3  332.77   17.30
   4   9   3  343.17   15.30
  -4   9  -3  333.67   12.90
  -5  -9  -3  118.99    9.80
  -5  -9  -3  129.59   11.70
   5  -9   3  134.99   13.40
  -5   9  -3  133.09   12.10
  -5   9  -3  124.99    8.10
  -5   9  -3  121.19    8.20
   5   9   3  114.99    9.70
   5   9   3  119.49   11.80
   6  -9   3  285.37   18.40
  -6  -9  -3  313.57   18.50
  -6  -9  -3  294.57   15.50
  -6   9  -3  320.27   14.30
  -6   9  -3  323.57   19.20
   6   9   3  313.67   18.80
   6   9   3  316.07   15.60
  -7  -9  -3   -8.40    7.90
  -7  -9  -3    4.50    6.20
  -7   9  -3   -0.70    7.40
  -7   9  -3    4.60    5.10
   7   9   3   -8.90    8.70
  -8  -9  -3   28.00    9.80
  -8  -9  -3   23.90    8.30
  -8   9  -3   25.40    7.40
   8   9   3   23.80   11.30
  -8   9  -3   21.70    9.50
  -9  -9  -3   74.59    9.60
  -9  -9  -3   74.69   11.50
   9  -9   3   53.09   11.60
  -9  -9  -3   94.19   14.00
  -9   9  -3   90.09   14.10
  -9   9  -3   69.39   10.20
 -10  -9  -3  -10.90    8.40
  10  -9   3   11.60   12.90
 -10  -9  -3   24.80   13.40
 -10   9  -3   12.30   10.10
 -10   9  -3    9.80   12.30
 -11  -9  -3   -7.20   15.20
 -11   9  -3   -7.60   12.60
 -11   9  -3    8.10   15.90
 -11 -10   3   49.90   18.40
 -11  10   3   40.20   15.90
 -10 -10   3   21.70   13.50
 -10  10   3   28.40   13.10
 -10  10   3   47.90    9.90
   9 -10  -3   34.30    8.50
  -9 -10   3   42.20   12.00
  -9  10   3   37.30   11.70
  -9  10   3   27.80    7.60
   8 -10  -3   44.60    6.60
  -8 -10   3   38.40   10.90
   8  10  -3   29.40   12.20
  -8  10   3   37.50    6.10
  -8  10   3   32.10    9.20
  -7 -10   3   47.10   10.60
   7 -10  -3   36.20   10.60
   7 -10  -3   45.00    5.40
  -7  10   3   48.70   10.20
   7  10  -3   49.20   11.10
  -7  10   3   58.39    6.40
  -6 -10   3    5.90    6.80
   6 -10  -3    6.30    8.90
  -6  10   3    4.20    2.20
  -6  10   3   -0.90    7.10
   6  10  -3   -7.10    7.90
   5 -10  -3   -3.60    7.40
  -5 -10   3    5.80    6.00
   5  10  -3    1.80    6.40
  -5  10   3    9.10    7.30
  -4 -10   3   99.59   10.20
   4 -10  -3  123.19   12.10
  -4  10   3   99.79   11.50
   4  10  -3  116.59   10.50
   3 -10  -3  109.39   11.70
  -3 -10   3  105.69    5.30
  -3 -10   3  110.59    9.50
  -3  10   3   87.29   10.20
   3  10  -3  108.29    9.00
  -2 -10   3   66.79    7.30
  -2 -10   3   75.59    5.90
   2 -10  -3   76.29    9.10
   2  10  -3   62.99    6.40
  -2  10   3   88.49    9.50
   2  10  -3   66.39    5.80
  -1 -10   3    2.50    3.00
   1 -10  -3   -1.70    5.20
  -1 -10   3    4.60    3.40
   1  10  -3   -3.30    3.00
  -1  10   3    2.10    4.40
   1  10  -3    5.10    3.30
   0 -10   3   29.20    3.70
   0 -10  -3   30.40    6.20
   0 -10  -3   24.50    2.60
   0 -10  -3   26.40    3.30
   0 -10   3   30.40    5.00
   0  10  -3   31.50    3.50
   0  10  -3   27.20    4.80
   0  10   3   32.20    6.30
   1 -10   3  135.79   10.20
  -1 -10  -3  119.39    7.20
  -1 -10  -3  128.99   10.30
  -1  10  -3  132.29    9.60
   1  10   3  138.79    7.30
   1  10   3  124.39   10.10
  -1  10  -3  143.09    6.10
   2 -10   3   37.30    6.60
  -2 -10  -3   31.20    5.70
  -2 -10  -3   29.20    4.90
  -2  10  -3   48.70    3.30
  -2  10  -3   42.30    3.30
   2  10   3   31.30    5.00
  -2  10  -3   41.50    6.80
   2  10   3   40.40    6.30
  -3 -10  -3  299.27   14.70
  -3 -10  -3  315.47   14.90
   3 -10   3  324.07   16.60
  -3  10  -3  319.17   11.00
   3  10   3  321.37   15.00
  -3  10  -3  312.27   10.60
   3  10   3  305.47   15.00
  -3  10  -3  300.97   16.10
  -4 -10  -3  103.79   10.80
  -4 -10  -3  135.29   10.10
   4 -10   3  106.09   11.50
  -4  10  -3  118.89    6.30
  -4  10  -3  110.39    6.30
   4  10   3  102.09   10.90
   4  10   3  107.29    9.60
  -4  10  -3  114.29   11.50
  -5 -10  -3  114.39   12.60
  -5 -10  -3  111.59   10.50
   5 -10   3  131.79   14.10
  -5  10  -3  151.38    8.40
  -5  10  -3  138.39   13.20
   5  10   3  128.09   10.50
   5  10   3  126.99   12.70
  -5  10  -3  136.19    7.90
   6 -10   3  281.57   20.80
  -6 -10  -3  301.07   18.40
  -6 -10  -3  287.47   15.50
  -6  10  -3  289.87   13.30
   6  10   3  292.87   15.20
   6  10   3  296.57   19.10
  -6  10  -3  293.57   19.20
  -6  10  -3  282.27   13.60
  -7 -10  -3  171.78   13.50
  -7 -10  -3  160.18   18.80
  -7  10  -3  171.78   16.20
   7  10   3  145.89   18.20
  -7  10  -3  174.68   11.90
  -8 -10  -3   29.90   11.20
  -8 -10  -3   12.20    8.60
  -8  10  -3   31.70   11.50
  -8  10  -3   32.10    7.40
  -9 -10  -3  172.38   18.30
  -9 -10  -3  196.78   22.40
  -9 -10  -3  166.88   14.80
  -9  10  -3  151.68   17.70
  -9  10  -3  150.28   15.90
 -10 -10  -3   10.70   15.50
 -10 -10  -3   13.40    9.50
 -10  10  -3   23.80   14.90
 -10 -11   3   66.99   17.40
 -10  11   3   51.39   14.50
  -9 -11   3   27.20   13.10
  -9  11   3   27.40   12.40
  -9  11   3   31.40    7.20
   8 -11  -3  232.08   11.40
  -8 -11   3  216.18   21.10
  -8  11   3  177.28   18.40
  -8  11   3  215.98   10.80
  -7 -11   3   32.10   10.20
   7  11  -3   30.50   11.30
  -7  11   3   20.20    9.10
  -6 -11   3    5.60    7.50
   6 -11  -3  -11.10   10.30
   6  11  -3   -4.20    7.50
  -6  11   3   13.40    8.20
  -5 -11   3  233.28   15.40
   5 -11  -3  204.18   18.10
   5  11  -3  219.28   15.70
  -5  11   3  199.38   17.40
   4 -11  -3   28.80    8.70
  -4 -11   3   19.70    6.60
  -4  11   3   27.10    7.80
   4  11  -3   32.20    7.00
   3 -11  -3    1.10    6.60
  -3 -11   3    3.00    5.10
   3  11  -3   -1.30    4.70
   3  11  -3    2.40    3.90
  -3  11   3   -0.10    5.60
   2 -11  -3  256.37   16.20
  -2 -11   3  277.67   12.80
  -2 -11   3  262.57   11.30
   2  11  -3  259.47   11.30
  -2  11   3  251.37   15.60
   2  11  -3  250.47   12.50
  -1 -11   3    3.40    4.20
  -1 -11   3   -0.60    3.30
   1 -11  -3    2.60    6.00
  -1  11   3    7.50    5.00
   1  11  -3    1.80    3.80
   1  11  -3    0.80    3.30
   0 -11   3    1.70    4.60
   0 -11  -3    0.30    5.50
   0  11  -3    2.60    4.10
   0  11  -3    0.50    2.60
   0  11   3   -3.90    4.90
   1 -11   3  223.38   15.80
  -1 -11  -3  254.97   14.60
  -1 -11  -3  264.57   10.80
  -1  11  -3  266.07    8.80
  -1  11  -3  254.27   13.80
  -1  11  -3  261.67    8.80
   1  11   3  268.17   14.60
  -2 -11  -3   26.70    5.20
   2 -11   3   48.40    8.00
  -2  11  -3   47.30    7.30
   2  11   3   37.60    6.60
   2  11   3   46.20    5.60
   3 -11   3  110.69   12.40
  -3 -11  -3  103.79    9.80
  -3 -11  -3  126.19   10.90
  -3  11  -3  121.69   12.10
   3  11   3  129.79   10.60
   3  11   3  123.19   10.80
   4 -11   3  142.39   15.00
  -4 -11  -3  148.69   12.30
  -4 -11  -3  133.09   11.20
  -4  11  -3  149.29   13.60
   4  11   3  141.39   12.60
   4  11   3  158.78   11.50
  -5 -11  -3   77.59    8.70
   5 -11   3   51.49   10.40
  -5 -11  -3   85.29   10.30
   5  11   3   76.49    8.20
  -5  11  -3   72.59    5.80
   5  11   3   61.59   10.20
   6 -11   3   96.79   14.80
  -6 -11  -3  122.79   15.10
  -6  11  -3  124.69    8.80
   6  11   3  127.79   12.20
  -6  11  -3  114.19    8.20
  -6  11  -3  136.89   15.90
   6  11   3  137.09   14.30
  -7 -11  -3   51.79    9.00
  -7 -11  -3   63.59   12.70
   7  11   3   38.30   11.80
  -7  11  -3   58.69    7.30
  -7  11  -3   48.60   11.50
  -7  11  -3   43.70    6.70
  -8 -11  -3    2.80   10.80
  -8 -11  -3   44.80    9.90
  -8  11  -3   20.70    7.50
  -8  11  -3   52.09   13.10
  -9 -11  -3    1.60    8.50
  -9  11  -3   -8.20    8.50
  -9  11  -3   -1.20   12.10
 -10  11  -3   35.70   16.00
 -10 -12   3   -1.60   16.60
  -9 -12   3   13.50   13.50
  -9  12   3   14.40   12.40
  -8 -12   3   -6.00   10.80
  -8  12   3   16.90   11.00
  -7 -12   3  140.89   15.40
   7  12  -3  117.59   16.40
  -7  12   3  169.68   19.60
  -6 -12   3  267.57   18.60
   6  12  -3  213.38   20.00
  -6  12   3  291.07   20.50
  -5 -12   3   37.20    8.90
   5 -12  -3   16.40   11.40
  -5  12   3   26.00    8.90
   5  12  -3   20.70    8.80
   4 -12  -3   -2.80    8.70
  -4 -12   3   12.30    6.60
   4  12  -3   -0.20    6.60
   3 -12  -3   38.60    9.60
  -3 -12   3   24.40    6.50
   3  12  -3   37.40    6.90
  -3  12   3   39.60    8.40
   3  12  -3   35.20    3.90
   2 -12  -3   10.50    7.20
  -2 -12   3    3.30    4.30
  -2 -12   3    1.30    4.00
  -2  12   3    1.40    6.50
   2  12  -3   -2.60    3.80
   2  12  -3    0.10    4.50
  -1 -12   3  173.68   10.80
   1 -12  -3  157.78   14.00
  -1 -12   3  153.38    9.00
  -1  12   3  165.58   13.40
   1  12  -3  160.18    9.10
   1  12  -3  157.98   10.20
   0 -12   3   96.99   10.30
   0 -12  -3   79.99    9.70
   0  12  -3   73.99    5.60
   0  12  -3   75.29    8.70
   0  12   3   81.29    9.50
  -1 -12  -3   -1.00    3.00
  -1 -12  -3    3.60    6.20
   1 -12   3   -0.40    5.70
   1  12   3   -2.40    5.70
  -1  12  -3    9.00    5.30
  -2 -12  -3    4.70    6.60
  -2 -12  -3    7.50    4.20
   2 -12   3   18.70    7.60
   2  12   3   16.60    4.90
  -2  12  -3    1.60    6.00
   2  12   3   15.70    6.30
  -3 -12  -3   11.20    6.60
  -3 -12  -3    7.10    5.50
   3 -12   3   10.00    8.20
  -3  12  -3   17.70    6.80
   3  12   3   18.70    8.30
   3  12   3   15.10    6.30
  -4 -12  -3  278.67   17.30
   4 -12   3  264.67   19.60
  -4 -12  -3  235.58   15.90
  -4  12  -3  297.17   18.50
   4  12   3  294.87   15.80
   4  12   3  276.67   16.70
   5 -12   3  221.48   20.10
  -5 -12  -3  157.68   16.10
   5  12   3  207.48   13.80
   5  12   3  220.48   17.50
  -5  12  -3  150.98   17.20
  -6 -12  -3    8.60   10.90
  -6 -12  -3  -14.90    9.00
  -6  12  -3   32.00   11.10
   6  12   3   21.10    7.30
   6  12   3   16.30   11.60
  -7 -12  -3   50.09   12.60
  -7 -12  -3   93.59   10.60
  -7  12  -3   87.89    8.20
  -7  12  -3  120.79   16.40
  -7  12  -3  100.19   10.30
   7  12   3   59.49   15.10
  -8 -12  -3  -33.20   11.80
  -8  12  -3    0.10   12.60
  -9  12  -3    7.10   15.70
  -9 -13   3  131.19   18.90
  -9  13   3   95.09   17.90
  -8 -13   3   -7.70   13.00
  -8  13   3  -12.30   12.00
  -7 -13   3   53.59   13.10
  -7  13   3   74.89   15.20
   7  13  -3   39.60   15.30
  -6 -13   3   10.00   10.10
  -6  13   3   -0.70    9.80
   6  13  -3    3.60   11.30
  -5 -13   3  139.59   15.20
  -5  13   3  138.19   14.70
   5  13  -3  122.99   14.20
  -4 -13   3   12.40    7.40
   4 -13  -3   17.60   11.10
  -4  13   3   17.00    8.60
   4  13  -3    1.80    8.00
   3 -13  -3   63.09   11.90
  -3 -13   3   63.59    8.20
   3  13  -3   58.59    8.60
   3  13  -3   70.49    6.20
  -3  13   3   69.39   17.70
   2 -13  -3   60.29   10.70
  -2 -13   3   76.09    9.00
  -2 -13   3   74.69    7.60
  -2  13   3  100.79   12.30
   2  13  -3   75.29    8.60
   2  13  -3   64.69    7.40
  -1 -13   3   -0.60    5.80
   1 -13  -3  -13.00    8.00
  -1 -13   3   -0.20    3.80
   1  13  -3   -1.00    3.90
  -1  13   3   -3.20    7.30
   1  13  -3   -7.50    4.80
   0 -13  -3   15.60    8.60
   0 -13   3   11.30    6.60
   0  13   3   15.90    7.00
   0  13  -3   20.40    6.20
  -1 -13  -3    9.40    7.90
  -1 -13  -3   25.60    5.30
   1 -13   3    6.40    7.40
   1  13   3   19.30    7.50
  -1  13  -3   13.20    6.40
  -2 -13  -3    2.20    4.60
  -2 -13  -3    7.30    7.20
   2 -13   3   -1.30    8.20
  -2  13  -3   14.90    7.10
   2  13   3   10.10    5.20
   2  13   3    6.10    6.50
  -3 -13  -3  107.69   11.10
   3 -13   3  125.79   14.30
  -3 -13  -3  125.29   11.50
   3  13   3  113.19   13.00
   3  13   3  119.29   12.10
  -3  13  -3  100.29   11.30
  -4 -13  -3   33.50    7.80
  -4 -13  -3   29.20    8.10
   4 -13   3   10.10   11.10
   4  13   3   21.00    7.20
  -4  13  -3   13.00    8.70
   4  13   3   22.00    8.40
  -5 -13  -3   21.40    8.40
  -5 -13  -3   15.90    8.80
   5  13   3   27.90   11.00
  -5  13  -3   34.80   10.70
   5  13   3   24.70    7.30
  -6 -13  -3   78.79   15.10
  -6 -13  -3   88.29   11.00
   6  13   3  100.19   15.60
   6  13   3   90.09   10.30
  -6  13  -3   78.79   14.00
  -7 -13  -3  116.49   16.30
  -7  13  -3  112.99   17.10
   7  13   3  129.39   21.60
  -8 -13  -3  -12.30   12.70
  -8  13  -3   -4.50   14.80
  -8 -14   3  106.89   18.10
  -8  14   3   90.69   18.90
  -7 -14   3   14.30   13.10
  -7  14   3   12.80   13.60
  -6 -14   3   86.09   23.10
  -6  14   3   67.89   15.40
   6  14  -3   93.39   17.00
  -5 -14   3   48.40   10.50
  -5  14   3   37.60   12.20
   5  14  -3   46.00   13.30
  -4 -14   3  -15.70    7.10
  -4  14   3    5.60   10.20
   4  14  -3   15.90   10.10
   3 -14  -3   37.00   13.00
  -3 -14   3   26.90    7.00
  -3  14   3   42.80   10.70
   3  14  -3   28.10    4.40
   3  14  -3   30.40    9.00
   2 -14  -3   43.20   12.10
  -2 -14   3   54.49    6.80
  -2  14   3   63.99   13.00
   2  14  -3   56.89    7.10
   2  14  -3   51.59    6.90
  -1 -14   3   65.69    9.00
   1 -14  -3   66.39   11.50
   1  14  -3   67.79    6.80
   1  14  -3   78.39    8.70
  -1  14   3   73.19   11.20
   0 -14   3   62.19    9.40
   0 -14  -3   30.10    9.70
   0  14  -3   49.60    8.90
   0  14   3   45.60    9.90
   1 -14   3  102.89   11.90
  -1 -14  -3  115.69   12.30
   1  14   3  125.19   12.50
  -1  14  -3  115.89   13.10
  -2 -14  -3   -6.20    9.00
   2 -14   3   -9.00    9.50
  -2 -14  -3    0.70    4.70
   2  14   3    1.80    8.00
  -2  14  -3    5.80    7.80
  -3 -14  -3    9.90    8.90
  -3 -14  -3   23.90    7.10
   3 -14   3   -0.50   10.70
   3  14   3    8.00    7.80
   3  14   3   13.50    7.10
  -4 -14  -3  238.18   16.50
   4 -14   3  216.78   23.40
  -4 -14  -3  191.98   17.00
   4  14   3  239.08   16.70
  -4  14  -3  217.88   20.30
   4  14   3  190.38   17.90
  -5 -14  -3   93.59   12.20
  -5 -14  -3   55.79   14.20
   5  14   3  101.59   10.80
  -5  14  -3  104.19   15.00
   5  14   3   79.09   13.30
  -6 -14  -3  119.69   14.70
  -6  14  -3  122.59   16.20
   6  14   3  111.89   11.70
   6  14   3  127.59   17.10
  -7 -14  -3   36.80   13.80
  -7  14  -3    7.60   14.00
  -7 -15   3   13.80   15.00
  -7  15   3   -3.20   14.90
  -6 -15   3    5.20   12.60
  -6  15   3    8.50   14.30
  -5 -15   3    4.10   11.00
  -5  15   3   42.20   13.30
  -4 -15   3  146.69   15.20
  -4  15   3  109.49   15.90
  -3 -15   3   75.59    9.40
   3  15  -3   53.79    5.50
   3  15  -3   82.99   10.40
  -3  15   3   49.90   12.30
  -2 -15   3   89.89   10.00
   2 -15  -3   72.39   14.70
  -2  15   3   86.89   13.30
   2  15  -3   82.09    7.80
   2  15  -3   81.19    8.70
  -1 -15   3   15.70    8.70
   1 -15  -3    7.10   11.00
  -1  15   3   13.80   11.00
   1  15  -3   27.30    7.90
   0 -15  -3    6.60   11.00
   0 -15   3   22.40    9.80
   0  15  -3   18.00    8.30
   0  15   3   14.60    9.80
  -1 -15  -3   -2.60   10.10
   1 -15   3   -0.80   10.70
   1  15   3    8.30    9.20
  -1  15  -3   13.40    8.80
  -2 -15  -3   38.40    5.30
  -2 -15  -3   45.10   11.20
   2 -15   3   47.30   12.60
   2  15   3   52.69   10.80
  -2  15  -3   32.10    9.90
  -3 -15  -3   86.49   12.70
  -3 -15  -3   69.89    8.70
   3 -15   3   92.59   16.10
  -3  15  -3  104.69   13.90
   3  15   3   85.49   11.60
  -4 -15  -3   36.10    9.50
  -4  15  -3   74.59   13.60
   4  15   3   69.19   10.60
  -5 -15  -3    5.50   10.90
  -5  15  -3    2.90   12.10
   5  15   3   13.80   10.30
  -6 -15  -3   15.30   13.20
  -6  15  -3    9.70   14.70
  -5  16   3   21.00   15.20
  -4  16   3    3.00   14.10
  -3  16   3   15.30   12.70
  -2  16   3    9.10   12.70
   1 -16  -3   -7.10   14.80
   1  16  -3    2.80    8.50
  -1  16   3   -0.70   11.40
   0 -16  -3   49.20   14.50
   0  16   3   75.39   13.20
   0  16  -3   66.69   11.40
  -1 -16  -3   41.40   13.10
   1 -16   3   37.30   16.00
  -1  16  -3   62.79   12.10
   1  16   3   35.70   12.60
   2 -16   3   12.40   14.60
   2  16   3   10.30   11.00
  -2  16  -3   26.50   11.60
  -3  16  -3    4.60   12.00
   3  16   3   12.80   10.80
  -4  16  -3   76.89   15.50
  -5  16  -3   32.70   16.00
  -3  17   3  102.89   17.90
  -2  17   3   15.50   15.70
  -1  17   3   -8.50   12.90
   0  17   3    8.80   13.60
   1  17   3   40.60   14.70
  -1  17  -3   24.80   15.00
  -2  17  -3  125.69   17.10
  -3  17  -3   22.60   15.10
 -13   0   4   -4.50   12.50
 -13   0   4   19.40   14.50
 -12   0   4  233.08   22.30
 -12   0   4  194.98   19.50
 -11   0   4    6.40    8.10
 -11   0   4    2.10    8.20
 -10   0   4   28.80    7.50
  10   0  -4    8.20    8.50
 -10   0   4   10.00    8.10
  -9   0   4   -0.80    5.70
   9   0  -4    7.30    5.90
   9   0  -4   -1.20    6.70
  -9   0   4   -0.10    5.20
  -8   0   4 1132.69   40.90
  -8   0   4 1088.49   38.80
   8   0  -4 1183.08   41.10
   8   0  -4 1175.38   39.10
   7   0  -4    3.50    3.90
  -7   0   4    4.90    4.00
   7   0  -4   -6.10    4.40
  -7   0   4   -0.90    4.20
   6   0  -4  104.19    7.50
  -6   0   4  106.99    7.80
   6   0  -4  111.79    8.40
  -6   0   4  114.29    8.40
   5   0  -4    1.70    2.50
   5   0  -4    0.70    2.50
  -5   0   4    0.30    2.40
  -5   0   4    2.50    3.10
  -4   0   4    2.60    2.80
   4   0  -4    1.50    2.20
  -4   0   4    0.10    2.00
   4   0  -4    0.60    1.90
  -3   0   4   -0.30    1.70
  -3   0   4   -0.10    2.00
   3   0  -4   -1.30    1.50
   3   0  -4   -3.60    1.70
  -2   0   4 2042.30   60.89
   2   0  -4 1993.40   60.79
   2   0  -4 2125.49   61.69
  -2   0   4 2079.79   61.69
   1   0  -4   -0.90    1.70
   1   0  -4   -1.10    1.40
  -1   0   4    0.70    1.40
  -1   0   4   -1.80    1.60
   0   0  -4  152.78    6.60
   0   0  -4  148.39    6.70
   0   0   4  153.48    6.70
  -1   0  -4   -0.30    2.00
   1   0   4    0.00    2.00
  -1   0  -4    0.10    1.70
  -2   0  -4   10.00    2.60
  -2   0  -4   11.00    2.70
   2   0   4   15.50    2.90
   2   0   4   12.10    2.70
  -3   0  -4    3.80    2.30
   3   0   4   -0.50    2.20
  -3   0  -4   -0.70    2.40
   4   0   4 2563.74   75.79
  -4   0  -4 2456.15   75.69
  -4   0  -4 2436.46   75.59
  -5   0  -4   -1.60    3.30
  -5   0  -4    1.90    3.30
   5   0   4   -2.10    3.00
  -6   0  -4  328.37   16.30
  -6   0  -4  364.96   16.40
   6   0   4  356.76   16.70
  -6   0  -4  372.26   16.20
   7   0   4    1.20    5.00
  -7   0  -4    4.80    4.50
  -7   0  -4    2.60    5.20
  -7   0  -4   -7.60    4.80
  -8   0  -4   19.50    7.40
   8   0   4   15.40    7.10
  -8   0  -4   12.00    5.60
  -8   0  -4   18.90    6.80
  -9   0  -4   -8.50    7.90
  -9   0  -4   -0.60    5.60
   9   0   4    2.00    8.20
  10   0   4   -2.00   12.80
 -10   0  -4    3.60    7.90
 -10   0  -4    1.60    8.90
 -10   0  -4   -1.60    9.80
 -11   0  -4   -7.10    9.80
 -11   0  -4    1.80    9.90
 -12   0  -4   33.90   14.90
 -12   0  -4   31.70   12.40
 -13   0  -4  -18.60   16.30
 -13   0  -4    7.70   15.60
 -13  -1   4  -12.50   11.90
 -13  -1   4   -5.00   13.00
 -13   1   4   23.70   14.40
 -13   1   4   16.60   13.20
 -12  -1   4   13.00   10.30
 -12  -1   4   11.90   10.90
 -12   1   4   17.30   10.50
 -12   1   4   19.10   11.50
  11  -1  -4   20.00   14.60
 -11  -1   4   15.90   10.40
 -11  -1   4   29.00    8.60
 -11   1   4   22.80   10.30
 -11   1   4   33.20   10.60
 -10  -1   4   19.00    8.80
  10  -1  -4   16.90    8.90
  10  -1  -4   26.80    8.80
 -10  -1   4   33.70    7.90
 -10   1   4   27.80    7.90
  10   1  -4   23.60    9.30
   9  -1  -4    3.60    7.10
   9  -1  -4   -3.50    6.00
  -9  -1   4    1.50    6.60
  -9  -1   4    1.10    4.80
  -9   1   4    8.00    5.70
  -9   1   4   -8.10    6.10
   9   1  -4  -10.30    6.20
   8  -1  -4   24.00    5.70
   8  -1  -4   24.00    6.70
  -8  -1   4   26.10    4.90
  -8  -1   4   23.80    6.50
  -8   1   4   38.80    6.10
   8   1  -4   35.00    6.80
  -8   1   4   27.00    7.00
   8   1  -4   34.10    6.40
   7  -1  -4  233.38   13.50
  -7  -1   4  217.18   11.50
  -7  -1   4  229.78   13.30
  -7   1   4  250.97   12.50
  -7   1   4  239.08   13.30
   7   1  -4  240.78   13.20
   7   1  -4  211.28   13.10
  -6  -1   4   67.69    5.90
  -6  -1   4   64.99    7.50
   6  -1  -4   68.19    7.80
   6  -1  -4   51.29    6.30
   6   1  -4   67.19    5.90
  -6   1   4   65.89    6.90
  -6   1   4   58.49    6.50
   5  -1  -4 1382.76   43.70
   5  -1  -4 1408.06   44.50
  -5  -1   4 1356.86   44.80
  -5  -1   4 1392.66   42.80
  -5   1   4 1419.76   44.60
  -5   1   4 1351.46   43.70
   5   1  -4 1389.26   42.80
   4  -1  -4  182.88    8.60
  -4  -1   4  168.58    7.60
   4  -1  -4  192.08    8.80
  -4  -1   4  160.78    8.90
   4   1  -4  187.38    9.30
   4   1  -4  169.58    7.50
  -4   1   4  168.98    8.50
  -4   1   4  169.48    8.80
   3  -1  -4  142.49    7.10
  -3  -1   4  140.89    6.20
   3  -1  -4  139.49    7.10
  -3  -1   4  145.89    7.80
  -3   1   4  149.59    7.20
   3   1  -4  148.29    6.20
  -3   1   4  145.09    7.30
   3   1  -4  145.59    7.60
   2  -1  -4  434.56   15.00
   2  -1  -4  445.96   15.10
  -2  -1   4  439.06   15.50
  -2   1   4  433.56   15.10
   2   1  -4  425.66   15.30
  -2   1   4  435.36   15.20
   2   1  -4  425.56   14.10
  -1  -1   4  716.73   23.30
   1  -1  -4  721.93   23.00
   1  -1  -4  723.53   23.00
  -1   1   4  672.53   22.80
   1   1  -4  729.93   23.30
  -1   1   4  734.83   23.10
   1   1  -4  751.22   22.40
   0  -1   4   50.49    3.70
   0  -1  -4   46.90    4.20
   0  -1  -4   51.19    4.00
   0  -1   4   54.09    4.00
   0   1   4   46.80    4.10
   0   1  -4   43.60    3.50
   0   1  -4   46.50    3.90
  -1  -1  -4  342.97   12.50
   1  -1   4  332.67   12.40
  -1  -1  -4  332.97   12.50
  -1   1  -4  355.86   12.50
  -1   1  -4  326.27   12.40
   1   1   4  325.37   12.40
  -2  -1  -4   92.99    5.80
  -2  -1  -4   93.39    6.00
   2  -1   4   95.59    5.60
   2   1   4   98.79    6.00
  -2   1  -4   89.09    5.60
  -2   1  -4   91.09    5.70
   2   1   4  101.19    5.90
  -3  -1  -4   38.00    4.60
  -3  -1  -4   38.10    4.60
   3  -1   4   35.10    4.10
  -3   1  -4   37.90    4.40
   3   1   4   32.80    4.20
   3   1   4   36.40    4.50
  -3   1  -4   28.60    4.10
  -4  -1  -4  107.59    7.60
   4  -1   4  117.79    7.60
  -4  -1  -4  114.69    7.60
  -4   1  -4  103.99    7.30
   4   1   4  120.49    7.90
  -4   1  -4  109.99    7.40
   5  -1   4 2492.45   74.99
  -5  -1  -4 2426.56   75.49
  -5  -1  -4 2408.26   74.79
   5   1   4 2338.37   75.49
  -5   1  -4 2392.46   75.09
  -5   1  -4 2433.66   74.89
  -5   1  -4 2518.95   75.29
  -6  -1  -4  136.99   10.10
  -6  -1  -4  127.69    9.50
  -6  -1  -4  137.99   10.40
   6  -1   4  148.09    9.90
  -6   1  -4  144.89    9.80
  -6   1  -4  137.99   10.00
  -6   1  -4  130.49    9.70
   6   1   4  136.79   10.30
  -7  -1  -4   86.09    9.80
   7  -1   4   88.89    9.50
  -7  -1  -4   99.99    8.50
  -7  -1  -4  106.69    9.80
  -7   1  -4   99.59   10.60
   7   1   4   78.19    9.30
  -7   1  -4   85.69    9.50
  -7   1  -4   81.09   10.00
  -8  -1  -4    4.30    5.80
  -8  -1  -4    4.60    6.50
   8  -1   4    9.70    6.50
  -8  -1  -4   -1.40    5.40
  -8   1  -4    9.90    6.50
  -8   1  -4   19.00    5.90
   8   1   4   -5.70    5.70
  -8   1  -4    6.60    6.40
  -9  -1  -4  237.38   17.80
   9  -1   4  280.77   17.90
  -9  -1  -4  273.07   18.20
  -9  -1  -4  254.47   16.00
  -9   1  -4  250.67   16.50
   9   1   4  210.98   16.30
  -9   1  -4  257.97   21.20
  -9   1  -4  223.48   18.80
 -10  -1  -4  137.59   14.30
  10  -1   4  135.29   15.50
 -10  -1  -4  144.09   16.50
 -10  -1  -4  140.79   15.80
 -10   1  -4  121.39   15.70
 -10   1  -4  130.89   15.60
 -10   1  -4  153.18   17.10
 -11  -1  -4   82.59   12.60
 -11  -1  -4   64.69   13.40
 -11   1  -4   65.59   13.40
 -11   1  -4   61.39   12.10
 -12  -1  -4   22.00   14.40
 -12  -1  -4   -6.20   11.60
 -12   1  -4    8.60   14.00
 -12   1  -4   24.90   12.00
 -13  -1  -4    3.80   14.60
 -13  -1  -4  -12.10   16.30
 -13   1  -4   33.10   16.10
 -13   1  -4   10.70   16.80
 -13  -2   4    8.30   17.40
 -13  -2   4    3.10   14.00
 -13  -2   4  -12.70   11.70
 -13   2   4    7.60   13.00
 -13   2   4    1.70   14.40
 -12  -2   4   45.30   12.80
 -12  -2   4   30.10   12.50
 -12  -2   4   30.60   10.70
 -12   2   4   26.50   11.70
 -12   2   4   24.60   11.20
 -11  -2   4   42.40   11.10
  11  -2  -4   28.60   12.70
 -11  -2   4   51.79    9.40
 -11   2   4   31.10   10.70
 -11   2   4   42.80   11.00
  10  -2  -4   -1.00    8.20
  10  -2  -4    3.70    8.70
 -10  -2   4    1.60    8.30
 -10  -2   4    8.10    6.20
  10   2  -4   -7.10    8.10
 -10   2   4    7.30    7.30
 -10   2   4   20.80    9.10
   9  -2  -4   67.59   10.10
  -9  -2   4   68.19    7.80
  -9  -2   4   52.99    9.30
   9  -2  -4   68.39    9.40
  -9   2   4   69.59    9.50
  -9   2   4   67.19    9.30
   9   2  -4   53.79    8.80
  -8  -2   4  392.56   20.20
   8  -2  -4  417.76   19.70
   8  -2  -4  433.06   19.40
  -8  -2   4  407.46   17.10
  -8   2   4  413.86   19.50
   8   2  -4  411.66   19.80
  -8   2   4  408.16   19.10
  -7  -2   4  314.07   13.80
  -7  -2   4  318.37   16.30
   7  -2  -4  321.07   15.60
   7  -2  -4  346.07   15.90
  -7   2   4  366.66   16.30
  -7   2   4  357.76   16.40
   7   2  -4  321.17   16.30
   7   2  -4  325.67   14.00
   6  -2  -4  624.24   23.10
   6  -2  -4  578.34   22.60
  -6  -2   4  632.74   21.20
  -6  -2   4  623.94   24.00
   6   2  -4  612.44   21.00
   6   2  -4  644.54   23.90
  -6   2   4  587.84   22.90
  -6   2   4  611.94   23.20
   5  -2  -4  510.15   19.10
  -5  -2   4  494.35   17.20
   5  -2  -4  513.35   19.20
  -5  -2   4  527.15   20.10
   5   2  -4  506.25   17.10
  -5   2   4  504.25   19.20
  -5   2   4  491.15   19.00
   5   2  -4  508.45   20.00
  -4  -2   4 1449.46   43.70
   4  -2  -4 1510.65   45.60
  -4  -2   4 1471.05   46.50
   4  -2  -4 1451.55   45.70
   4   2  -4 1470.65   43.70
  -4   2   4 1470.65   45.60
   4   2  -4 1434.46   46.30
  -4   2   4 1446.76   45.80
   3  -2  -4   20.40    3.00
   3  -2  -4   18.60    3.30
  -3  -2   4   19.80    3.60
  -3  -2   4   23.10    2.50
  -3   2   4   27.10    3.60
  -3   2   4   22.90    3.10
   3   2  -4   23.10    2.40
   3   2  -4   28.10    3.90
  -2  -2   4  410.66   15.10
   2  -2  -4  405.66   14.30
  -2  -2   4  427.46   13.10
   2  -2  -4  424.76   14.90
  -2   2   4  393.56   14.80
   2   2  -4  414.86   13.10
  -2   2   4  412.86   14.30
   2   2  -4  410.86   15.00
  -1  -2   4 1566.64   45.00
   1  -2  -4 1545.55   45.80
   1  -2  -4 1488.55   46.30
  -1  -2   4 1474.15   46.20
   1   2  -4 1525.15   46.30
   1   2  -4 1539.15   45.00
  -1   2   4 1535.85   46.50
  -1   2   4 1530.45   45.80
   0  -2  -4  191.58    8.30
   0  -2   4  185.58    7.40
   0  -2   4  180.58    7.90
   0   2   4  185.28    8.20
   0   2  -4  186.78    7.40
   0   2  -4  181.58    7.80
  -1  -2  -4  381.56   14.10
  -1  -2  -4  374.06   13.90
   1   2   4  398.96   14.30
   1   2   4  402.56   14.00
  -1   2  -4  395.66   13.90
  -2  -2  -4 1940.61   60.09
  -2  -2  -4 1955.70   59.99
   2   2   4 2086.89   60.29
  -2   2  -4 1958.70   60.09
  -2   2  -4 2052.89   59.89
   2   2   4 1927.21   59.99
  -3  -2  -4 1613.74   50.39
   3  -2   4 1717.03   49.99
  -3  -2  -4 1694.83   50.29
  -3   2  -4 1670.23   50.59
   3   2   4 1446.66   49.90
   3   2   4 1615.54   49.99
  -3   2  -4 1529.75   49.70
  -3   2  -4 1637.54   50.19
   4  -2   4    0.10    2.40
  -4  -2  -4    1.70    2.80
  -4  -2  -4   -1.10    3.00
   4   2   4   -0.90    2.70
  -4   2  -4   -1.70    2.40
  -4   2  -4   -0.70    2.70
  -5  -2  -4  110.69    8.50
  -5  -2  -4  134.59    9.10
   5  -2   4  118.49    8.30
  -5   2  -4  121.89    8.80
  -5   2  -4  125.49    8.50
   6  -2   4   19.40    5.00
  -6  -2  -4   17.10    5.30
  -6  -2  -4   10.00    4.80
  -6   2  -4   12.60    4.90
   6   2   4   15.00    4.80
  -6   2  -4   15.20    4.50
  -7  -2  -4  276.37   15.40
  -7  -2  -4  258.77   13.90
  -7  -2  -4  266.47   15.20
   7  -2   4  265.17   15.60
  -7   2  -4  267.37   14.50
   7   2   4  267.37   15.50
  -7   2  -4  239.78   14.90
  -7   2  -4  290.47   15.50
  -8  -2  -4  270.17   16.10
  -8  -2  -4  253.97   16.60
  -8  -2  -4  277.37   15.40
   8  -2   4  267.87   16.20
  -8   2  -4  241.68   16.90
   8   2   4  259.37   16.20
  -8   2  -4  258.77   15.50
  -8   2  -4  242.28   15.30
  -9  -2  -4  118.99   13.00
   9  -2   4  152.88   16.70
  -9  -2  -4  143.89   15.30
  -9  -2  -4  130.69   14.40
  -9   2  -4  114.39   13.10
  -9   2  -4  139.79   15.80
   9   2   4  119.29   13.00
  -9   2  -4  114.99   14.40
 -10  -2  -4   17.60   11.20
 -10  -2  -4   28.50    8.20
  10  -2   4   11.60   11.70
 -10  -2  -4   25.90    9.70
 -10   2  -4   19.50    9.70
 -10   2  -4   23.00   12.60
 -10   2  -4   32.00    9.50
 -11  -2  -4   65.89   11.80
 -11  -2  -4   54.59   11.90
 -11   2  -4   50.89   12.40
 -11   2  -4   58.49   12.30
 -12  -2  -4   35.40   14.20
 -12  -2  -4   40.70   13.80
 -12   2  -4   48.50   15.00
 -12   2  -4   33.70   14.20
 -13  -2  -4   17.10   15.50
 -13   2  -4   29.90   17.20
 -13   2  -4   13.90   15.70
 -13  -3   4   30.80   14.60
 -13  -3   4   20.30   11.90
 -13   3   4   24.00   14.80
 -13   3   4   17.00   14.10
 -12  -3   4   83.79   15.10
 -12  -3   4   87.79   12.30
 -12  -3   4   60.59   13.80
 -12   3   4   70.99   13.40
 -12   3   4   78.59   14.80
 -11  -3   4   11.50    7.80
 -11  -3   4    8.80    9.30
  11  -3  -4  -28.40   11.20
  11  -3  -4   -2.50   12.10
 -11  -3   4   12.20    9.20
 -11   3   4   15.70    9.90
 -11   3   4    7.20    9.70
  10  -3  -4   78.69   11.80
 -10  -3   4   65.39   10.90
  10  -3  -4   76.19   11.50
 -10  -3   4   88.99    9.30
  10   3  -4   70.19   11.60
 -10   3   4  101.19   12.10
   9  -3  -4   41.40    8.10
  -9  -3   4   44.20    6.50
  -9  -3   4   44.30    8.80
   9  -3  -4   34.00    8.30
  -9   3   4   38.90    7.90
  -9   3   4   53.29    8.80
   9   3  -4   37.90    8.30
  -8  -3   4  170.78   10.00
   8  -3  -4  164.68   12.70
  -8  -3   4  155.68   12.40
   8  -3  -4  172.48   13.10
  -8   3   4  155.28   12.10
  -8   3   4  167.08   12.60
   8   3  -4  174.58   13.10
   7  -3  -4    4.20    4.50
   7  -3  -4    8.20    5.10
  -7  -3   4    6.10    3.40
  -7  -3   4    7.70    4.90
  -7   3   4    2.60    4.30
   7   3  -4    5.10    4.60
  -7   3   4   10.00    4.70
   6  -3  -4 1320.77   44.70
  -6  -3   4 1298.87   45.00
   6  -3  -4 1432.06   46.30
  -6  -3   4 1328.97   41.30
  -6   3   4 1375.66   44.50
   6   3  -4 1291.37   44.70
  -6   3   4 1352.36   43.90
   5  -3  -4  352.46   15.30
  -5  -3   4  367.26   16.10
   5  -3  -4  371.56   14.80
  -5  -3   4  390.06   12.90
   5   3  -4  365.76   16.10
  -5   3   4  359.76   15.60
  -5   3   4  370.16   14.90
   5   3  -4  349.37   12.60
   4  -3  -4   43.70    4.70
  -4  -3   4   38.90    5.10
  -4  -3   4   37.70    3.30
   4  -3  -4   48.50    5.00
  -4   3   4   41.20    5.20
  -4   3   4   35.10    4.10
   4   3  -4   48.70    5.50
   4   3  -4   42.20    3.00
   3  -3  -4  641.64   22.90
  -3  -3   4  692.03   23.30
   3  -3  -4  670.13   21.90
  -3  -3   4  662.83   19.90
  -3   3   4  660.33   23.10
   3   3  -4  664.33   19.80
   3   3  -4  660.03   23.00
  -3   3   4  680.43   22.00
  -2  -3   4   43.20    2.30
   2  -3  -4   44.80    4.40
   2  -3  -4   35.60    3.60
  -2  -3   4   38.10    4.70
  -2   3   4   43.50    3.60
   2   3  -4   43.20    4.30
  -2   3   4   36.20    4.40
   2   3  -4   40.10    2.20
   1  -3  -4   23.80    3.40
   1  -3  -4   25.10    2.90
  -1  -3   4   17.50    2.90
  -1   3   4   12.50    2.70
   1   3  -4   13.20    2.50
   1   3  -4   15.80    1.80
   0  -3  -4  593.44   20.70
   0  -3   4  624.34   20.40
   0  -3  -4  627.14   20.10
   0   3  -4  618.04   20.40
   0   3   4  619.74   21.00
   0   3  -4  634.24   19.80
  -1  -3  -4  375.16   14.10
  -1  -3  -4  348.47   13.50
   1   3   4  389.36   13.70
   1   3   4  385.26   14.20
  -1   3  -4  391.36   13.80
  -1   3  -4  393.16   13.60
  -2  -3  -4  676.53   22.40
  -2  -3  -4  617.14   22.20
   2   3   4  633.44   22.20
  -2   3  -4  682.13   22.40
  -2   3  -4  676.23   21.90
   2   3   4  650.13   22.40
  -3  -3  -4   19.50    3.60
  -3  -3  -4   12.30    3.20
   3  -3   4   12.60    2.90
  -3   3  -4   10.00    3.20
   3   3   4   17.30    3.60
  -3   3  -4   15.40    3.30
   3   3   4   18.50    3.30
   4  -3   4  237.38   10.90
  -4  -3  -4  230.08   11.70
  -4  -3  -4  238.88   11.20
  -4   3  -4  221.98   10.80
  -4   3  -4  209.38   10.90
   4   3   4  219.38   10.80
   4   3   4  217.68   11.00
   5  -3   4    7.10    3.80
  -5  -3  -4    3.70    3.60
  -5  -3  -4    5.90    3.60
   5   3   4   13.10    3.80
  -5   3  -4    5.20    3.30
  -5   3  -4    0.30    3.10
  -6  -3  -4  413.76   18.30
   6  -3   4  395.66   17.10
  -6  -3  -4  331.57   22.40
   6   3   4  376.06   17.50
  -6   3  -4  374.36   17.20
  -6   3  -4  385.86   17.40
  -7  -3  -4   -8.00    4.90
   7  -3   4    0.20    5.10
  -7  -3  -4   -0.20    5.20
  -7   3  -4    2.60    5.20
  -7   3  -4    0.60    5.20
   7   3   4   -9.90    4.90
  -8  -3  -4   14.10    6.90
  -8  -3  -4   25.50    7.90
  -8  -3  -4   24.00    6.40
   8  -3   4   31.10    7.80
   8   3   4   21.70    7.60
  -8   3  -4   20.70    6.60
  -8   3  -4   22.00    7.00
  -9  -3  -4   23.60    8.30
  -9  -3  -4   13.90    6.90
   9  -3   4   35.40   10.00
  -9  -3  -4    5.50    8.40
  -9   3  -4   39.40   10.30
  -9   3  -4   20.70    7.80
  -9   3  -4   15.50    7.70
   9   3   4   11.40    8.40
 -10  -3  -4  140.19   15.90
 -10  -3  -4  154.98   16.40
  10  -3   4  200.08   20.60
 -10   3  -4  177.08   16.30
 -10   3  -4  146.49   15.90
 -11  -3  -4  -28.40   13.30
 -11  -3  -4   19.50   10.30
 -11  -3  -4   -2.10   10.10
 -11   3  -4    1.40   10.90
 -11   3  -4    9.60   10.10
 -12  -3  -4   -4.50   11.10
 -12  -3  -4   -6.80   12.80
 -12   3  -4   10.60   13.70
 -12   3  -4   14.00   13.60
 -13  -4   4   30.80   14.30
 -13  -4   4   15.20   15.80
 -13   4   4   35.70   14.50
 -13   4   4   13.60   15.50
 -12  -4   4   -1.70    8.90
 -12  -4   4   14.50   11.70
 -12  -4   4    0.00   11.40
 -12   4   4    5.00   11.40
 -12   4   4   -6.40   11.50
  11  -4  -4   69.09   13.40
 -11  -4   4   87.89   10.60
 -11  -4   4   94.19   11.90
 -11  -4   4  109.39   14.70
 -11   4   4   93.09   13.40
 -11   4   4   91.59   13.40
 -10  -4   4   23.70    6.40
 -10  -4   4   16.90    8.40
 -10  -4   4   14.80    7.50
  10  -4  -4   -2.70    9.30
  10  -4  -4   14.50   10.10
  10   4  -4    3.10   10.50
 -10   4   4   24.40    8.50
 -10   4   4   15.70    7.80
  -9  -4   4  371.76   17.10
   9  -4  -4  378.56   19.90
  -9  -4   4  368.76   23.40
  -9  -4   4  424.06   16.90
   9  -4  -4  386.56   21.20
  -9   4   4  356.96   20.60
   9   4  -4  346.67   21.40
  -9   4   4  408.86   20.10
  -8  -4   4   27.10    7.00
   8  -4  -4   33.80    7.00
  -8  -4   4   38.20    5.10
   8  -4  -4   19.70    7.10
  -8  -4   4   32.40    5.40
  -8   4   4   27.20    6.40
   8   4  -4   36.30    7.40
  -8   4   4   26.50    7.00
   7  -4  -4 1072.79   36.60
  -7  -4   4 1018.30   32.30
   7  -4  -4  990.70   37.30
  -7  -4   4  994.90   36.80
  -7   4   4  992.30   35.30
  -7   4   4  996.80   36.20
   7   4  -4 1031.30   37.00
   6  -4  -4   33.50    6.00
   6  -4  -4   40.40    5.80
  -6  -4   4   31.40    3.40
  -6  -4   4   29.50    6.20
  -6   4   4   27.70    5.20
  -6   4   4   27.90    4.90
   6   4  -4   24.40    5.10
   5  -4  -4  101.69    7.10
   5  -4  -4  111.59    9.50
  -5  -4   4  103.69    8.80
  -5   4   4  110.79    7.40
   5   4  -4  116.49    8.30
  -5   4   4  111.69    8.60
   4  -4  -4   32.50    4.60
   4  -4  -4   35.10    4.30
  -4  -4   4   33.10    2.10
  -4  -4   4   32.20    2.10
  -4  -4   4   33.00    5.00
  -4   4   4   27.00    4.40
   4   4  -4   30.50    4.70
  -4   4   4   30.50    3.70
   3  -4  -4  798.72   25.30
  -3  -4   4  814.62   27.20
   3  -4  -4  740.63   26.90
   3   4  -4  794.32   27.10
  -3   4   4  828.42   27.40
  -3   4   4  789.42   25.40
  -2  -4   4   80.29    5.70
   2  -4  -4   71.89    5.70
   2  -4  -4   83.69    4.60
   2   4  -4   78.19    2.90
  -2   4   4   82.29    5.90
   2   4  -4   71.99    5.40
  -2   4   4   77.19    4.50
   2   4  -4   76.89    2.80
   1  -4  -4   36.10    4.40
   1  -4  -4   37.10    3.30
  -1  -4   4   36.80    3.90
  -1   4   4   39.00    4.60
   1   4  -4   31.20    3.80
   1   4  -4   34.50    2.70
   1   4  -4   36.40    2.70
   0  -4  -4    0.00    1.80
   0  -4   4   -0.30    1.90
   0  -4  -4   -1.60    2.00
   0   4   4   -3.90    2.10
   0   4  -4   -3.50    1.70
   0   4  -4   -1.20    1.60
  -1  -4  -4    6.40    2.30
  -1  -4  -4    5.90    2.40
  -1   4  -4    6.40    2.20
   1   4   4    7.10    2.10
   1   4   4    6.10    2.50
  -1   4  -4    4.30    2.00
  -2  -4  -4   59.59    5.30
  -2  -4  -4   59.69    5.20
  -2   4  -4   61.89    4.70
   2   4   4   56.59    4.90
   2   4   4   57.29    5.20
  -2   4  -4   57.39    5.20
  -3  -4  -4  582.54   20.80
  -3  -4  -4  560.34   21.00
  -3   4  -4  602.14   21.20
  -3   4  -4  574.34   20.20
   3   4   4  590.34   21.00
   3   4   4  567.94   20.80
  -4  -4  -4  112.29    8.20
   4  -4   4  119.29    7.50
  -4  -4  -4  109.39    8.10
   4   4   4  110.49    8.30
   4   4   4  110.59    7.90
  -4   4  -4  125.49    8.40
  -4   4  -4  112.89    7.40
  -5  -4  -4  225.28   12.90
  -5  -4  -4  243.08   12.50
   5  -4   4  270.77   14.00
   5   4   4  249.28   12.60
   5   4   4  232.88   12.20
  -5   4  -4  244.08   12.10
  -5   4  -4  226.48   12.40
   6  -4   4   60.59    8.60
  -6  -4  -4   65.89    8.10
  -6   4  -4   48.10    7.00
  -6   4  -4   67.99    7.60
   6   4   4   52.79    6.80
   7  -4   4  447.86   20.10
  -7  -4  -4  462.25   20.80
  -7  -4  -4  447.66   21.20
  -7   4  -4  440.26   19.80
   7   4   4  495.55   21.70
  -7   4  -4  413.66   20.10
  -8  -4  -4   25.50    8.30
  -8  -4  -4   28.70    6.30
   8  -4   4   30.50    7.60
  -8  -4  -4   28.60    7.60
   8   4   4   19.10    7.50
  -8   4  -4   32.80    7.30
  -8   4  -4   34.40    6.90
   9  -4   4   33.20    9.50
  -9  -4  -4   17.90    9.20
  -9  -4  -4   15.70    6.90
  -9  -4  -4    4.20    8.60
   9   4   4    9.80    8.20
  -9   4  -4   20.50    8.40
  -9   4  -4   33.10    8.70
 -10  -4  -4  -13.00    7.60
  10  -4   4   20.30   10.90
 -10  -4  -4  -10.90   10.80
 -10  -4  -4   -5.60    9.10
 -10   4  -4   12.80    9.40
 -10   4  -4   -1.70    8.40
 -11  -4  -4   -0.80    9.00
 -11  -4  -4    6.50   12.10
 -11  -4  -4  -28.10   14.00
 -11   4  -4    4.90   10.90
 -11   4  -4   10.90   11.70
 -12  -4  -4    8.00   14.10
 -12  -4  -4   22.90   13.00
 -12   4  -4   12.90   13.70
 -12   4  -4    2.50   14.60
 -13  -5   4    0.80   16.40
 -13   5   4   22.10   15.70
 -13   5   4   21.10   16.00
 -12  -5   4   19.00   11.80
 -12  -5   4   13.80    8.90
 -12   5   4    6.30   12.40
 -12   5   4   20.30   12.80
 -11  -5   4    1.70   10.00
  11  -5  -4  -21.40   11.40
 -11  -5   4   -9.40    8.10
 -11  -5   4   -0.90    7.00
 -11   5   4   -4.70    9.60
 -11   5   4    0.60    9.10
 -10  -5   4  726.73   32.00
  10  -5  -4  667.03   31.50
  10  -5  -4  668.73   30.50
 -10  -5   4  693.33   26.60
 -10  -5   4  635.24   25.70
 -10   5   4  740.03   30.50
 -10   5   4  703.23   31.40
  -9  -5   4   17.60    7.50
  -9  -5   4   17.00    5.10
   9  -5  -4   15.00    7.60
  -9  -5   4   13.70    5.50
   9  -5  -4   21.50    8.90
  -9   5   4   12.80    7.20
  -9   5   4   21.70    9.70
   9   5  -4   23.90    8.50
  -8  -5   4   40.60    5.40
  -8  -5   4   46.50    5.30
  -8  -5   4   50.19    8.40
   8  -5  -4   36.70    7.00
   8  -5  -4   43.60    8.70
   8   5  -4   50.39    8.70
  -8   5   4   43.70    7.40
  -8   5   4   39.50    7.30
   7  -5  -4   -0.80    5.40
  -7  -5   4    2.90    5.00
   7  -5  -4    6.60    4.90
  -7  -5   4    1.40    3.00
  -7  -5   4    3.60    2.70
   7   5  -4    5.30    5.80
  -7   5   4    1.90    4.70
  -7   5   4   -1.10    3.90
  -6  -5   4  188.78   12.10
  -6  -5   4  170.28    7.30
   6  -5  -4  191.78   10.50
   6  -5  -4  184.68   12.10
  -6   5   4  194.58   12.40
  -6   5   4  173.38   10.20
   6   5  -4  186.78   11.90
   5  -5  -4  167.78    8.70
   5  -5  -4  162.98   10.60
  -5  -5   4  176.68   10.80
  -5  -5   4  148.79    5.40
  -5   5   4  167.48   10.80
   5   5  -4  131.99   11.20
  -5   5   4  163.08    8.70
   4  -5  -4 1084.69   35.70
  -4  -5   4 1061.49   35.50
   4  -5  -4 1026.90   33.00
  -4   5   4 1058.39   33.20
   4   5  -4 1072.89   36.10
  -4   5   4 1020.50   35.60
   3  -5  -4  263.37   13.80
   3  -5  -4  238.78    9.40
  -3  -5   4  244.58   11.40
  -3   5   4  241.68    9.50
   3   5  -4  250.57   11.50
  -3   5   4  238.38   11.70
   2  -5  -4 1618.84   51.39
   2  -5  -4 1611.24   48.90
  -2  -5   4 1622.94   50.89
  -2   5   4 1596.94   49.40
   2   5  -4 1730.23   47.40
  -2   5   4 1681.33   51.89
   2   5  -4 1666.13   50.89
   1  -5  -4   60.89    3.90
  -1  -5   4   60.89    5.00
   1  -5  -4   56.29    3.90
   1  -5  -4   57.49    5.20
  -1   5   4   61.39    5.30
   1   5  -4   58.09    4.90
   1   5  -4   65.09    3.70
   0  -5   4   68.49    4.70
   0  -5  -4   56.49    5.20
   0  -5  -4   54.09    4.20
   0   5  -4   61.49    4.70
   0   5   4   68.69    5.80
   0   5  -4   61.49    4.40
  -1  -5  -4  645.04   21.90
  -1  -5  -4  630.64   21.00
  -1   5  -4  629.84   20.90
   1   5   4  597.84   21.90
   1   5   4  643.24   21.10
  -1   5  -4  630.54   21.30
  -2  -5  -4  122.29    7.30
  -2  -5  -4  141.59    7.70
  -2   5  -4  119.59    6.50
   2   5   4  116.29    7.50
  -2   5  -4  126.59    7.30
   2   5   4  110.59    6.80
  -2   5  -4  107.49    6.30
  -3  -5  -4   12.00    3.60
  -3  -5  -4   13.00    3.60
  -3   5  -4   19.40    3.40
   3   5   4   18.50    3.70
   3   5   4   17.50    3.80
  -3   5  -4   20.80    4.20
  -4  -5  -4  206.38   11.00
  -4  -5  -4  215.88   12.00
   4  -5   4  226.38   10.60
   4   5   4  225.18   11.70
  -4   5  -4  218.08   11.40
  -4   5  -4  193.08   10.20
   4   5   4  231.58   11.10
  -5  -5  -4    3.40    3.60
  -5  -5  -4    0.30    4.00
  -5   5  -4   -2.30    3.50
   5   5   4    4.80    3.90
  -5   5  -4    4.80    3.30
   5   5   4   -4.20    3.70
  -6  -5  -4 2119.49   68.49
   6   5   4 2074.89   67.99
  -6   5  -4 2141.49   66.59
  -6   5  -4 2135.69   68.19
   7  -5   4   27.10    6.60
  -7  -5  -4   32.50    7.70
  -7  -5  -4   19.90    6.70
  -7   5  -4   25.40    5.90
  -7   5  -4   26.70    6.80
   7   5   4   18.60    6.70
   8  -5   4  206.58   15.10
  -8  -5  -4  211.58   13.90
  -8  -5  -4  215.98   16.10
  -8   5  -4  186.08   16.30
   8   5   4  188.68   14.90
  -8   5  -4  208.18   14.80
   9  -5   4    5.50    8.70
  -9  -5  -4   -2.50    8.90
  -9  -5  -4   17.40    8.50
  -9  -5  -4    5.30    6.70
   9   5   4   -3.50    8.80
  -9   5  -4    2.40    7.20
  -9   5  -4    9.40    8.10
 -10  -5  -4   -5.10    8.20
  10  -5   4  -15.20   11.60
 -10  -5  -4    3.00    9.40
 -10  -5  -4   -0.90   11.20
 -10   5  -4    8.60    9.70
 -10   5  -4   -5.70    8.30
 -11  -5  -4   15.20   14.90
 -11  -5  -4   30.10   10.80
 -11  -5  -4   26.50   12.50
 -11   5  -4   16.00   12.10
 -11   5  -4    6.90   11.20
 -12  -5  -4   87.29   15.00
 -12  -5  -4   87.99   18.20
 -12   5  -4   92.29   17.70
 -12   5  -4   79.39   17.10
 -13   6   4  -11.10   15.30
 -12  -6   4    0.70   13.00
 -12  -6   4    5.00    9.10
 -12   6   4   15.20   14.00
 -12   6   4   -4.00   11.80
  11  -6  -4  176.48   21.10
 -11  -6   4  118.79   15.70
 -11  -6   4  151.48   12.70
 -11   6   4  154.08   17.50
 -11   6   4  157.88   18.40
  10  -6  -4   25.10   11.10
 -10  -6   4   36.60   10.00
 -10  -6   4   21.10    7.80
 -10  -6   4   31.10    6.20
 -10   6   4   29.60    9.50
 -10   6   4   23.40    9.10
   9  -6  -4  192.18   17.20
  -9  -6   4  199.28   10.20
  -9  -6   4  180.18   11.10
  -9  -6   4  194.18   16.90
   9  -6  -4  174.08   15.20
   9   6  -4  178.08   18.30
  -9   6   4  184.48   14.70
  -9   6   4  191.88   16.30
  -8  -6   4  257.37   11.30
   8  -6  -4  252.57   17.00
  -8  -6   4  284.77   17.20
   8  -6  -4  249.18   15.10
  -8  -6   4  244.38   10.70
  -8   6   4  266.47   16.40
  -8   6   4  281.77   14.70
   8   6  -4  265.77   17.10
  -7  -6   4   13.20    2.80
   7  -6  -4   18.50    6.20
  -7  -6   4   21.10    6.10
  -7  -6   4   17.30    3.80
   7  -6  -4   26.80    5.20
  -7   6   4   19.50    5.20
   7   6  -4   13.40    6.80
  -7   6   4   19.80    6.70
   6  -6  -4  163.68    9.50
   6  -6  -4  158.48   12.00
  -6  -6   4  157.88   12.10
  -6   6   4  137.59    9.10
   6   6  -4  150.28   11.40
  -6   6   4  160.38   12.00
   5  -6  -4    8.40    3.30
  -5  -6   4   12.80    4.70
   5  -6  -4   13.20    4.60
   5   6  -4   17.30    4.60
  -5   6   4   14.80    3.60
  -5   6   4   15.70    4.60
   4  -6  -4    2.50    2.20
   4  -6  -4    7.30    4.00
  -4  -6   4    2.20    3.10
  -4   6   4    2.80    3.30
   4   6  -4    2.00    3.60
  -4   6   4    1.50    2.20
   3  -6  -4  505.65   20.30
   3  -6  -4  527.15   17.00
  -3  -6   4  534.55   19.90
  -3   6   4  531.45   20.70
  -3   6   4  533.25   17.10
   3   6  -4  509.75   19.60
   2  -6  -4    1.70    1.40
  -2  -6   4   -1.60    2.30
   2  -6  -4    0.20    3.30
   2   6  -4   -0.70    1.00
   2   6  -4   -1.10    2.60
   2   6  -4   -1.50    0.90
  -2   6   4    0.80    3.00
   1  -6  -4   38.30    3.40
  -1  -6   4   49.00    4.80
   1  -6  -4   49.70    5.60
   1   6  -4   42.40    5.00
   1   6  -4   41.80    3.40
  -1   6   4   32.30    4.60
   0  -6   4  692.63   22.90
   0  -6  -4  681.43   22.20
   0  -6  -4  696.63   24.20
   0   6  -4  701.93   22.70
   0   6  -4  701.83   22.90
   0   6   4  685.83   24.40
  -1  -6  -4    3.90    2.30
  -1  -6  -4    3.70    2.70
  -1   6  -4    0.10    1.90
   1   6   4    2.40    2.20
   1   6   4    4.50    3.10
  -1   6  -4   -1.10    2.20
  -2  -6  -4 1326.97   41.80
  -2  -6  -4 1306.67   41.90
   2   6   4 1342.77   41.60
  -2   6  -4 1307.57   40.70
   2   6   4 1300.77   42.10
  -2   6  -4 1285.77   42.00
  -2   6  -4 1356.86   40.80
  -3  -6  -4  294.37   13.10
  -3  -6  -4  300.97   13.60
   3   6   4  311.17   13.50
   3   6   4  298.37   13.40
  -3   6  -4  279.97   12.00
  -3   6  -4  332.07   14.30
  -4  -6  -4  155.08    9.90
  -4  -6  -4  158.68   10.00
   4   6   4  171.38    9.70
  -4   6  -4  152.38   10.20
   4   6   4  159.78   10.30
  -4   6  -4  147.79    8.50
   5  -6   4  278.37   13.10
  -5  -6  -4  278.07   13.90
  -5  -6  -4  266.57   14.90
   5   6   4  275.57   13.70
  -5   6  -4  280.27   14.80
  -5   6  -4  287.67   13.20
   5   6   4  269.87   14.60
  -6  -6  -4  117.49   11.70
  -6  -6  -4   86.09   13.50
   6  -6   4  106.29    9.50
  -6   6  -4  114.19    9.50
  -6   6  -4  121.79   10.50
   6   6   4   93.69   11.40
  -7  -6  -4  372.36   18.10
   7  -6   4  321.07   17.20
  -7  -6  -4  336.07   19.20
  -7   6  -4  365.66   18.70
   7   6   4  333.07   18.40
  -7   6  -4  334.87   17.20
   8  -6   4   33.10    7.90
  -8  -6  -4   21.40    7.90
  -8  -6  -4   23.60    8.50
   8   6   4   10.90    8.70
  -8   6  -4   19.30    7.20
  -8   6  -4   22.60    7.80
   9  -6   4   11.50    9.10
  -9  -6  -4   13.60    9.30
  -9  -6  -4   22.90    7.20
  -9  -6  -4   10.50   10.10
  -9   6  -4   -2.30    7.50
  -9   6  -4   15.10    8.10
 -10  -6  -4   23.10   12.60
 -10  -6  -4    2.30   10.30
  10  -6   4    4.70   11.70
 -10  -6  -4   -3.90    8.50
 -10   6  -4   10.80    9.70
 -10   6  -4   12.00    9.80
 -11  -6  -4   -1.40   12.80
 -11  -6  -4    3.60   15.70
 -11  -6  -4   12.60   10.10
 -11   6  -4   20.00   13.00
 -11   6  -4   -1.70   11.90
 -12  -6  -4   37.50   17.00
 -12  -6  -4   25.20   14.10
 -12   6  -4   23.10   15.00
 -12   6  -4   17.40   17.40
 -12  -7   4   13.20   15.80
 -12   7   4   11.00   13.20
 -12   7   4   -7.30   13.00
  11  -7  -4   66.69   13.90
 -11  -7   4   64.59    7.90
 -11  -7   4   70.29   14.60
 -11   7   4   23.50   18.90
 -11   7   4   53.89   14.10
 -10  -7   4   76.79    8.50
  10  -7  -4  109.69   12.60
 -10  -7   4   90.39    9.80
 -10  -7   4   92.79   14.30
 -10   7   4   74.09   10.60
 -10   7   4   77.49   12.70
   9  -7  -4    9.80   11.20
   9  -7  -4   32.70    8.30
  -9  -7   4   34.80    4.80
  -9  -7   4   20.50    4.00
  -9  -7   4   25.70    9.20
  -9   7   4   19.00    8.80
   9   7  -4   24.00   10.60
  -9   7   4   20.20    7.20
   8  -7  -4   66.89    8.90
  -8  -7   4   72.69   15.00
   8  -7  -4   75.39   10.40
  -8  -7   4   60.09    5.10
  -8   7   4   76.49    9.50
  -8   7   4   71.69   10.70
   8   7  -4   78.39   11.60
   7  -7  -4    2.60    6.30
  -7  -7   4   21.70    6.40
  -7   7   4   11.00    4.80
  -7   7   4    4.70    6.00
   7   7  -4   13.40    7.00
   6  -7  -4  295.27   13.20
   6  -7  -4  307.47   17.40
  -6  -7   4  322.57   16.80
  -6   7   4  310.37   13.50
  -6   7   4  308.97   16.60
   6   7  -4  325.67   16.80
  -5  -7   4  836.22   31.30
   5  -7  -4  863.71   31.80
   5  -7  -4  836.42   27.50
  -5   7   4  830.02   27.50
  -5   7   4  875.11   32.00
   5   7  -4  865.01   31.30
   4  -7  -4   52.39    4.50
  -4  -7   4   59.19    7.00
   4  -7  -4   63.79    7.40
  -4   7   4   53.69    4.50
  -4   7   4   39.00    5.90
   4   7  -4   50.49    6.40
   3  -7  -4    3.70    3.70
   3  -7  -4   10.50    1.90
  -3  -7   4    9.70    3.80
   3   7  -4    8.90    3.60
  -3   7   4    8.10    4.00
   2  -7  -4    4.30    1.40
  -2  -7   4    2.40    2.80
   2  -7  -4    3.20    1.30
   2  -7  -4   -0.30    3.30
   2   7  -4    6.90    3.10
   2   7  -4    3.20    1.30
  -2   7   4    0.70    3.30
  -1  -7   4    6.10    2.80
   1  -7  -4    9.50    2.00
   1  -7  -4    6.50    3.60
   1   7  -4   11.10    3.10
  -1   7   4    8.60    3.30
   1   7  -4   11.90    2.30
   0  -7  -4   14.40    2.50
   0  -7  -4   12.40    3.90
   0  -7   4   15.90    3.10
   0   7  -4   14.70    3.00
   0   7  -4   15.80    2.90
   0   7   4   20.60    4.20
  -1  -7  -4   35.40    4.70
  -1  -7  -4   39.60    4.60
   1   7   4   48.90    4.80
   1   7   4   48.30    5.70
  -1   7  -4   46.80    5.40
  -1   7  -4   44.00    4.50
  -2  -7  -4  282.37   13.00
  -2  -7  -4  301.07   12.80
  -2   7  -4  299.07   11.70
  -2   7  -4  296.27   13.40
   2   7   4  294.77   13.20
  -2   7  -4  302.27   11.50
   2   7   4  274.07   12.40
  -3  -7  -4   92.39    7.80
  -3  -7  -4   67.39    7.40
   3   7   4   73.39    7.30
  -3   7  -4   85.59    6.10
  -3   7  -4   82.89    7.80
  -3   7  -4   77.39    5.90
  -4  -7  -4  327.37   15.80
  -4  -7  -4  276.77   14.30
   4   7   4  280.37   13.50
  -4   7  -4  281.27   12.20
  -4   7  -4  258.87   13.90
  -5  -7  -4    1.50    4.60
  -5  -7  -4    0.60    5.00
   5   7   4    0.20    4.90
  -5   7  -4    4.50    3.60
   5   7   4    3.50    4.10
  -5   7  -4    4.90    5.00
  -6  -7  -4   25.00    6.60
  -6  -7  -4   21.90    7.50
  -6   7  -4   15.00    5.30
   6   7   4   19.70    5.60
   6   7   4   18.40    7.20
  -6   7  -4   28.30    6.60
  -7  -7  -4   61.69    9.80
  -7  -7  -4   43.40    7.90
   7  -7   4   50.09    7.50
  -7   7  -4   58.39    7.80
   7   7   4   42.90    9.50
  -8  -7  -4   -6.20    7.70
   8  -7   4   -1.40    7.30
  -8  -7  -4   -1.00    7.20
  -8   7  -4    2.60    7.30
   8   7   4    0.20    9.10
  -8   7  -4    4.00    6.40
   9  -7   4   42.80   10.30
  -9  -7  -4   48.50   11.30
  -9  -7  -4   28.80   10.30
  -9  -7  -4   48.30    8.50
  -9   7  -4   40.30    9.30
  -9   7  -4   34.80    9.60
 -10  -7  -4   77.29   11.90
 -10  -7  -4   85.89   14.80
  10  -7   4  103.09   15.70
 -10  -7  -4   86.29   14.70
 -10   7  -4  124.59   15.30
 -10   7  -4   95.49   13.30
 -11  -7  -4    9.90   10.40
 -11  -7  -4    8.80   14.40
 -11  -7  -4    0.20   16.50
 -11   7  -4   -3.10   12.20
 -11   7  -4   16.70   13.90
 -12  -8   4   12.90   16.30
 -12   8   4   19.40   13.50
 -12   8   4   13.00   15.50
  11  -8  -4   11.30   12.50
 -11  -8   4   20.50   13.30
 -11   8   4   -9.70   12.70
 -11   8   4    3.00   10.60
  10  -8  -4   30.30   10.70
 -10  -8   4   14.80   12.00
 -10  -8   4   30.70    4.40
 -10   8   4   11.00   10.80
 -10   8   4   26.40    9.10
   9  -8  -4   93.09   10.30
  -9  -8   4   79.09   13.60
  -9   8   4   79.39    9.80
  -9   8   4   78.99   11.90
   8  -8  -4   76.79   11.20
  -8  -8   4   97.89   12.40
  -8   8   4  100.99   10.60
  -8   8   4   86.49   12.00
   8   8  -4   94.39   13.00
  -7  -8   4  204.88   16.10
   7  -8  -4  222.58   12.30
   7  -8  -4  257.17   16.50
  -7   8   4  214.38   11.90
   7   8  -4  204.08   15.50
   6  -8  -4  110.29    8.00
   6  -8  -4  112.69   11.80
  -6  -8   4  123.39   12.10
  -6   8   4  108.19    7.80
   6   8  -4  110.99   11.60
  -6   8   4  104.69   11.30
   5  -8  -4  106.59   10.80
   5  -8  -4   85.79    5.90
  -5  -8   4   80.59    9.00
  -5   8   4   85.49    6.00
   5   8  -4   93.69   10.00
  -5   8   4  107.09   10.10
   4  -8  -4 1028.40   30.80
   4  -8  -4  980.40   36.20
  -4  -8   4 1054.79   35.80
  -4   8   4 1022.40   36.70
  -3  -8   4  122.79    8.90
   3  -8  -4  107.79    9.90
  -3   8   4  101.09    9.80
   3   8  -4  115.59   10.40
  -2  -8   4   84.79    7.10
   2  -8  -4   76.69    8.20
   2   8  -4   72.59    6.60
  -2   8   4   88.49    8.40
   1  -8  -4   10.60    1.80
   1  -8  -4    6.10    1.70
   1  -8  -4    7.20    4.20
  -1  -8   4    8.90    3.20
  -1   8   4    2.10    3.40
   1   8  -4   13.10    3.50
   1   8  -4    6.70    2.50
   0  -8  -4  106.79    8.20
   0  -8   4   99.09    6.50
   0  -8  -4   99.99    5.80
   0   8   4   88.69    8.30
   0   8  -4  108.29    6.80
   0   8  -4   94.29    6.30
  -1  -8  -4  211.08   11.30
  -1  -8  -4  206.28    9.50
   1  -8   4  206.88   10.70
   1   8   4  218.08    9.50
  -1   8  -4  212.28   10.50
   1   8   4  211.68   11.30
  -1   8  -4  194.78    8.90
  -2  -8  -4 1270.17   42.70
  -2  -8  -4 1197.38   39.40
   2  -8   4 1277.07   40.70
   2   8   4 1234.18   40.60
  -2   8  -4 1223.58   38.00
  -2   8  -4 1209.38   40.50
   2   8   4 1211.48   39.40
  -2   8  -4 1230.08   38.10
  -3  -8  -4   79.39    7.90
  -3  -8  -4   82.39    8.20
   3   8   4   75.79    7.70
  -3   8  -4   67.59    5.60
   3   8   4   76.79    7.90
  -3   8  -4   76.19    6.30
  -3   8  -4   85.59    8.50
  -4  -8  -4  537.05   21.80
  -4  -8  -4  528.05   20.80
  -4   8  -4  535.25   19.30
  -4   8  -4  519.25   22.10
  -4   8  -4  538.15   19.30
   4   8   4  510.45   20.80
   4   8   4  565.54   22.10
  -5  -8  -4   -1.10    4.60
  -5  -8  -4   -0.90    4.50
   5   8   4    5.10    4.80
  -5   8  -4   -0.90    3.70
  -5   8  -4   -1.30    5.20
   5   8   4    1.90    5.60
  -6  -8  -4   17.80    6.40
  -6  -8  -4   38.60    6.60
  -6   8  -4   31.90    5.80
  -6   8  -4   37.40    8.00
   6   8   4   15.60    7.50
   6   8   4   35.90    6.60
  -7  -8  -4  100.79   11.90
  -7  -8  -4   95.69    9.90
   7   8   4   96.29   12.70
  -7   8  -4  123.59   13.90
  -7   8  -4   95.59   10.70
  -8  -8  -4  238.18   17.70
  -8  -8  -4  240.78   18.80
   8  -8   4  239.08   16.80
  -8   8  -4  262.37   16.40
  -8   8  -4  257.77   18.10
   8   8   4  178.68   20.70
  -9  -8  -4   46.40   12.70
   9  -8   4   52.09   10.90
  -9  -8  -4   31.00    8.40
  -9  -8  -4   69.99   12.50
  -9   8  -4   33.90   11.40
  -9   8  -4   40.70   10.10
 -10  -8  -4  -19.40   11.50
  10  -8   4    6.60   12.70
 -10  -8  -4  -12.20    9.60
 -10  -8  -4    3.40   13.40
 -10   8  -4  -11.10   11.90
 -11  -8  -4   10.50   13.90
 -11  -8  -4    6.20   11.30
 -11   8  -4   -5.20   13.90
 -11   8  -4   14.90   13.00
 -11  -9   4   28.70   15.30
 -11   9   4   47.20   12.00
 -11   9   4   25.00   15.50
 -10  -9   4  -11.10   12.40
  10  -9  -4    3.20    9.50
 -10   9   4    4.90    8.70
 -10   9   4   -1.00   11.40
  -9  -9   4  110.19   15.50
   9  -9  -4   98.79   10.70
  -9   9   4  106.79   14.30
  -9   9   4  104.39   12.80
  -8  -9   4   16.90    9.40
   8  -9  -4   18.50    7.40
  -8   9   4   18.10    6.00
  -8   9   4   22.70    8.80
   8   9  -4   32.90   11.30
   7  -9  -4  248.98   18.50
  -7  -9   4  245.68   17.40
   7  -9  -4  237.48   12.00
   7   9  -4  218.78   18.10
  -7   9   4  219.68   16.00
  -7   9   4  219.68   11.60
   6  -9  -4  118.19   12.40
  -6  -9   4   96.39   12.00
   6  -9  -4   89.79    6.90
   6   9  -4  122.79   12.80
  -6   9   4   97.59   11.40
  -6   9   4   98.19    6.90
  -5  -9   4  123.19   10.80
   5  -9  -4  119.19   11.50
   5  -9  -4  121.09    5.80
   5   9  -4  121.99   11.70
  -5   9   4  122.99   12.20
   4  -9  -4   19.40    6.90
  -4  -9   4   20.00    5.40
   4   9  -4   10.90    5.30
  -4   9   4   13.60    5.40
  -3  -9   4  109.99    9.30
   3  -9  -4  121.89   10.20
  -3   9   4  105.79   10.10
   3   9  -4  102.59    8.90
   2  -9  -4   66.29    8.00
  -2  -9   4   54.79    6.70
   2   9  -4   55.49    6.40
   2   9  -4   54.59    4.30
  -2   9   4   39.80    6.60
   1  -9  -4   52.09    2.90
   1  -9  -4   51.99    2.80
  -1  -9   4   42.20    5.10
   1  -9  -4   41.70    6.60
   1   9  -4   54.99    5.10
  -1   9   4   49.20    6.70
   1   9  -4   44.90    5.00
   0  -9  -4   43.60    4.30
   0  -9   4   35.70    4.30
   0  -9   4   38.90    5.00
   0   9  -4   29.70    4.30
   0   9   4   37.70    5.80
   0   9  -4   36.70    4.20
  -1  -9  -4  134.69    9.90
   1  -9   4  139.69   14.40
  -1  -9  -4  128.89    7.50
   1   9   4  124.09    9.70
  -1   9  -4  130.69    8.90
  -1   9  -4  126.49    7.10
  -2  -9  -4    9.60    4.30
  -2  -9  -4    0.70    3.30
  -2   9  -4    2.70    4.20
  -2   9  -4    7.40    3.10
   2   9   4    9.90    4.40
   2   9   4    1.10    3.70
  -2   9  -4    4.10    2.60
  -3  -9  -4   36.90    5.70
  -3  -9  -4   24.90    5.80
   3  -9   4   35.40    6.90
  -3   9  -4   31.80    4.00
   3   9   4   35.30    5.90
  -3   9  -4   36.70    4.10
  -3   9  -4   32.20    6.30
   3   9   4   34.10    5.80
  -4  -9  -4   75.99    8.40
  -4  -9  -4   54.19    6.70
   4   9   4   54.39    7.40
  -4   9  -4   68.39    6.30
  -4   9  -4   50.19    5.50
  -4   9  -4   47.60    7.90
   4   9   4   64.49    7.90
  -5  -9  -4  374.16   18.30
   5   9   4  341.57   16.50
  -5   9  -4  349.17   15.00
  -5   9  -4  343.67   14.80
   5   9   4  376.06   18.70
  -5   9  -4  322.27   18.30
  -6  -9  -4   56.09    7.90
  -6  -9  -4   48.10    8.50
   6   9   4   58.99    7.70
   6   9   4   56.59   10.30
  -6   9  -4   60.09    7.10
  -7  -9  -4   36.90    7.90
  -7   9  -4   33.50    6.90
  -7   9  -4   24.40    9.40
   7   9   4   40.70   10.30
  -8  -9  -4   16.30    9.80
  -8  -9  -4   21.00    9.20
   8   9   4   19.50   12.40
  -8   9  -4   19.90    7.60
  -8   9  -4   26.20   10.70
  -9  -9  -4  125.39   14.10
  -9  -9  -4  145.79   14.70
  -9  -9  -4  126.09   17.00
  -9   9  -4  107.89   12.20
  -9   9  -4  132.69   16.90
 -10  -9  -4   -0.30   13.80
 -10  -9  -4  -17.70    9.30
 -10   9  -4  -14.90   12.10
 -10   9  -4    9.90   11.50
 -11  -9  -4    5.70   13.20
 -11  -9  -4   23.50   17.60
 -11   9  -4   30.80   14.40
 -11 -10   4   -7.40   15.60
 -11  10   4  -17.40   13.60
 -10 -10   4    8.70   12.50
 -10  10   4   -4.80    8.60
 -10  10   4    7.90   11.70
   9 -10  -4    5.00    7.70
  -9 -10   4   -3.90    9.90
  -9  10   4    7.30    9.40
  -9  10   4  -11.40    6.60
   8 -10  -4  441.76   18.10
  -8 -10   4  428.76   24.00
  -8  10   4  380.46   23.10
   8  10  -4  397.76   26.40
  -8  10   4  451.25   17.90
   7 -10  -4  -18.00   11.30
  -7 -10   4   -3.00    9.30
   7 -10  -4    0.80    4.20
   7  10  -4    3.80    9.60
  -7  10   4    2.70    3.80
  -7  10   4    4.10    7.70
   6 -10  -4   17.10    8.70
   6 -10  -4   11.90    2.70
  -6 -10   4    9.10    7.20
   6  10  -4   17.40    7.90
  -6  10   4    0.50    7.20
   5 -10  -4    2.10    7.40
  -5 -10   4    4.40    6.50
  -5  10   4   14.00    6.90
   5  10  -4   14.30    6.40
   4 -10  -4   48.90    9.20
  -4 -10   4   50.79    7.50
   4  10  -4   33.60    6.70
  -4  10   4   40.40    8.30
  -3 -10   4   12.60    4.90
   3 -10  -4    6.30    6.70
  -3  10   4   17.90    5.70
   3  10  -4   10.10    5.00
   2 -10  -4  568.24   24.70
  -2 -10   4  648.44   22.90
  -2  10   4  636.64   25.60
   2  10  -4  627.74   20.40
   2  10  -4  612.94   22.60
   1 -10  -4    7.20    5.50
  -1 -10   4   12.50    3.90
  -1  10   4    8.70    5.30
   1  10  -4   10.00    3.50
   1  10  -4   10.50    3.70
   0 -10  -4   88.49    5.20
   0 -10  -4   81.79    5.30
   0 -10   4   90.59    8.20
   0 -10  -4   89.59    9.80
   0  10  -4   90.09    6.50
   0  10  -4   78.19    7.60
   0  10   4   79.09    9.00
   1 -10   4   -2.80    4.50
  -1 -10  -4    2.30    5.30
  -1 -10  -4    3.30    3.10
   1  10   4    2.20    5.00
  -1  10  -4   -3.80    2.40
  -1  10  -4   -1.10    2.60
  -1  10  -4   -2.40    4.40
  -2 -10  -4  182.88   14.10
   2 -10   4  206.58   12.40
  -2 -10  -4  180.38   10.50
   2  10   4  187.28   11.90
  -2  10  -4  169.88   11.80
  -2  10  -4  173.18    8.30
   2  10   4  195.48   10.60
  -2  10  -4  189.08    8.20
  -3 -10  -4   -0.70    4.20
   3 -10   4   -3.50    5.70
  -3  10  -4    2.60    2.70
  -3  10  -4    4.00    2.90
   3  10   4   -0.20    4.60
   3  10   4   -9.70    4.50
  -3  10  -4   -2.10    5.20
  -4 -10  -4  480.15   20.60
  -4 -10  -4  356.26   23.80
   4  10   4  490.95   20.80
  -4  10  -4  497.65   22.10
   4  10   4  458.85   19.80
  -4  10  -4  458.45   16.70
  -4  10  -4  465.55   16.70
  -5 -10  -4   34.60    8.10
  -5 -10  -4   60.69    7.90
  -5  10  -4   44.30    5.50
   5  10   4   46.70    7.30
   5  10   4   56.99    9.40
  -5  10  -4   48.50    8.70
  -5  10  -4   45.10    5.70
  -6 -10  -4  273.87   15.50
  -6 -10  -4  300.17   18.70
   6  10   4  260.87   15.70
   6  10   4  249.38   18.90
  -6  10  -4  253.87   13.30
  -6  10  -4  283.47   19.00
  -6  10  -4  261.27   13.90
  -7 -10  -4    8.90    9.20
  -7 -10  -4    9.00    7.50
  -7  10  -4   26.30   10.10
  -7  10  -4   14.90    6.00
   7  10   4    6.50   10.50
  -8 -10  -4   68.79   11.20
  -8 -10  -4   73.49   13.60
  -8  10  -4   76.39    9.60
  -8  10  -4   63.19   12.30
  -9 -10  -4   17.50   11.50
  -9 -10  -4    7.20   12.30
  -9 -10  -4    2.20    8.60
  -9  10  -4    1.00    8.90
  -9  10  -4   25.00   12.30
 -10 -10  -4   -8.10   10.50
 -10 -10  -4   26.10   15.80
 -10  10  -4   26.30   11.70
 -10  10  -4   28.30   15.00
 -10 -11   4   67.29   16.60
 -10  11   4   62.49   15.10
  -9 -11   4   67.59   13.50
  -9  11   4   62.69    8.00
  -9  11   4   63.09   13.70
  -8 -11   4   -2.50    9.60
   8 -11  -4    4.50    4.80
  -8  11   4    5.90    4.50
  -8  11   4   13.30   10.40
  -7 -11   4  116.99   13.50
   7  11  -4  116.79   14.60
  -7  11   4  130.89   15.40
   6 -11  -4   87.09   14.00
  -6 -11   4   71.89   10.80
  -6  11   4   85.29   11.70
   6  11  -4   91.19   12.40
  -5 -11   4   25.70    7.90
   5 -11  -4    9.20    9.20
  -5  11   4   24.70    7.70
   5  11  -4   28.30    7.70
  -4 -11   4   51.19    8.30
   4 -11  -4   55.29    9.50
   4  11  -4   55.99    8.20
  -4  11   4   34.30    8.40
   3 -11  -4    7.90    7.40
  -3 -11   4   16.90    5.70
   3  11  -4   15.10    5.90
  -3  11   4   10.00    7.00
  -2 -11   4   10.80    4.50
   2 -11  -4   21.20    7.40
   2  11  -4   15.20    3.60
   2  11  -4    8.00    4.70
  -2  11   4   14.60    6.70
  -1 -11   4  281.07   12.70
   1 -11  -4  264.07   16.00
  -1  11   4  295.67   16.40
   1  11  -4  282.17   12.50
   1  11  -4  277.57   12.50
   0 -11  -4   97.59   11.00
   0 -11   4  109.09   12.40
   0 -11  -4  102.19    5.30
   0  11   4   86.69   10.40
   0  11  -4  100.39    6.90
   0  11  -4   95.69    8.70
  -1 -11  -4   27.60    6.50
   1 -11   4   42.00    8.30
  -1 -11  -4   40.30    4.50
  -1  11  -4   40.40    3.90
   1  11   4   40.40    7.40
  -1  11  -4   33.50    6.20
  -1  11  -4   49.50    4.90
  -2 -11  -4    8.80    6.30
  -2 -11  -4    7.50    4.20
   2 -11   4    7.20    6.50
   2  11   4    9.80    5.90
   2  11   4    3.40    4.10
  -2  11  -4    2.00    5.30
  -2  11  -4    6.30    2.50
  -3 -11  -4   73.39    8.70
  -3 -11  -4   62.79    7.60
   3 -11   4   66.19    9.20
  -3  11  -4   63.49    5.10
   3  11   4   58.39    7.60
   3  11   4   59.09    8.00
  -3  11  -4   64.29    8.30
  -4 -11  -4    6.30    6.00
  -4 -11  -4    2.30    6.30
  -4  11  -4    3.00    3.30
  -4  11  -4    5.80    3.10
   4  11   4    9.50    5.50
  -4  11  -4    7.40    7.10
   4  11   4    6.10    6.40
  -5 -11  -4  613.24   24.70
  -5 -11  -4  631.94   26.90
   5  11   4  601.04   24.70
  -5  11  -4  586.44   20.80
  -5  11  -4  606.24   20.90
   5  11   4  631.64   27.00
  -5  11  -4  608.94   30.60
  -6 -11  -4   83.59   10.30
  -6 -11  -4   89.29   11.90
  -6  11  -4   96.69    8.90
  -6  11  -4   89.39   13.20
   6  11   4  111.69   13.50
   6  11   4   92.29   10.30
  -6  11  -4  106.19    9.90
  -7 -11  -4    9.90    8.50
  -7 -11  -4   15.90   10.50
   7  11   4  -24.60   11.80
  -7  11  -4   -6.60    5.80
  -7  11  -4    5.90    9.30
  -8 -11  -4   19.30   12.00
  -8 -11  -4    1.50   10.10
  -8  11  -4    3.90   12.10
  -8  11  -4    9.30    7.70
  -9 -11  -4   49.30   15.50
  -9 -11  -4   50.59   10.40
  -9  11  -4   69.69   14.70
  -9  11  -4   55.89   10.50
 -10 -11  -4  -29.30   16.90
 -10 -12   4    4.70   16.50
  -9 -12   4    2.50   11.90
  -9  12   4   -0.10   13.80
  -8 -12   4  -14.90   10.70
  -8  12   4    1.60   12.20
  -7 -12   4  336.17   22.90
  -7  12   4  361.66   24.10
   7  12  -4  337.27   25.10
  -6 -12   4   -8.80    7.90
   6  12  -4    7.40   10.30
  -6  12   4   -5.20    9.20
   5 -12  -4   63.89   13.00
  -5 -12   4   82.09   10.70
   5  12  -4   74.89   10.70
  -5  12   4   65.89   10.70
  -4 -12   4  165.88   13.50
   4 -12  -4  180.78   17.70
  -4  12   4  175.18   15.90
   4  12  -4  179.88   14.50
   3 -12  -4   17.20    9.00
  -3 -12   4   31.00    6.10
  -3  12   4   26.70    8.60
  -2 -12   4    1.50    4.50
   2 -12  -4    7.30    7.90
  -2  12   4    2.00    6.10
   2  12  -4   -4.10    3.50
   2  12  -4   -0.70    4.90
   1 -12  -4   -4.50    7.20
  -1 -12   4    5.60    4.30
   1  12  -4   -4.20    3.90
   1  12  -4    1.30    4.00
  -1  12   4    8.30    6.50
   0 -12   4    3.80    5.40
   0 -12  -4    1.40    6.90
   0  12   4    2.10    6.20
   0  12  -4    3.30    4.80
   0  12  -4    3.40    3.40
  -1 -12  -4   27.40    4.20
   1 -12   4   25.60    7.50
  -1 -12  -4   30.70    7.90
  -1  12  -4   22.40    5.80
   1  12   4   30.30    7.10
  -1  12  -4   28.50    3.30
  -2 -12  -4    1.50    4.40
   2 -12   4   14.70    7.60
  -2 -12  -4   10.20    7.10
   2  12   4    6.70    4.80
   2  12   4   13.20    6.50
  -2  12  -4   12.40    6.60
   3 -12   4  148.59   15.80
  -3 -12  -4  184.08   14.50
  -3 -12  -4  161.48   12.00
  -3  12  -4  155.58   14.10
   3  12   4  155.88   13.20
   3  12   4  162.08   13.70
  -4 -12  -4    7.40    7.00
  -4 -12  -4    9.20    7.10
  -4  12  -4    9.70    8.10
   4  12   4   12.60    6.70
   4  12   4   -8.90    7.20
  -5 -12  -4   25.50    8.60
  -5 -12  -4  -16.20    7.50
   5  12   4    3.10    6.70
   5  12   4   14.30    9.70
  -5  12  -4    8.70    9.10
  -5  12  -4    3.50    2.70
  -6 -12  -4   61.89    9.90
  -6 -12  -4   54.59   11.30
   6  12   4   66.19   12.50
  -6  12  -4   70.39   11.70
  -6  12  -4   48.60    5.50
   6  12   4   50.49    9.40
  -6  12  -4   43.60    5.20
  -7 -12  -4   15.40    9.60
  -7 -12  -4   15.00   11.40
   7  12   4   36.70   15.30
  -7  12  -4   -0.10    5.70
  -7  12  -4   36.50   12.50
  -8 -12  -4  131.89   17.40
  -8  12  -4  172.38   19.90
  -9 -12  -4   -4.30   15.10
  -9  12  -4   41.30   16.30
  -9 -13   4   34.20   16.60
  -9  13   4   48.40   17.10
  -8 -13   4   57.29   14.20
  -8  13   4   67.69   15.70
  -7 -13   4    9.40   11.50
  -7  13   4   26.40   11.90
   7  13  -4  -24.00   14.20
  -6 -13   4  466.95   30.20
  -6  13   4  390.16   26.70
   6  13  -4  393.76   25.50
  -5 -13   4   52.19   10.10
   5  13  -4   29.00   10.60
  -5  13   4   40.30   10.80
   4 -13  -4   65.19   13.50
  -4 -13   4   75.89   10.10
   4  13  -4   90.79   10.80
  -4  13   4   84.29   12.10
   3 -13  -4   20.40   10.00
  -3 -13   4    8.80    6.20
   3  13  -4    6.40    7.60
  -3  13   4    4.40    8.70
   2 -13  -4    7.50    9.40
  -2 -13   4    6.50    5.70
   2  13  -4   19.90    7.60
   2  13  -4   11.20    4.50
  -2  13   4   13.80    8.80
  -1 -13   4  133.89    9.50
   1 -13  -4  139.39   16.00
   1  13  -4  134.79   10.40
   1  13  -4  140.79    9.80
  -1  13   4  135.89   14.80
   0 -13  -4   34.20    9.90
   0  13  -4   33.10    4.00
   0  13  -4   39.60    6.80
   0  13   4   30.40    8.10
   0  13  -4   32.80    4.00
  -1 -13  -4  243.48   17.30
  -1 -13  -4  228.48   10.00
   1  13   4  245.58   16.40
  -1  13  -4  244.58   15.30
  -2 -13  -4  183.68   11.30
  -2 -13  -4  178.18   15.60
  -2  13  -4  187.58   15.00
   2  13   4  204.78   15.40
  -3 -13  -4    6.80    7.70
  -3 -13  -4   -2.00    6.00
   3  13   4    1.30    7.10
  -3  13  -4    7.10    7.80
   3  13   4    3.60    8.70
  -4 -13  -4  218.78   17.20
  -4 -13  -4  164.68   15.40
  -4  13  -4  237.88   18.20
   4  13   4  209.98   17.30
   4  13   4  233.28   16.30
  -5 -13  -4  -25.10    8.40
  -5 -13  -4   11.60    8.80
   5  13   4    8.20   10.60
   5  13   4    8.70    7.60
  -5  13  -4   -4.90    9.60
  -6 -13  -4   -0.70   13.10
  -6 -13  -4   19.80   10.20
   6  13   4   26.30    9.50
  -6  13  -4   32.00   13.40
   6  13   4   51.69   13.40
  -7  13  -4   28.50   14.00
  -8 -13  -4   -5.00   15.90
  -8  13  -4   35.60   17.10
  -8 -14   4   18.00   15.60
  -8  14   4   -4.30   16.20
  -7 -14   4  133.99   17.40
  -7  14   4  110.59   16.90
  -6 -14   4    7.20   11.80
  -6  14   4   11.90   12.60
   6  14  -4   11.90   14.00
  -5 -14   4   -5.40    9.40
  -5  14   4   18.90   11.20
   5  14  -4  -18.20   11.20
  -4 -14   4   30.60    8.70
   4  14  -4   -3.40    9.30
  -4  14   4   15.40   10.30
   3 -14  -4   76.79   14.00
  -3 -14   4  113.69   12.80
  -3  14   4  102.69   13.30
   3  14  -4   82.79   11.50
  -2 -14   4   -2.90    5.60
   2 -14  -4   -6.20   10.40
   2  14  -4  -12.50    5.70
  -2  14   4   -7.70    9.00
   2  14  -4    0.50    5.20
   1 -14  -4    6.80   10.50
  -1  14   4    2.30   10.40
   1  14  -4    4.20    4.70
   1  14  -4    4.80    6.00
   0 -14  -4   43.70   10.70
   0  14   4   42.00   10.80
   0  14  -4   61.69    8.70
  -1 -14  -4    1.00    9.80
   1  14   4   13.10    8.90
  -1  14  -4   13.40    7.30
  -2 -14  -4    4.80    9.60
  -2 -14  -4    3.40    4.90
  -2  14  -4    8.20    8.00
   2  14   4   -0.20    8.30
  -3 -14  -4  109.19   12.50
  -3 -14  -4  112.69   12.30
  -3  14  -4   88.89   19.40
   3  14   4  112.99   12.20
  -4 -14  -4   11.10    9.80
  -4 -14  -4   -4.70    7.70
   4  14   4   -3.40    8.30
  -4  14  -4    2.70   10.30
   4  14   4    7.40    9.50
  -5 -14  -4   14.10    9.70
  -5 -14  -4  -10.50   15.30
   5  14   4   14.20   12.20
   5  14   4   16.90    8.60
  -5  14  -4    5.40   11.00
  -6 -14  -4   14.70   11.30
   6  14   4    5.80   15.20
   6  14   4   14.50   10.10
  -6  14  -4    8.70   12.60
  -7 -14  -4   51.49   15.10
  -7  14  -4   38.90   15.10
  -7 -15   4   11.60   15.10
  -7  15   4   36.80   16.90
  -6  15   4   86.89   17.20
  -5 -15   4   11.10   10.80
  -5  15   4  -10.40   12.20
  -4 -15   4   13.20    9.10
  -4  15   4    6.90   12.00
  -3 -15   4    0.20    7.30
  -3  15   4    7.90   11.00
  -2 -15   4   13.80    6.30
   2 -15  -4    5.00   15.30
   2  15  -4   20.10    7.20
  -2  15   4    4.80   10.50
   2  15  -4    1.00    6.10
   1 -15  -4  -10.80   12.10
   1  15  -4   -0.50    7.10
   1  15  -4   -3.00    4.00
  -1  15   4   10.30   10.20
   0 -15  -4   22.10   11.90
   0  15   4   25.30   12.50
   0  15  -4   36.00    8.70
  -1 -15  -4    2.90   11.40
  -1  15  -4   12.10    8.10
   1  15   4    0.20   10.20
  -2 -15  -4   22.90    5.40
  -2 -15  -4   -7.20   10.90
   2  15   4   25.90   10.10
  -2  15  -4   18.80   10.00
  -3 -15  -4    7.50    7.30
  -3 -15  -4    7.10   11.60
  -3  15  -4   13.20   11.20
   3  15   4    4.50   10.00
  -4 -15  -4   30.10    9.70
   4  15   4   46.70   11.00
  -4  15  -4   26.40   12.20
  -5 -15  -4   91.59   13.20
   5  15   4   91.99   12.10
  -5  15  -4   57.29   15.00
  -6 -15  -4  120.69   16.20
  -6  15  -4  103.49   18.60
  -5  16   4    0.30   16.10
  -4  16   4    7.10   14.10
  -3  16   4   88.39   16.00
  -2  16   4   84.09   15.20
   1  16  -4   -8.00    7.90
  -1  16   4  -11.10   11.30
   0 -16  -4   31.20   14.70
   0  16   4   37.50   13.00
   0  16  -4   22.60    9.70
  -1 -16  -4  -10.00   12.30
   1  16   4   11.40   11.80
  -1  16  -4   20.10   10.70
   2  16   4   -5.20   13.50
  -2  16  -4   -6.00   10.80
   3  16   4   22.50   12.30
  -3  16  -4   14.70   12.30
  -4  16  -4   62.99   14.90
  -3  17   4   11.20   17.00
  -2  17   4   19.10   15.40
  -1  17   4  -23.50   13.90
   0  17   4    7.90   14.20
   1  17   4   58.89   15.40
  -2  17  -4   19.60   14.10
   2  17   4    6.40   14.50
 -13   0   5   11.90   14.40
 -13   0   5   47.00   14.10
 -12   0   5   -7.60   12.00
 -12   0   5    1.40    9.90
 -11   0   5   29.00    8.70
 -11   0   5   21.70   10.20
 -10   0   5  -11.70    7.20
  10   0  -5    1.50    7.90
  10   0  -5  -11.70    8.80
 -10   0   5   -6.60    6.60
  -9   0   5   52.49    7.60
   9   0  -5   63.19    8.40
   9   0  -5   46.90    8.50
  -9   0   5   56.99    9.40
  -8   0   5   -4.80    4.90
   8   0  -5    2.50    4.90
  -8   0   5    2.00    4.40
   8   0  -5   -7.00    5.30
  -7   0   5    9.00    5.30
   7   0  -5   23.40    5.00
  -7   0   5   17.00    4.70
   7   0  -5   13.60    5.10
   6   0  -5   -4.90    2.80
  -6   0   5    3.00    3.00
  -6   0   5   -2.70    3.40
  -5   0   5 2534.65   78.79
  -5   0   5 2507.15   77.19
   5   0  -5 2687.63   77.39
  -4   0   5   -2.30    2.50
   4   0  -5   -1.10    2.00
  -4   0   5    0.30    2.20
   4   0  -5   -2.80    2.40
   3   0  -5    6.90    2.10
  -3   0   5    8.70    2.20
   3   0  -5    4.10    2.50
  -3   0   5    3.00    2.40
  -2   0   5   -2.10    1.80
   2   0  -5    1.10    1.50
   2   0  -5   -3.90    2.00
  -2   0   5   -2.20    1.80
  -1   0   5  598.44   19.80
  -1   0   5  609.94   20.40
   1   0  -5  593.14   20.20
   1   0  -5  612.34   19.90
   0   0  -5   -1.00    1.70
   0   0  -5    0.00    1.70
   0   0   5    1.30    2.00
  -1   0  -5 2304.57   70.19
  -1   0  -5 2475.75   70.59
   1   0   5 2272.67   70.19
   2   0   5   -2.30    2.10
  -2   0  -5    1.70    2.30
   2   0   5    0.40    2.30
  -2   0  -5    0.90    2.20
   3   0   5   80.29    6.10
  -3   0  -5   86.09    6.30
  -3   0  -5   81.19    6.30
  -4   0  -5   -0.20    2.90
  -4   0  -5   -3.20    3.00
   4   0   5   -0.20    2.80
   5   0   5  964.40   40.00
  -5   0  -5 1036.40   35.10
  -6   0  -5    2.90    4.40
   6   0   5    3.80    4.30
  -6   0  -5    4.20    4.00
  -6   0  -5    2.90    3.90
  -7   0  -5  561.04   24.10
  -7   0  -5  563.64   24.10
  -7   0  -5  581.34   23.50
   7   0   5  530.75   23.80
  -8   0  -5    0.40    7.00
   8   0   5    5.90    6.70
  -8   0  -5   -0.20    5.60
  -8   0  -5    2.30    5.30
   9   0   5  181.58   17.00
  -9   0  -5  161.68   16.00
  -9   0  -5  144.49   16.40
 -10   0  -5   -3.30    8.90
 -10   0  -5  -22.90   10.60
 -10   0  -5    8.30    8.40
 -11   0  -5  157.18   18.70
 -11   0  -5  154.18   16.60
 -12   0  -5   -6.60   13.60
 -12   0  -5   -0.60   12.50
 -13  -1   5   31.80   13.20
 -13  -1   5    2.90   15.30
 -13   1   5   17.60   15.60
 -13   1   5   37.00   13.80
 -12  -1   5   31.70   10.50
 -12  -1   5   27.40   12.80
 -12   1   5   35.60   11.50
 -12   1   5   20.70   12.70
 -11  -1   5   81.59   10.70
 -11  -1   5   71.79   11.70
 -11   1   5   70.09   17.20
 -11   1   5   69.19   11.90
 -10  -1   5   26.00    8.70
 -10  -1   5   24.60    7.00
  10  -1  -5   23.50   10.50
  10  -1  -5   14.20    8.00
 -10   1   5   17.40    9.70
  10   1  -5   28.70   10.00
 -10   1   5   15.60    7.60
   9  -1  -5  256.67   15.90
   9  -1  -5  264.57   16.50
  -9  -1   5  217.88   16.00
  -9  -1   5  251.47   14.20
   9   1  -5  233.48   14.30
   9   1  -5  239.28   17.00
  -9   1   5  250.37   16.60
  -9   1   5  261.87   15.10
  -8  -1   5  804.42   28.80
   8  -1  -5  793.82   30.90
  -8  -1   5  842.12   32.20
   8  -1  -5  803.42   29.80
   8   1  -5  778.72   29.00
  -8   1   5  820.92   29.90
  -8   1   5  809.82   31.20
   8   1  -5  800.12   31.60
   7  -1  -5  312.67   15.50
  -7  -1   5  352.06   16.60
   7  -1  -5  276.97   20.80
  -7  -1   5  319.17   14.00
   7   1  -5  290.17   15.50
  -7   1   5  322.07   16.30
  -7   1   5  337.27   15.10
   7   1  -5  328.07   15.90
  -6  -1   5  858.51   29.80
  -6  -1   5  917.71   32.50
   6  -1  -5  877.61   31.70
   6  -1  -5  943.61   31.60
   6   1  -5  942.21   30.10
   6   1  -5  933.41   32.60
  -6   1   5  885.01   31.90
  -6   1   5  908.51   31.10
  -5  -1   5  278.57   13.20
   5  -1  -5  260.67   12.00
   5  -1  -5  270.47   12.80
  -5  -1   5  281.97   11.20
  -5   1   5  265.77   12.00
  -5   1   5  267.77   12.60
   5   1  -5  272.97   11.10
   5   1  -5  273.47   13.00
  -4  -1   5   16.20    2.70
   4  -1  -5   17.30    3.20
  -4  -1   5   19.10    4.20
   4  -1  -5   25.90    3.80
   4   1  -5   21.90    2.90
  -4   1   5   18.60    3.80
  -4   1   5   17.00    3.20
   4   1  -5   26.30    4.30
   3  -1  -5  114.49    6.70
  -3  -1   5  106.99    5.60
   3  -1  -5  121.69    6.50
  -3  -1   5  112.79    6.90
  -3   1   5  109.89    6.80
   3   1  -5  108.49    5.60
   3   1  -5  102.49    7.00
  -3   1   5  106.69    6.40
   2  -1  -5  678.03   22.90
   2  -1  -5  699.33   22.80
  -2  -1   5  649.93   21.80
  -2  -1   5  699.73   23.30
  -2   1   5  691.83   22.80
   2   1  -5  670.23   23.20
  -2   1   5  717.73   23.00
   2   1  -5  729.83   22.00
   1  -1  -5  139.29    6.80
   1  -1  -5  134.19    6.80
  -1  -1   5  131.79    7.00
  -1  -1   5  140.09    6.30
   1   1  -5  141.49    6.30
  -1   1   5  140.29    7.00
  -1   1   5  135.09    6.90
   1   1  -5  132.49    6.90
   0  -1  -5    1.30    2.10
   0  -1  -5   -2.60    1.70
   0  -1   5   -1.10    1.80
   0  -1   5   -0.20    1.70
   0   1   5    0.00    2.00
   0   1  -5   -2.40    1.60
   0   1  -5    0.20    1.80
  -1  -1  -5   -0.20    1.80
  -1  -1  -5    1.10    2.20
   1  -1   5    1.80    1.90
  -1   1  -5    1.40    2.00
  -1   1  -5    0.80    2.00
   1   1   5    3.80    2.10
  -2  -1  -5   14.60    3.10
   2  -1   5   14.30    3.40
  -2  -1  -5   11.60    3.00
  -2   1  -5   12.60    2.90
   2   1   5    7.80    2.70
  -2   1  -5   12.90    3.00
   2   1   5   17.70    3.20
  -3  -1  -5  651.33   22.50
   3  -1   5  630.64   22.20
  -3  -1  -5  623.54   22.50
   3   1   5  600.24   22.40
  -3   1  -5  630.04   22.50
   3   1   5  617.14   22.40
  -3   1  -5  647.74   22.70
  -4  -1  -5  772.42   27.10
   4   1   5  762.72   26.80
  -4   1  -5  757.62   26.90
  -4   1  -5  734.33   26.60
  -5  -1  -5   65.19    7.60
  -5  -1  -5   71.29    7.80
   5   1   5   78.49    7.20
  -5   1  -5   56.89    6.90
  -5   1  -5   55.39    6.60
  -5   1  -5   56.49    6.90
  -6  -1  -5   12.20    4.40
   6  -1   5   12.40    5.10
  -6  -1  -5   15.40    5.10
  -6   1  -5   11.70    5.30
  -6   1  -5   11.40    4.70
   6   1   5   11.60    4.50
  -6   1  -5   10.80    4.40
  -7  -1  -5    9.60    5.80
  -7  -1  -5   15.20    6.70
   7  -1   5   24.30    6.40
  -7  -1  -5   18.90    5.70
  -7   1  -5   24.10    6.00
   7   1   5   15.60    5.60
  -7   1  -5   12.10    6.10
  -7   1  -5   12.30    5.00
  -8  -1  -5  300.17   17.60
   8  -1   5  336.47   18.20
  -8  -1  -5  296.57   18.50
  -8  -1  -5  308.77   16.90
  -8   1  -5  276.27   17.40
   8   1   5  269.57   18.10
  -8   1  -5  316.57   19.10
  -8   1  -5  265.97   16.10
  -9  -1  -5  628.64   27.90
  -9  -1  -5  557.34   26.30
   9  -1   5  632.84   28.30
  -9  -1  -5  592.84   28.00
  -9   1  -5  637.34   29.10
  -9   1  -5  562.74   27.00
   9   1   5  548.45   27.20
  -9   1  -5  605.24   27.50
 -10  -1  -5   11.20    7.70
 -10  -1  -5    1.50   11.40
 -10  -1  -5   -5.50    8.70
 -10   1  -5    9.00    8.50
 -10   1  -5   27.60    9.40
 -11  -1  -5  200.88   21.30
 -11  -1  -5  168.18   18.90
 -11   1  -5  179.18   19.00
 -11   1  -5  195.68   21.30
 -12  -1  -5   26.30   12.90
 -12  -1  -5   23.00   13.60
 -12   1  -5   44.30   14.80
 -12   1  -5   40.00   15.10
 -13  -2   5   -2.40   15.70
 -13  -2   5    8.20   12.30
 -13   2   5  -11.20   13.10
 -13   2   5  -16.90   14.20
 -12  -2   5   86.69   14.70
 -12  -2   5   80.39   12.30
 -12   2   5   68.89   14.40
 -12   2   5   84.89   14.20
  11  -2  -5   11.20   11.10
 -11  -2   5    3.90    9.80
 -11  -2   5    3.50    7.10
  11  -2  -5   -9.60   10.20
 -11   2   5   12.60    8.70
 -11   2   5    4.50    9.50
  10  -2  -5   -2.10    8.60
 -10  -2   5   -6.10    7.70
  10  -2  -5    4.10    9.00
 -10  -2   5    4.40    5.70
 -10   2   5   10.90    7.40
  10   2  -5  -12.70    9.00
   9  -2  -5  211.28   15.10
  -9  -2   5  174.48   14.60
   9  -2  -5  197.58   15.90
  -9  -2   5  183.88   12.10
  -9   2   5  177.18   15.00
   9   2  -5  169.38   14.10
  -9   2   5  175.88   13.50
  -8  -2   5  298.87   17.30
   8  -2  -5  292.77   16.00
   8  -2  -5  286.97   16.70
  -8  -2   5  306.17   14.00
   8   2  -5  290.77   16.90
   8   2  -5  306.27   14.00
  -8   2   5  284.47   16.50
  -8   2   5  304.47   15.70
   7  -2  -5   77.99    9.10
  -7  -2   5   72.19    8.80
   7  -2  -5   91.89    8.60
  -7  -2   5   70.99    6.60
   7   2  -5   65.39    8.40
  -7   2   5   60.39    7.60
  -7   2   5   58.59    7.20
   7   2  -5   65.29    6.60
  -6  -2   5  718.63   25.10
  -6  -2   5  766.22   28.40
   6  -2  -5  785.42   27.60
   6  -2  -5  756.02   27.20
  -6   2   5  736.23   27.20
   6   2  -5  799.02   28.50
   6   2  -5  729.73   25.00
  -6   2   5  777.42   27.60
   5  -2  -5   38.50    5.10
  -5  -2   5   34.60    5.20
  -5  -2   5   37.40    4.20
   5  -2  -5   30.70    5.70
   5   2  -5   34.70    5.40
   5   2  -5   40.90    4.20
  -5   2   5   37.80    5.00
  -5   2   5   33.10    4.70
  -4  -2   5  656.43   24.40
  -4  -2   5  679.83   21.90
   4  -2  -5  671.63   23.80
   4  -2  -5  739.43   24.00
  -4   2   5  680.53   23.90
   4   2  -5  699.73   24.60
  -4   2   5  677.13   23.80
   4   2  -5  688.73   21.90
  -3  -2   5  420.76   16.40
  -3  -2   5  417.96   14.20
   3  -2  -5  437.06   15.80
   3  -2  -5  413.86   15.40
   3   2  -5  398.76   13.80
  -3   2   5  436.66   15.70
   3   2  -5  406.76   16.10
  -3   2   5  441.86   16.00
   2  -2  -5   33.50    3.90
  -2  -2   5   33.90    4.20
   2  -2  -5   21.90    3.10
  -2   2   5   35.30    4.00
   2   2  -5   29.10    3.80
   2   2  -5   33.00    2.80
  -2   2   5   31.40    3.70
  -1  -2   5 2437.56   71.99
   1  -2  -5 2489.35   72.89
  -1  -2   5 2423.36   73.29
   1  -2  -5 2436.66   73.29
   1   2  -5 2487.15   71.99
  -1   2   5 2372.66   72.69
  -1   2   5 2408.56   73.29
   1   2  -5 2592.44   73.49
   0  -2   5    7.30    2.20
   0  -2  -5    9.60    2.60
   0  -2   5    9.30    2.30
   0  -2  -5    3.80    2.00
   0   2   5    7.60    2.40
   0   2  -5    6.10    2.40
   0   2  -5    6.20    1.90
  -1  -2  -5  354.46   13.40
  -1  -2  -5  326.87   13.10
  -1   2  -5  345.27   13.00
  -1   2  -5  341.47   12.90
   1   2   5  334.97   13.30
  -2  -2  -5   10.50    2.70
  -2  -2  -5    5.80    2.60
  -2   2  -5    5.00    2.70
  -2   2  -5    7.10    2.50
   2   2   5    8.90    2.60
   2   2   5    5.10    2.60
  -3  -2  -5   31.00    4.30
   3  -2   5   33.90    4.40
  -3  -2  -5   30.40    4.40
   3   2   5   38.40    4.60
  -3   2  -5   28.60    4.00
  -3   2  -5   32.90    4.60
   3   2   5   35.50    4.90
  -4  -2  -5   86.29    7.00
   4  -2   5   95.49    8.60
   4   2   5   99.29    7.30
  -4   2  -5   92.09    7.90
  -4   2  -5   95.39    7.20
   4   2   5   89.89    7.70
  -4   2  -5   89.99    7.10
   5  -2   5  168.88   10.10
  -5  -2  -5  179.68   10.90
  -5  -2  -5  175.08   10.80
   5   2   5  161.48   10.80
  -5   2  -5  164.68   10.30
  -5   2  -5  148.89    9.90
  -5   2  -5  173.98   11.00
  -6  -2  -5   76.99    8.50
  -6  -2  -5   73.79    8.60
   6  -2   5   74.89    8.30
  -6   2  -5   78.49    8.70
  -6   2  -5   77.09    8.80
   6   2   5   68.59    8.50
  -6   2  -5   85.39    9.60
  -7  -2  -5  295.17   17.20
   7  -2   5  346.17   17.50
  -7  -2  -5  314.07   17.10
   7   2   5  310.57   17.70
  -7   2  -5  330.87   17.40
  -7   2  -5  336.07   17.30
  -7   2  -5  298.47   16.40
  -8  -2  -5  187.98   15.30
  -8  -2  -5  196.18   13.30
  -8  -2  -5  189.98   14.40
   8  -2   5  174.68   15.50
   8   2   5  175.18   15.40
  -8   2  -5  199.58   14.20
  -8   2  -5  205.18   14.30
  -8   2  -5  189.38   15.80
  -9  -2  -5  125.29   14.70
  -9  -2  -5  135.49   14.50
  -9  -2  -5  125.19   13.80
   9  -2   5  154.18   17.10
   9   2   5  138.89   15.30
  -9   2  -5  121.99   14.20
  -9   2  -5  132.79   12.90
  -9   2  -5  108.09   16.80
 -10  -2  -5  203.88   21.30
  10  -2   5  227.38   24.00
 -10  -2  -5  191.88   16.60
 -10  -2  -5  161.68   17.20
 -10   2  -5  217.08   17.80
 -10   2  -5  193.98   18.00
 -11  -2  -5  112.19   13.80
 -11  -2  -5   99.69   13.90
 -11   2  -5   97.19   14.40
 -11   2  -5  133.49   16.70
 -12  -2  -5    7.40   13.20
 -12  -2  -5  -10.00   14.20
 -12   2  -5   -4.30   14.60
 -12   2  -5   -3.00   12.50
 -13  -3   5    1.80   14.00
 -13  -3   5  -18.20   12.00
 -13   3   5   17.50   14.10
 -13   3   5   -9.80   13.50
 -12  -3   5    4.80    9.40
 -12  -3   5    6.20   11.90
 -12  -3   5   -2.90   12.50
 -12   3   5   -5.00   12.00
 -12   3   5    4.00   10.90
 -11  -3   5  101.79   14.00
  11  -3  -5   60.69   12.80
 -11  -3   5   92.29   10.50
  11  -3  -5   68.99   14.40
 -11   3   5   95.59   13.70
 -11   3   5   98.09   12.60
 -10  -3   5   -7.20    8.00
  10  -3  -5    8.10    8.90
 -10  -3   5    0.80    5.80
  10  -3  -5    4.00    9.30
 -10   3   5    0.30    7.90
  10   3  -5    3.20    9.70
   9  -3  -5    7.50    7.80
  -9  -3   5    5.50    4.70
   9  -3  -5   12.40    7.50
  -9   3   5    0.90    6.40
  -9   3   5    4.90    7.00
   9   3  -5    1.60    7.50
   8  -3  -5  328.77   17.60
  -8  -3   5  322.47   17.80
   8  -3  -5  361.96   17.90
  -8  -3   5  325.77   14.30
  -8   3   5  346.17   17.60
   8   3  -5  314.07   18.10
  -8   3   5  331.37   17.30
  -7  -3   5  846.42   28.70
  -7  -3   5  845.42   32.70
   7  -3  -5  915.01   31.80
   7  -3  -5  859.51   31.60
  -7   3   5  874.61   32.00
   7   3  -5  895.61   32.80
  -7   3   5  887.21   31.70
  -6  -3   5   97.09    9.50
   6  -3  -5  103.79    8.30
   6  -3  -5  113.79    9.10
  -6  -3   5   94.09    6.10
  -6   3   5   92.49    8.00
   6   3  -5  111.69    8.80
   6   3  -5   98.29    6.00
  -6   3   5  102.09    8.90
   5  -3  -5   55.19    6.10
  -5  -3   5   61.59    4.30
   5  -3  -5   66.19    6.40
  -5  -3   5   46.50    6.10
  -5   3   5   50.79    6.00
   5   3  -5   63.09    4.30
   5   3  -5   60.89    6.70
  -5   3   5   60.99    6.10
   4  -3  -5 2283.07   68.69
   4  -3  -5 2187.68   69.39
  -4  -3   5 2313.27   70.19
  -4   3   5 2333.97   68.79
   4   3  -5 2111.89   71.79
   4   3  -5 2332.97   66.29
  -4   3   5 2319.97   69.69
  -3  -3   5  485.15   15.20
   3  -3  -5  491.15   17.10
   3  -3  -5  470.95   17.90
  -3  -3   5  501.35   18.40
  -3   3   5  479.95   17.10
   3   3  -5  486.85   18.10
  -3   3   5  451.35   17.90
   3   3  -5  492.35   15.10
  -2  -3   5  518.45   18.60
   2  -3  -5  527.45   17.50
   2  -3  -5  503.95   18.30
  -2  -3   5  527.45   16.00
   2   3  -5  497.75   18.20
   2   3  -5  512.65   16.00
  -2   3   5  493.15   17.40
  -2   3   5  481.05   18.40
  -1  -3   5  228.48    8.70
   1  -3  -5  233.68    9.30
  -1  -3   5  228.18   10.10
   1  -3  -5  219.88   10.00
   1   3  -5  235.78   10.00
   1   3  -5  232.28    8.50
  -1   3   5  217.48   10.20
   0  -3  -5    5.40    2.50
   0  -3   5    4.50    2.10
   0  -3  -5    5.60    2.00
   0   3   5    2.00    2.50
   0   3  -5    5.00    2.20
   0   3  -5    4.90    1.90
  -1  -3  -5  511.65   17.30
  -1  -3  -5  453.75   17.30
  -1   3  -5  494.45   17.10
  -1   3  -5  457.75   16.90
   1   3   5  486.75   17.70
  -2  -3  -5  491.05   18.00
  -2  -3  -5  492.25   18.00
   2   3   5  499.85   17.80
   2   3   5  477.75   18.00
  -2   3  -5  485.65   17.60
  -2   3  -5  462.75   17.70
  -3  -3  -5  158.38    9.30
  -3  -3  -5  172.98    9.40
  -3   3  -5  182.28    9.20
  -3   3  -5  167.58    9.00
  -3   3  -5  168.28    9.40
   3   3   5  169.88    9.20
   3   3   5  179.28    9.40
   4  -3   5  709.03   25.00
  -4  -3  -5  726.63   30.90
  -4  -3  -5  695.33   25.70
   4   3   5  687.43   25.10
   4   3   5  696.33   25.30
  -4   3  -5  686.23   25.30
  -4   3  -5  668.83   24.80
  -4   3  -5  734.23   25.90
  -5  -3  -5  310.77   15.30
  -5  -3  -5  328.97   15.70
   5  -3   5  334.97   15.10
  -5   3  -5  319.17   15.50
  -5   3  -5  333.27   15.30
   5   3   5  333.17   15.80
   6  -3   5   36.80    6.20
  -6  -3  -5   27.80    6.40
  -6  -3  -5   22.60    6.00
  -6   3  -5   28.40    6.30
  -6   3  -5   27.60    5.70
  -6   3  -5   26.50    6.10
   6   3   5   42.90    6.70
  -7  -3  -5   -1.30    5.80
   7  -3   5    3.40    5.50
  -7  -3  -5    8.30    5.50
  -7   3  -5    5.80    5.60
  -7   3  -5   13.40    5.30
   7   3   5   -9.30    6.00
  -7   3  -5    3.80    6.00
  -8  -3  -5  182.18   14.80
   8  -3   5  219.28   15.90
  -8  -3  -5  168.38   15.20
  -8  -3  -5  168.18   13.20
  -8   3  -5  206.18   15.80
   8   3   5  185.68   15.70
  -8   3  -5  195.68   14.60
  -8   3  -5  202.88   14.20
  -9  -3  -5   99.09   13.20
   9  -3   5   87.09   12.10
  -9  -3  -5   91.99   10.90
  -9  -3  -5  110.39   13.30
  -9   3  -5  119.99   13.90
   9   3   5   84.29   12.00
  -9   3  -5  103.39   13.80
 -10  -3  -5   44.90   12.70
 -10  -3  -5   36.20   10.80
 -10  -3  -5   32.60    9.20
  10  -3   5   42.80   12.80
 -10   3  -5   46.10   11.10
 -10   3  -5   66.59   11.10
 -11  -3  -5    3.20    9.40
 -11  -3  -5  -12.60   11.50
 -11   3  -5    9.00   11.10
 -11   3  -5    2.40   11.50
 -12  -3  -5   -3.60   14.10
 -12  -3  -5   31.60   13.30
 -12   3  -5    5.60   13.30
 -12   3  -5    8.00   13.50
 -13  -4   5    4.90   11.30
 -13  -4   5  -23.40   15.20
 -13   4   5   -8.00   14.00
 -13   4   5   14.40   15.20
 -12  -4   5  -10.20    9.10
 -12  -4   5   -1.50   11.20
 -12  -4   5   -2.80   11.70
 -12   4   5  -11.60   11.90
 -12   4   5    2.90   12.20
  11  -4  -5  -13.30   11.80
 -11  -4   5   -1.60    7.00
 -11  -4   5   -1.70    8.60
 -11  -4   5   10.40   10.10
 -11   4   5   -7.20    9.40
 -11   4   5    7.50    9.50
 -10  -4   5  161.68   12.10
  10  -4  -5  208.38   18.70
 -10  -4   5  160.88   15.90
  10  -4  -5  158.88   16.80
 -10   4   5  168.48   16.40
 -10   4   5  169.48   15.50
  -9  -4   5  202.18   15.70
  -9  -4   5  213.48   11.30
   9  -4  -5  186.58   16.60
   9  -4  -5  158.28   14.70
   9   4  -5  160.88   14.80
  -9   4   5  202.58   14.70
  -9   4   5  197.28   14.30
  -8  -4   5  107.49   12.30
  -8  -4   5  108.89    7.90
   8  -4  -5  115.09   11.10
   8  -4  -5   80.99   10.00
  -8   4   5  106.09   11.00
   8   4  -5  100.99   12.60
  -8   4   5  101.89   11.40
  -7  -4   5  186.18   12.80
   7  -4  -5  177.58   13.60
  -7  -4   5  170.98    8.70
   7  -4  -5  198.88   12.80
   7   4  -5  199.48   12.70
  -7   4   5  162.68   12.50
  -7   4   5  192.88   11.90
  -6  -4   5  438.26   14.70
  -6  -4   5  425.46   19.20
   6  -4  -5  443.26   18.80
   6  -4  -5  453.95   19.60
   6   4  -5  417.76   18.70
  -6   4   5  410.96   18.40
  -6   4   5  399.56   17.40
   5  -4  -5   75.09    6.70
  -5  -4   5   70.89    7.40
   5  -4  -5   72.89    8.70
  -5   4   5   78.89    7.20
  -5   4   5   77.79    6.70
   4  -4  -5  925.21   30.00
  -4  -4   5  896.61   31.60
   4  -4  -5  962.80   31.80
  -4  -4   5  925.61   27.10
  -4   4   5  877.61   31.40
  -4   4   5  864.31   29.90
   4   4  -5  994.90   32.40
   3  -4  -5  332.37   12.50
   3  -4  -5  327.37   13.80
  -3  -4   5  326.17   14.10
   3   4  -5  320.07   13.80
  -3   4   5  316.87   12.30
   3   4  -5  332.27    9.80
  -3   4   5  307.47   13.70
   2  -4  -5  449.95   15.90
   2  -4  -5  475.05   17.50
  -2  -4   5  466.75   17.40
   2   4  -5  461.95   17.20
   2   4  -5  462.25   14.40
  -2   4   5  464.55   16.00
  -2   4   5  455.45   17.60
   1  -4  -5 1095.69   34.90
   1  -4  -5 1096.29   33.50
  -1  -4   5 1081.59   34.50
   1   4  -5 1074.79   32.60
  -1   4   5 1037.40   34.90
   1   4  -5 1068.89   34.40
   0  -4  -5  175.78    8.90
   0  -4  -5  181.18    8.20
   0  -4   5  187.38    8.70
   0   4  -5  179.88    8.50
   0   4  -5  188.38    7.90
   0   4   5  168.78    9.00
  -1  -4  -5  195.98    9.60
  -1  -4  -5  197.48    9.20
  -1   4  -5  213.58    9.10
   1   4   5  195.28    9.80
  -1   4  -5  191.58    9.00
  -1   4  -5  206.78    9.30
  -2  -4  -5  293.17   12.50
  -2  -4  -5  298.47   12.50
  -2   4  -5  286.27   12.00
   2   4   5  286.07   11.90
  -2   4  -5  264.57   11.60
   2   4   5  277.77   12.40
  -3  -4  -5  395.16   16.50
  -3  -4  -5  408.46   16.90
   3   4   5  420.56   16.90
  -3   4  -5  441.86   16.30
  -3   4  -5  426.76   17.00
   3   4   5  430.86   16.90
   4  -4   5    6.30    3.30
  -4  -4  -5    8.40    3.80
  -4  -4  -5    2.30    4.10
  -4   4  -5    4.80    3.30
  -4   4  -5    4.80    3.40
   4   4   5    0.60    3.40
   4   4   5    6.40    3.60
  -5  -4  -5  147.89   10.40
   5  -4   5  146.69    9.90
  -5  -4  -5  141.69   10.00
  -5   4  -5  118.29    9.20
   5   4   5  115.89    9.20
  -5   4  -5  140.39   10.00
   5   4   5  134.09   10.00
  -6  -4  -5 1028.40   36.40
   6  -4   5  996.50   35.90
  -6  -4  -5  984.10   37.20
  -6   4  -5 1017.10   36.80
  -6   4  -5 1065.49   36.40
   6   4   5 1078.79   37.30
   7  -4   5   55.19    8.30
  -7  -4  -5   60.99    8.80
  -7  -4  -5   50.19    8.20
  -7   4  -5   62.69    8.40
  -7   4  -5   65.79    8.20
   7   4   5   63.59    8.70
  -8  -4  -5   64.69   10.50
   8  -4   5   48.60    9.80
  -8   4  -5   48.10    9.20
   8   4   5   37.70    8.50
  -9  -4  -5   15.40    8.10
  -9  -4  -5    4.10   10.20
  -9  -4  -5   25.00    7.60
   9  -4   5    1.20    9.60
  -9   4  -5   18.40   10.50
  -9   4  -5   25.40    9.20
   9   4   5   13.70    9.40
  -9   4  -5   15.50    7.50
  10  -4   5  145.39   17.20
 -10  -4  -5  136.49   16.40
 -10  -4  -5  113.79   13.40
 -10  -4  -5  177.78   18.60
 -10   4  -5  167.48   18.30
 -10   4  -5  164.18   17.60
 -11  -4  -5    6.80   10.00
 -11  -4  -5   -6.40   11.90
 -11   4  -5   14.10   11.70
 -11   4  -5    0.20   10.20
 -12  -4  -5   51.39   16.70
 -12  -4  -5   27.60   14.20
 -12   4  -5   27.60   15.30
 -12   4  -5   33.30   15.20
 -13  -5   5   45.60   19.30
 -13   5   5    6.20   15.40
 -13   5   5   10.10   15.00
 -12  -5   5    9.30    8.80
 -12  -5   5   -6.40   12.90
 -12   5   5  -12.10   12.40
 -12   5   5    6.00   11.50
  11  -5  -5   32.90   12.90
 -11  -5   5    4.10    8.50
 -11  -5   5   26.30    7.70
 -11  -5   5   21.50   11.60
 -11   5   5   34.30   10.20
 -11   5   5   34.00   11.30
 -10  -5   5    3.40    5.60
  10  -5  -5    0.80    9.40
  10  -5  -5   17.90   10.90
 -10  -5   5   -6.10    6.10
 -10  -5   5   -4.20    8.50
 -10   5   5   -0.70    8.30
 -10   5   5    2.50    7.00
  -9  -5   5    0.40    4.90
   9  -5  -5   -6.00    7.10
  -9  -5   5   -0.90    4.20
   9  -5  -5  -11.10    7.90
  -9  -5   5   -0.10    7.50
  -9   5   5    1.10    8.50
  -9   5   5   -1.80    6.00
   9   5  -5    1.00    7.60
  -8  -5   5  108.99   13.40
   8  -5  -5  153.48   12.60
  -8  -5   5  133.19    8.60
   8  -5  -5  144.19   14.30
  -8  -5   5  139.29    8.10
   8   5  -5  132.59   13.50
  -8   5   5  129.79   13.00
  -8   5   5  135.29   11.50
  -7  -5   5  474.75   21.80
   7  -5  -5  483.25   20.20
  -7  -5   5  467.95   16.30
   7  -5  -5  500.45   21.60
  -7  -5   5  485.85   16.00
  -7   5   5  446.46   19.40
   7   5  -5  456.35   21.10
  -7   5   5  463.95   21.30
   6  -5  -5   -9.00    4.20
  -6  -5   5    0.70    2.20
  -6  -5   5    0.40    1.80
   6  -5  -5   -1.50    3.40
  -6  -5   5   -1.70    4.60
   6   5  -5   -4.20    4.70
  -6   5   5   -1.40    3.40
  -6   5   5   -3.60    4.20
  -5  -5   5  369.76   17.00
   5  -5  -5  361.66   14.90
   5  -5  -5  376.26   16.80
  -5   5   5  385.46   17.20
  -5   5   5  362.26   15.00
   5   5  -5  381.46   16.90
  -4  -5   5    7.80    3.70
   4  -5  -5    5.30    2.80
   4   5  -5   15.20    4.30
  -4   5   5    8.30    2.70
  -4   5   5    5.70    3.70
  -3  -5   5  381.66   15.90
   3  -5  -5  377.16   16.10
   3  -5  -5  366.06   13.70
  -3   5   5  365.26   13.70
   3   5  -5  379.26   15.60
  -3   5   5  406.96   16.30
  -2  -5   5   11.40    3.40
   2  -5  -5   18.40    3.90
   2  -5  -5   12.30    2.50
   2   5  -5   15.40    1.70
  -2   5   5   14.50    3.80
   2   5  -5   15.70    1.90
   2   5  -5   16.40    3.60
  -1  -5   5   70.39    5.80
   1  -5  -5   74.39    4.90
   1  -5  -5   67.49    4.70
   1  -5  -5   74.59    6.00
   1   5  -5   67.99    5.60
   1   5  -5   69.29    4.30
   1   5  -5   77.59    4.20
  -1   5   5   70.69    6.40
   0  -5  -5    5.40    2.20
   0  -5   5    6.60    2.70
   0  -5  -5   10.60    2.90
   0   5  -5    7.00    2.40
   0   5  -5    8.90    2.50
   0   5   5    7.50    3.30
   0   5  -5    4.60    2.20
  -1  -5  -5   11.10    3.30
  -1  -5  -5    5.50    2.60
  -1   5  -5    5.30    2.50
   1   5   5   13.70    3.40
  -1   5  -5    9.60    2.80
  -2  -5  -5    0.00    3.10
  -2  -5  -5   -3.30    2.40
  -2   5  -5   -3.60    2.60
  -2   5  -5    0.00    2.20
   2   5   5    1.90    3.00
  -2   5  -5   -1.50    2.50
   2   5   5    0.20    2.80
  -3  -5  -5  137.89    9.00
  -3  -5  -5  146.69    9.00
  -3   5  -5  142.19    8.20
  -3   5  -5  158.98    9.20
   3   5   5  136.09    8.90
  -4  -5  -5  211.78   12.20
  -4  -5  -5  206.18   11.40
  -4   5  -5  204.18   10.80
   4   5   5  222.98   11.70
  -4   5  -5  214.48   11.60
   5  -5   5  260.37   13.70
  -5  -5  -5  268.87   16.50
  -5  -5  -5  305.97   15.60
   5   5   5  280.27   14.70
   5   5   5  278.27   14.10
  -5   5  -5  303.27   13.90
  -5   5  -5  291.37   14.90
  -6  -5  -5   86.29   10.40
  -6  -5  -5   74.79    9.20
   6  -5   5   97.99    9.60
   6   5   5   81.59    9.70
  -6   5  -5  105.59    9.80
  -6   5  -5   89.49    9.30
  -7  -5  -5    2.30    6.80
   7  -5   5   16.60    6.80
  -7  -5  -5   20.00    7.10
   7   5   5    1.80    6.20
  -7   5  -5   12.20    5.60
  -7   5  -5   10.30    6.00
  -8  -5  -5   24.00    8.50
   8  -5   5   40.10    9.40
  -8  -5  -5   24.50    8.30
  -8   5  -5   22.40    8.20
  -8   5  -5   29.30    7.60
   8   5   5   26.20    8.60
  -9  -5  -5   61.29    9.00
  -9  -5  -5   74.19   11.60
   9  -5   5   71.49   12.20
  -9  -5  -5   65.59   13.10
  -9   5  -5   62.19   10.80
  -9   5  -5   76.69   11.40
  10  -5   5    3.90   12.10
 -10  -5  -5    1.10   12.70
 -10  -5  -5    9.70   10.30
 -10  -5  -5    2.30    9.20
 -10   5  -5    7.60   10.30
 -10   5  -5    7.20    9.90
 -11  -5  -5  -20.20   10.80
 -11  -5  -5   -2.00    9.90
 -11   5  -5    8.80   12.00
 -11   5  -5    7.00   10.90
 -12  -5  -5   31.20   14.20
 -12  -5  -5    2.10   15.10
 -12   5  -5    2.30   15.70
 -12   5  -5   17.70   16.00
 -12  -6   5   -8.20   13.50
 -12   6   5    6.30   12.10
 -12   6   5  -29.50   12.70
 -11  -6   5   33.20    7.20
 -11  -6   5   29.20    8.30
 -11  -6   5   36.90   12.10
  11  -6  -5    2.30   12.70
 -11   6   5   22.30   10.10
 -11   6   5   40.00   12.80
  10  -6  -5   80.69   12.70
 -10  -6   5   83.59   13.40
 -10  -6   5   84.69    8.10
 -10  -6   5   73.49    8.90
 -10   6   5  103.49   13.30
 -10   6   5  105.19   11.90
  -9  -6   5    2.20    8.40
  -9  -6   5   -2.60    4.10
   9  -6  -5    0.10    7.30
  -9  -6   5    5.60    3.80
  -9   6   5    0.50    7.90
  -9   6   5    2.30    6.40
   9   6  -5   -1.50    8.50
  -8  -6   5  142.29    7.10
  -8  -6   5  128.99    7.50
   8  -6  -5  147.89   12.50
  -8  -6   5  159.98   13.90
   8  -6  -5  128.09   13.20
  -8   6   5  145.39   11.80
   8   6  -5  108.19   13.30
  -8   6   5  154.58   14.30
  -7  -6   5   23.30    2.50
   7  -6  -5   31.20    5.90
  -7  -6   5   21.90    2.40
   7  -6  -5   24.80    7.40
  -7  -6   5   32.10    7.90
   7   6  -5   31.90    7.20
  -7   6   5   19.60    5.30
  -7   6   5   30.50    7.00
  -6  -6   5  159.98   11.50
   6  -6  -5  141.49   11.70
   6  -6  -5  154.38    9.60
  -6   6   5  157.78   11.90
   6   6  -5  168.08   11.60
  -6   6   5  158.98    9.90
   5  -6  -5  359.16   17.60
   5  -6  -5  372.26   14.70
  -5  -6   5  387.86   17.50
  -5   6   5  381.26   14.90
   5   6  -5  372.66   17.60
  -5   6   5  383.36   17.90
   4  -6  -5  870.01   31.30
   4  -6  -5  862.41   28.10
  -4  -6   5  879.91   31.10
   4   6  -5  865.01   30.90
  -4   6   5  888.71   31.70
  -4   6   5  888.21   28.30
   3  -6  -5    1.30    2.00
  -3  -6   5   -0.60    3.00
  -3   6   5    1.10    2.00
   3   6  -5    5.60    3.70
  -3   6   5   -1.90    3.20
  -2  -6   5   95.99    7.00
   2  -6  -5   96.49    5.40
   2  -6  -5   89.69    7.60
   2   6  -5   99.69    7.30
   2   6  -5   97.39    4.10
  -2   6   5   87.49    7.90
   2   6  -5  102.69    4.10
   1  -6  -5  380.46   13.60
   1  -6  -5  404.96   18.10
  -1  -6   5  402.96   15.30
   1  -6  -5  381.16   13.70
  -1   6   5  398.46   16.40
   1   6  -5  386.96   13.30
   1   6  -5  380.76   15.00
   1   6  -5  389.16   13.40
   0  -6  -5   77.59    5.10
   0  -6  -5   70.19    6.40
   0  -6   5   70.89    5.70
   0   6   5   70.79    6.80
   0   6  -5   73.89    5.20
   0   6  -5   75.99    5.70
  -1  -6  -5  708.63   25.00
  -1  -6  -5  733.83   23.90
  -1   6  -5  687.63   23.60
   1   6   5  685.93   25.10
  -1   6  -5  708.43   24.10
  -2  -6  -5 1284.97   40.70
  -2  -6  -5 1214.48   40.00
  -2   6  -5 1211.08   39.20
   2   6   5 1263.87   40.90
   2   6   5 1250.67   40.00
  -2   6  -5 1284.47   39.40
  -2   6  -5 1221.28   40.30
  -3  -6  -5  219.98   13.10
  -3  -6  -5  219.28   11.70
   3   6   5  219.68   11.50
   3   6   5  218.68   11.70
  -3   6  -5  239.18   10.60
  -3   6  -5  217.68   11.70
  -3   6  -5  227.98   10.50
  -4  -6  -5   43.40    5.90
  -4  -6  -5   33.60    5.90
  -4   6  -5   36.90    4.90
   4   6   5   42.70    6.10
  -4   6  -5   48.20    6.70
   4   6   5   43.40    6.30
  -5  -6  -5  204.58   18.40
  -5  -6  -5  218.48   13.90
   5   6   5  231.58   14.10
   5   6   5  231.28   13.00
  -5   6  -5  239.28   13.60
  -5   6  -5  238.68   12.40
   6  -6   5  526.15   21.60
  -6  -6  -5  479.45   22.60
  -6  -6  -5  511.65   21.90
  -6   6  -5  511.65   22.80
   6   6   5  548.55   23.80
  -6   6  -5  538.75   21.70
   6   6   5  507.35   21.60
   7  -6   5  172.58   13.80
  -7  -6  -5  184.28   15.30
  -7  -6  -5  173.08   13.90
   7   6   5  150.98   15.20
  -7   6  -5  167.28   13.30
  -7   6  -5  177.98   14.60
   8  -6   5   24.60    8.80
  -8  -6  -5    5.60    7.70
  -8  -6  -5   16.70    9.10
  -8   6  -5    9.20    7.30
  -8   6  -5    3.60    7.00
   8   6   5   -1.70    9.20
  -9  -6  -5    1.20    7.30
  -9  -6  -5   10.90    9.10
   9  -6   5    9.10   10.30
  -9  -6  -5   11.80   10.70
  -9   6  -5   16.50    9.10
  -9   6  -5    8.20    8.70
  10  -6   5   39.80   12.90
 -10  -6  -5   23.70   13.50
 -10  -6  -5   25.20   10.00
 -10  -6  -5   11.50   10.70
 -10   6  -5   27.90   11.20
 -10   6  -5   18.10   10.60
 -11  -6  -5   11.90   12.80
 -11  -6  -5  -11.40   10.30
 -11   6  -5   -0.30   11.70
 -11   6  -5   -6.00   12.30
 -12  -6  -5   18.80   14.10
 -12   6  -5  -16.70   15.40
 -12  -7   5   10.40   14.20
 -12   7   5  -14.00   13.00
 -12   7   5   -5.50   13.90
 -11  -7   5   30.60    6.10
 -11  -7   5   13.70   12.30
  11  -7  -5   59.09   13.80
 -11   7   5   20.30   17.90
 -11   7   5   19.70   11.80
  10  -7  -5   -8.40    9.80
 -10  -7   5    2.60    9.10
 -10  -7   5    0.40    4.00
 -10  -7   5    4.80    4.90
 -10   7   5  -11.90    8.30
 -10   7   5    4.90    8.10
  -9  -7   5   27.90    3.90
   9  -7  -5    9.90    7.90
  -9  -7   5   28.50    9.50
   9   7  -5   25.00   11.30
  -9   7   5   24.70    8.70
  -9   7   5   22.10    7.70
   8  -7  -5   22.00    8.80
   8  -7  -5   12.80    6.20
   8   7  -5   36.80    8.80
  -8   7   5   23.40    7.60
  -8   7   5   36.10    6.70
   7  -7  -5   -7.20    4.40
  -7  -7   5   14.00    6.50
   7  -7  -5   -7.00    7.10
   7   7  -5    8.30    7.10
  -7   7   5   -3.70    5.20
  -7   7   5    0.00    4.50
   6  -7  -5  340.57   17.90
  -6  -7   5  359.26   17.90
   6  -7  -5  358.36   14.70
   6   7  -5  350.76   18.40
  -6   7   5  328.97   17.90
  -6   7   5  335.67   14.60
  -5  -7   5   49.90    6.80
   5  -7  -5   51.89    8.00
   5  -7  -5   46.20    5.70
  -5   7   5   58.49    5.80
   5   7  -5   54.09    7.50
  -5   7   5   41.80    6.90
   4  -7  -5 1425.46   44.30
  -4  -7   5 1411.16   47.90
   4  -7  -5 1505.15   48.70
  -4   7   5 1488.55   44.50
  -4   7   5 1480.85   49.10
   3  -7  -5  174.08    7.40
   3  -7  -5  155.88   10.80
  -3  -7   5  178.48   10.60
   3   7  -5  172.08   10.40
  -3   7   5  166.08   11.00
  -2  -7   5   63.79    6.20
   2  -7  -5   52.19    4.00
   2  -7  -5   50.69    4.20
   2   7  -5   55.39    3.40
  -2   7   5   48.30    6.30
   2   7  -5   50.39    3.20
   2   7  -5   50.79    6.10
   1  -7  -5   19.80    2.70
   1  -7  -5   25.10    3.20
  -1  -7   5   20.30    4.00
   1  -7  -5   32.70    5.10
   1   7  -5   24.30    3.00
  -1   7   5   17.50    4.90
   1   7  -5   28.10    4.40
   0  -7   5    4.60    2.80
   0  -7  -5    1.90    3.50
   0  -7  -5    2.80    2.40
   0   7   5    2.70    3.60
   0   7  -5    3.20    2.30
   0   7  -5    1.90    2.70
  -1  -7  -5  354.36   15.50
  -1  -7  -5  339.97   13.90
   1   7   5  364.56   15.70
  -1   7  -5  348.07   14.40
  -1   7  -5  384.16   14.20
  -2  -7  -5 1396.06   45.70
  -2  -7  -5 1371.66   45.20
   2   7   5 1443.06   46.30
  -2   7  -5 1436.06   44.40
   2   7   5 1452.05   45.20
  -2   7  -5 1423.56   44.40
  -2   7  -5 1443.66   45.80
  -3  -7  -5   84.49    7.90
  -3  -7  -5   88.29    8.10
  -3   7  -5   76.59    6.90
  -3   7  -5   86.79    8.20
   3   7   5   83.89    8.00
  -3   7  -5   85.69    6.70
   3   7   5   70.59    7.80
  -4  -7  -5  259.37   13.40
  -4  -7  -5  266.57   13.90
   4   7   5  256.57   13.70
   4   7   5  255.97   13.90
  -4   7  -5  254.17   12.10
  -4   7  -5  263.87   14.00
  -5  -7  -5  195.28   12.80
  -5  -7  -5  195.38   13.40
   5   7   5  212.78   13.60
   5   7   5  176.68   12.00
  -5   7  -5  177.28   12.90
  -5   7  -5  192.68   11.00
  -6  -7  -5    2.80    6.20
  -6  -7  -5   -0.10    6.40
  -6   7  -5    4.50    4.70
   6   7   5    7.20    5.70
  -6   7  -5    3.80    5.80
   6   7   5   -8.00    7.10
  -7  -7  -5  448.46   23.20
  -7  -7  -5  418.36   21.40
  -7   7  -5  447.16   20.50
   7   7   5  408.66   23.50
  -7   7  -5  451.75   22.10
  -8  -7  -5  582.24   27.20
   8  -7   5  600.04   26.80
  -8  -7  -5  551.44   27.60
   8   7   5  602.94   29.60
  -8   7  -5  588.14   25.40
  -8   7  -5  552.94   27.10
   9  -7   5   67.39   12.90
  -9  -7  -5   99.59   14.20
  -9  -7  -5   82.49   13.00
  -9  -7  -5   97.89   11.80
  -9   7  -5   81.99   12.10
  -9   7  -5   89.59   12.40
 -10  -7  -5    0.80   12.40
 -10  -7  -5   39.10   14.60
 -10  -7  -5   38.00   11.10
  10  -7   5   37.90   14.20
 -10   7  -5   31.50   12.90
 -10   7  -5   38.70   10.80
 -11  -7  -5  -15.70   25.30
 -11  -7  -5    9.50   13.70
 -11  -7  -5  -18.50   10.60
 -11   7  -5   -9.00   12.60
 -11   7  -5   10.50   13.70
 -12  -8   5   26.70   17.30
 -12   8   5  -25.10   15.30
 -12   8   5   35.10   13.80
 -11  -8   5  -11.80   12.10
  11  -8  -5   35.50   13.20
 -11   8   5  -10.90   11.30
 -11   8   5   16.60   11.20
  10  -8  -5   21.30   10.50
 -10  -8   5   -8.30   11.00
 -10   8   5    4.80   10.00
 -10   8   5    8.10    8.90
  -9  -8   5  228.38   19.60
   9  -8  -5  280.47   17.70
  -9   8   5  259.07   16.50
  -9   8   5  242.88   19.30
   8  -8  -5   89.49   10.60
  -8  -8   5   88.49   11.50
   8  -8  -5   91.89   11.40
  -8   8   5  107.99   12.60
   8   8  -5   64.59   10.90
  -8   8   5   80.19    8.60
   7  -8  -5   19.90    8.20
   7  -8  -5   16.60    5.30
  -7  -8   5   16.90    7.80
  -7   8   5   16.00    5.10
  -7   8   5   15.50    7.70
   7   8  -5    9.80    7.00
   6  -8  -5   19.30    4.00
   6  -8  -5   24.90    7.80
  -6  -8   5   27.80    6.80
   6   8  -5   30.00    7.00
  -6   8   5   27.00    6.70
  -6   8   5   29.30    4.30
   5  -8  -5  386.76   14.40
  -5  -8   5  381.36   18.90
   5  -8  -5  379.46   18.50
   5   8  -5  382.76   18.60
  -5   8   5  411.96   19.80
  -5   8   5  384.16   14.40
   4  -8  -5   63.79    4.70
  -4  -8   5   67.89    8.00
   4  -8  -5   62.89    7.80
  -4   8   5   74.19    8.70
   4   8  -5   70.69    7.90
   3  -8  -5  410.96   13.60
   3  -8  -5  430.26   18.70
  -3  -8   5  414.96   17.70
   3   8  -5  400.76   17.40
  -3   8   5  415.16   19.00
   2  -8  -5    0.40    1.80
   2  -8  -5    2.40    4.00
  -2  -8   5   -0.60    3.20
  -2   8   5    2.30    3.70
   2   8  -5   -0.40    1.70
   2   8  -5    9.50    3.70
   1  -8  -5   13.40    2.50
   1  -8  -5   17.90    3.00
  -1  -8   5   20.90    4.10
   1  -8  -5   12.30    4.80
   1   8  -5   20.40    3.10
  -1   8   5   22.30    5.20
   1   8  -5   15.10    3.80
   0  -8  -5    1.10    2.40
   0  -8   5    4.70    2.80
   0  -8  -5   -2.00    4.50
   0   8  -5    3.10    3.10
   0   8  -5   -2.50    2.80
   0   8   5   -2.60    3.60
  -1  -8  -5  132.89    8.00
  -1  -8  -5  141.59    9.70
  -1   8  -5  144.19    8.00
  -1   8  -5  137.39    8.70
   1   8   5  146.49    9.90
  -2  -8  -5  104.09    9.00
  -2  -8  -5  106.39    8.20
  -2   8  -5   92.99    7.00
  -2   8  -5  106.59    8.40
   2   8   5  110.89    8.90
   2   8   5  108.29    8.00
  -2   8  -5   97.99    6.80
  -3  -8  -5   83.49    8.40
  -3  -8  -5   74.99    8.50
  -3   8  -5   88.19    8.60
  -3   8  -5   88.89    6.70
  -3   8  -5   91.29    7.30
   3   8   5   69.19    7.90
   3   8   5   79.69    8.70
  -4  -8  -5    7.90    4.70
   4   8   5    9.50    5.10
  -4   8  -5    8.30    5.00
  -4   8  -5    9.80    4.00
  -4   8  -5   10.00    3.80
   4   8   5   12.80    5.10
  -5  -8  -5   20.70    6.20
  -5  -8  -5   22.00    6.80
  -5   8  -5   24.30    6.80
   5   8   5   28.20    5.80
   5   8   5   26.10    7.30
  -5   8  -5   29.90    5.40
  -6  -8  -5   -1.80    6.60
  -6  -8  -5    6.00    6.20
  -6   8  -5    1.50    5.00
   6   8   5    5.30    5.80
   6   8   5    3.30    7.50
  -6   8  -5    5.10    6.40
  -7  -8  -5  211.58   16.50
   7   8   5  203.28   19.00
  -7   8  -5  214.68   17.10
  -7   8  -5  241.08   14.50
  -8  -8  -5   -5.60    8.40
  -8  -8  -5  -14.60    9.30
   8   8   5  -23.10   11.30
  -8   8  -5    7.70    8.50
  -8   8  -5    6.40    7.40
  -9  -8  -5   -4.10   10.60
  -9  -8  -5   -4.20   11.60
  -9   8  -5    7.80    9.10
  -9   8  -5    3.30    9.80
 -10  -8  -5   32.50   12.20
 -10  -8  -5    8.00   14.70
 -10  -8  -5   38.70   14.60
  10  -8   5    9.60   14.20
 -10   8  -5   42.50   12.20
 -10   8  -5   39.80   12.60
 -11  -8  -5    3.00   15.10
 -11  -8  -5   11.00   12.70
 -11   8  -5   24.50   14.60
 -11   8  -5   40.00   16.60
 -11  -9   5   50.09   15.70
 -11   9   5   16.10   12.00
 -11   9   5   35.10   12.40
 -10  -9   5   51.99   14.30
  10  -9  -5   41.60   11.00
 -10   9   5   32.50   11.00
 -10   9   5   58.19   10.60
   9  -9  -5  196.98   15.70
  -9  -9   5  157.18   17.40
  -9   9   5  126.99   15.50
  -9   9   5  162.18   13.80
   8  -9  -5  276.17   14.80
  -8  -9   5  232.58   18.10
  -8   9   5  240.48   14.20
  -8   9   5  243.88   18.90
   8   9  -5  226.78   20.50
  -7  -9   5  166.38   14.50
   7  -9  -5  189.58   11.20
   7  -9  -5  157.68   16.90
  -7   9   5  175.08   10.40
   7   9  -5  189.88   17.00
  -7   9   5  158.28   15.90
   6  -9  -5  199.98   15.40
   6  -9  -5  191.58    9.70
  -6  -9   5  188.98   14.00
   6   9  -5  199.48   15.80
  -6   9   5  194.48    9.80
   5  -9  -5  128.49   13.00
   5  -9  -5  107.79    6.40
  -5  -9   5  131.39   11.70
  -5   9   5  123.19    6.30
  -5   9   5  134.19   12.80
   5   9  -5  130.69   12.00
   4  -9  -5  158.78    6.10
   4  -9  -5  175.68   12.90
  -4  -9   5  160.98   12.10
   4  -9  -5  165.88    6.20
   4   9  -5  160.88   11.90
  -4   9   5  148.69   11.90
   3  -9  -5    2.50    5.60
  -3  -9   5   -0.20    4.20
  -3   9   5    3.70    4.80
   3   9  -5    0.10    4.10
  -2  -9   5  147.39    9.60
   2  -9  -5  141.39    5.30
   2  -9  -5  143.69   11.50
   2  -9  -5  135.89    5.20
   2   9  -5  147.59    6.90
  -2   9   5  153.28   11.50
   2   9  -5  147.69    9.70
   2   9  -5  141.59    6.50
   1  -9  -5   21.90    5.80
  -1  -9   5   17.70    4.00
   1  -9  -5   15.00    2.60
   1  -9  -5   17.80    3.80
   1   9  -5   18.20    4.20
  -1   9   5   23.50    5.90
   1   9  -5   12.30    3.30
   0  -9  -5    6.00    3.00
   0  -9  -5    8.50    2.90
   0  -9  -5   10.00    5.20
   0  -9   5    7.60    3.30
   0   9   5    9.80    4.80
   0   9  -5    8.00    3.20
   0   9  -5   13.40    3.60
  -1  -9  -5   35.10    4.80
  -1  -9  -5   28.70    5.80
  -1   9  -5   37.80    5.30
  -1   9  -5   40.10    4.70
   1   9   5   32.60    6.20
  -2  -9  -5   43.70    6.90
  -2  -9  -5   51.09    5.90
  -2   9  -5   42.40    4.90
  -2   9  -5   51.29    6.10
   2   9   5   66.29    7.70
   2   9   5   56.39    6.20
  -2   9  -5   57.69    7.00
  -3  -9  -5   18.00    5.40
  -3  -9  -5   25.90    5.80
  -3   9  -5   17.60    5.80
   3   9   5   12.90    5.10
   3   9   5   17.20    5.30
  -3   9  -5   14.10    4.10
  -3   9  -5   21.20    4.00
  -4  -9  -5  204.38   12.80
  -4  -9  -5  214.88   13.50
  -4   9  -5  229.28   14.30
  -4   9  -5  183.48   10.60
   4   9   5  184.38   13.30
   4   9   5  208.28   12.80
  -4   9  -5  190.38   10.50
  -5  -9  -5   49.80    8.70
  -5  -9  -5   50.09    7.80
   5   9   5   44.00    7.30
  -5   9  -5   45.90    8.50
   5   9   5   59.89    9.30
  -5   9  -5   55.59    6.80
  -5   9  -5   54.09    6.40
  -6  -9  -5   -5.30    7.10
  -6  -9  -5    4.20    6.80
  -6   9  -5   -4.70    4.80
   6   9   5    6.90    8.50
   6   9   5    2.50    6.10
  -6   9  -5    6.00    7.60
  -7  -9  -5   25.40    8.70
  -7  -9  -5   13.90    7.80
  -7   9  -5    8.60    6.50
   7   9   5   14.40    9.90
  -7   9  -5   14.30    8.70
  -8  -9  -5  182.88   19.40
  -8  -9  -5  210.98   18.40
  -8   9  -5  167.18   15.30
  -8   9  -5  176.98   19.20
  -9  -9  -5   75.79   14.40
  -9  -9  -5   74.69   15.30
  -9   9  -5   74.29   14.10
  -9   9  -5   71.19   11.20
 -10  -9  -5   -2.30   12.20
 -10  -9  -5  -15.10   14.00
 -10   9  -5   18.30   14.80
 -10   9  -5    7.60   12.00
 -11 -10   5   -7.10   15.10
 -11  10   5   48.70   16.00
 -10 -10   5   12.40   12.20
 -10  10   5   38.60   13.70
 -10  10   5    8.90    9.40
   9 -10  -5   90.69   11.30
  -9 -10   5   74.39   14.50
  -9  10   5   87.29   13.40
  -9  10   5  100.69   12.20
   8 -10  -5   -2.20    5.50
  -8 -10   5   -5.20    9.60
  -8  10   5   -4.30    5.20
  -8  10   5   -3.10    9.20
   8  10  -5   -9.90   11.70
   7 -10  -5   17.00    4.70
   7  10  -5   17.90   10.40
  -7  10   5   18.70    4.50
  -7  10   5   30.10    9.00
   6 -10  -5   -9.30    7.90
  -6 -10   5    6.20    7.20
   6 -10  -5   -3.60    2.80
  -6  10   5    8.10    7.50
   6  10  -5    3.50    8.20
   5 -10  -5  731.63   30.80
  -5 -10   5  744.13   29.50
   5  10  -5  732.23   29.40
  -5  10   5  682.23   32.50
   4 -10  -5  168.38   14.60
  -4 -10   5  157.68   12.30
  -4  10   5  154.28   13.50
   4  10  -5  137.69   12.20
   3 -10  -5    6.50    7.10
  -3 -10   5   16.20    5.60
  -3  10   5   14.70    6.40
  -2 -10   5   30.50    5.70
   2 -10  -5   25.80    6.60
   2  10  -5   32.50    3.50
  -2  10   5   29.50    6.60
   2  10  -5   45.60   10.50
  -1 -10   5  439.36   17.60
   1 -10  -5  444.16   14.30
   1 -10  -5  463.65   20.70
   1 -10  -5  449.86   14.30
   1  10  -5  455.55   16.80
  -1  10   5  462.25   20.80
   1  10  -5  449.16   17.70
   0 -10  -5    4.30    2.70
   0 -10  -5    7.90    5.60
   0 -10  -5    1.50    2.80
   0  10  -5    4.10    3.50
   0  10   5   -3.20    4.70
   0  10  -5    3.70    3.60
  -1 -10  -5   23.20    5.80
  -1 -10  -5   19.30    4.20
  -1  10  -5   20.10    3.70
   1  10   5   20.60    6.00
  -1  10  -5   23.50    5.10
  -1  10  -5   19.60    4.20
  -2 -10  -5    6.30    5.80
  -2 -10  -5   12.40    4.40
  -2  10  -5    4.00    3.30
   2  10   5    2.90    5.10
   2  10   5    9.80    4.60
  -2  10  -5    6.30    3.10
  -2  10  -5    3.60    4.90
  -3 -10  -5   12.20    5.60
  -3 -10  -5   19.70    6.00
   3  10   5   23.30    6.20
  -3  10  -5   26.70    6.40
  -3  10  -5   25.30    4.20
  -3  10  -5   35.70    5.00
  -4 -10  -5    6.20    5.90
  -4 -10  -5  -13.20    5.40
   4  10   5   15.50    6.50
  -4  10  -5    8.40    4.10
  -4  10  -5    3.20    6.00
   4  10   5    5.30    5.90
  -4  10  -5    1.70    4.20
  -5 -10  -5  321.47   17.40
  -5 -10  -5  344.07   18.60
  -5  10  -5  316.17   14.60
   5  10   5  320.37   17.20
  -5  10  -5  313.67   14.90
   5  10   5  358.56   19.30
  -5  10  -5  300.17   19.10
  -6 -10  -5  184.78   15.80
  -6 -10  -5  171.48   14.50
  -6  10  -5  168.48   12.10
   6  10   5  211.78   15.20
   6  10   5  173.88   17.40
  -6  10  -5  169.48   15.70
  -7 -10  -5  208.48   17.80
  -7 -10  -5  231.68   19.20
  -7  10  -5  241.68   15.20
   7  10   5  250.37   22.20
  -7  10  -5  253.37   16.40
  -7  10  -5  235.68   20.40
  -8 -10  -5   13.10   10.90
  -8 -10  -5   -1.70   11.00
  -8  10  -5    6.70    7.70
  -8  10  -5   -0.60   10.80
  -9 -10  -5   60.89   18.30
  -9 -10  -5   27.80   14.10
  -9  10  -5   28.60   10.80
  -9  10  -5   53.99   14.50
 -10 -10  -5    2.20   15.80
 -10 -10  -5   11.50   13.60
 -10  10  -5   22.20   14.70
 -10 -11   5    5.10   14.80
 -10  11   5    1.50   13.70
  -9 -11   5   19.80   12.70
  -9  11   5    6.70    8.30
  -9  11   5   -1.70   11.70
  -8 -11   5    9.60   11.40
   8 -11  -5   18.60    5.30
  -8  11   5   22.80    5.30
  -8  11   5   24.60   11.10
  -7 -11   5  191.58   18.80
   7  11  -5  206.98   20.10
  -7  11   5  244.78   20.10
   6 -11  -5  208.38   27.70
  -6 -11   5  166.88   15.50
   6  11  -5  168.28   16.90
  -6  11   5  176.58   16.10
  -5 -11   5   70.69    9.90
   5 -11  -5   69.99   12.00
   5  11  -5   86.39   10.90
  -5  11   5   68.69   11.20
  -4 -11   5  107.29   11.30
   4 -11  -5  107.39   13.00
  -4  11   5   92.09   13.00
   4  11  -5  110.99   12.30
  -3 -11   5    2.40    5.00
   3 -11  -5    1.60    7.70
  -3  11   5   -2.30    6.20
   3  11  -5    4.20    5.90
  -2 -11   5  352.46   16.30
   2 -11  -5  373.16   20.00
   2  11  -5  366.46   16.60
   2  11  -5  365.46   13.50
  -2  11   5  375.16   19.30
   1 -11  -5  100.49   12.30
  -1 -11   5  116.69    9.00
   1  11  -5  118.59    8.30
   1  11  -5  112.59    8.60
  -1  11   5  125.99   12.20
   0 -11  -5   50.89    5.30
   0 -11  -5   37.00    7.60
   0 -11  -5   51.99    5.00
   0  11  -5   46.10    5.40
   0  11   5   67.39    9.20
   0  11  -5   43.60    6.20
  -1 -11  -5   18.70    7.00
  -1 -11  -5   16.30    3.90
  -1  11  -5   19.20    5.80
  -1  11  -5   20.20    4.10
   1  11   5   13.40    6.60
  -1  11  -5   13.30    3.80
  -2 -11  -5   21.10    7.10
  -2 -11  -5   10.50    4.70
  -2  11  -5   19.20    3.60
  -2  11  -5   21.00    6.30
  -2  11  -5   21.30    4.20
   2  11   5   17.50    6.40
  -3 -11  -5   46.90    7.30
  -3 -11  -5   50.69    8.20
  -3  11  -5   60.69    9.00
  -3  11  -5   58.39    6.40
  -3  11  -5   51.49    5.90
   3  11   5   46.70    7.80
  -4 -11  -5   20.30    7.20
  -4 -11  -5   21.10    7.50
  -4  11  -5   14.70    4.00
  -4  11  -5   19.80    4.90
   4  11   5   20.70    7.90
  -4  11  -5   13.90    7.30
   4  11   5   33.10    7.20
  -5 -11  -5   19.10    7.70
  -5 -11  -5   28.60    8.40
  -5  11  -5   27.10    5.70
   5  11   5   33.50    7.90
  -5  11  -5   46.20   10.40
  -5  11  -5   24.90    5.40
   5  11   5   30.40    9.20
  -6 -11  -5    4.50    8.50
  -6 -11  -5    6.60    9.50
   6  11   5   22.90   10.70
   6  11   5    7.80    7.70
  -6  11  -5    6.20    6.70
  -6  11  -5   11.30    8.20
  -6  11  -5    5.90    5.60
  -7 -11  -5   16.60   10.10
  -7 -11  -5   -2.30   10.80
   7  11   5   27.30   13.30
  -7  11  -5   17.40    8.10
  -7  11  -5   12.50    6.80
  -7  11  -5   33.40   10.60
  -8 -11  -5  117.19   16.90
  -8 -11  -5  119.59   14.40
  -8  11  -5  128.09   15.40
  -8  11  -5  168.08   18.80
  -9 -11  -5   55.49   15.90
  -9  11  -5   51.69   11.90
  -9  11  -5   69.49   17.50
 -10 -12   5  -15.20   15.20
  -9 -12   5   67.29   15.50
  -9  12   5   75.79   15.90
  -8 -12   5  137.49   16.90
  -8  12   5  125.09   16.70
  -7 -12   5    6.70    9.90
  -7  12   5    6.00   10.60
   7  12  -5    7.10   12.70
  -6 -12   5  202.08   18.00
  -6  12   5  216.18   19.70
   6  12  -5  210.58   20.50
   5 -12  -5  128.49   17.80
  -5 -12   5  116.49   14.60
   5  12  -5  135.99   15.70
  -5  12   5  122.89   14.40
  -4 -12   5   -4.40    6.30
   4 -12  -5   18.30   10.30
  -4  12   5    8.20    8.50
   4  12  -5    3.30    7.40
  -3 -12   5   18.50    6.30
   3 -12  -5   18.00    9.50
   3  12  -5   16.00    6.70
  -3  12   5   27.00   13.70
   2 -12  -5    5.20    9.10
  -2 -12   5    1.80    5.30
   2  12  -5   19.80    5.90
   2  12  -5    9.10    3.70
  -2  12   5   15.40    7.40
   1 -12  -5  120.89   12.80
  -1 -12   5  118.89    9.30
   1  12  -5  126.89    8.90
  -1  12   5  108.49   11.80
   1  12  -5  100.89    9.20
   0 -12  -5   12.60    7.40
   0 -12  -5   14.70    3.00
   0  12  -5   16.00    4.30
   0  12  -5    9.60    5.20
   0  12   5    5.30    6.70
  -1 -12  -5   -2.80    3.70
  -1 -12  -5    1.00    7.20
   1  12   5    4.40    6.40
  -1  12  -5   -0.30    3.30
  -1  12  -5   -1.20    3.30
  -1  12  -5   -0.50    5.20
  -2 -12  -5   22.60    5.40
  -2 -12  -5    9.70    8.00
  -2  12  -5   22.10    3.70
  -2  12  -5   14.50    7.00
  -2  12  -5   17.50    3.20
   2  12   5   16.90    7.00
  -3 -12  -5  131.59   11.90
  -3 -12  -5  138.69   13.80
   3  12   5  133.49   12.50
   3  12   5  135.09   13.50
  -3  12  -5  148.49    8.20
  -3  12  -5  143.49   14.00
  -3  12  -5  126.89    7.10
  -4 -12  -5   37.00    8.90
  -4 -12  -5   33.10    7.70
  -4  12  -5   40.10    4.30
  -4  12  -5   54.29   15.80
   4  12   5   51.99    9.20
  -4  12  -5   36.60    4.60
   4  12   5   28.00    8.70
  -5 -12  -5  138.09   15.80
  -5 -12  -5  132.39   15.00
  -5  12  -5  129.99    8.70
   5  12   5  143.89   14.20
  -5  12  -5  140.09   17.10
   5  12   5  139.59   14.70
  -5  12  -5  142.59    9.30
  -6 -12  -5   -4.70   11.30
  -6 -12  -5   -3.50    9.30
   6  12   5   26.20    8.90
  -6  12  -5   -8.60    5.50
  -6  12  -5    4.60    9.80
  -6  12  -5    3.50    5.30
   6  12   5   11.30   11.90
  -7 -12  -5   -9.80   10.70
  -7 -12  -5   11.90   11.60
  -7  12  -5    2.10    6.50
  -7  12  -5   15.50   12.10
  -8 -12  -5   86.59   16.10
  -8  12  -5   42.10   15.50
  -9 -12  -5   12.70   17.10
  -9  12  -5   10.10   16.70
  -9 -13   5   -1.60   15.70
  -9  13   5   34.50   20.50
  -8 -13   5   25.90   13.40
  -8  13   5    8.30   14.00
  -7 -13   5  185.08   22.70
  -7  13   5  194.58   21.90
   7  13  -5  193.58   23.50
   6  13  -5   -4.20   11.80
  -6  13   5   23.80   11.10
  -5 -13   5    5.70    8.70
   5  13  -5   21.70   10.40
  -5  13   5   29.30   10.90
  -4 -13   5    4.50    7.20
   4 -13  -5  -15.20   12.20
  -4  13   5    1.90    8.70
   4  13  -5    1.70    8.50
  -3 -13   5   61.99    8.90
   3 -13  -5   45.90   11.20
  -3  13   5   51.49   10.40
   3  13  -5   64.19    8.90
   2 -13  -5   81.49   12.10
  -2 -13   5   93.39   10.60
   2  13  -5   83.19    7.70
   1 -13  -5   51.59   11.00
   1  13  -5   63.59    7.00
   1  13  -5   58.89    7.10
  -1  13   5   38.60    9.30
   0 -13  -5   31.90    9.70
   0  13   5    3.30    7.90
   0  13  -5    7.00    4.30
   0  13  -5    8.80    5.90
  -1 -13  -5    9.30    3.90
  -1 -13  -5    2.00    4.10
  -1 -13  -5   10.20    9.10
  -1  13  -5    4.20    3.90
  -1  13  -5    1.80    3.20
  -1  13  -5    2.20    5.90
   1  13   5    9.90    8.20
  -2 -13  -5   14.00    8.90
  -2 -13  -5  -12.30    5.20
  -2  13  -5    2.70    7.20
   2  13   5    6.70    7.70
  -3 -13  -5   -2.40    6.50
  -3 -13  -5    9.20    9.30
  -3  13  -5   10.10    8.10
   3  13   5   16.90    7.90
  -4 -13  -5   12.10    8.10
  -4 -13  -5   15.80    9.30
  -4  13  -5    6.10    9.50
   4  13   5   19.50    8.70
   4  13   5   22.00    9.10
  -5 -13  -5   42.20   11.30
  -5 -13  -5   38.00   10.40
   5  13   5   52.89    9.90
  -5  13  -5   61.69   12.40
   5  13   5   35.90   12.00
  -6 -13  -5    3.40   11.40
  -6 -13  -5   15.40   11.20
   6  13   5    2.30   13.80
   6  13   5   29.70   10.10
  -6  13  -5   33.60   12.60
  -7 -13  -5   -2.70   13.00
  -7  13  -5   22.40   13.30
  -8 -13  -5   35.50   16.10
  -8  13  -5   86.09   17.30
  -8 -14   5   11.50   16.10
  -8  14   5   31.90   16.40
  -7 -14   5   83.49   15.80
  -7  14   5  121.89   18.10
  -6 -14   5   72.29   12.90
  -6  14   5   81.59   14.80
   6  14  -5   71.39   16.00
  -5 -14   5   10.10    9.80
   5  14  -5   -2.40   11.20
  -5  14   5   35.90   13.10
  -4 -14   5  105.79   11.70
  -4  14   5   82.79   14.20
   4  14  -5   63.59   11.40
  -3 -14   5   64.49    9.30
  -3  14   5   72.29   12.20
   3  14  -5   67.09   10.00
   2 -14  -5   -3.10   12.40
  -2 -14   5    6.20    6.30
   2  14  -5    5.00    4.70
  -2  14   5   14.90    9.00
   2  14  -5   10.50    7.10
   1 -14  -5  106.09   13.90
  -1  14   5  100.59   13.00
   1  14  -5  118.39   10.20
   1  14  -5  105.89   11.00
   0 -14  -5  164.08   16.20
   0  14   5  151.08   16.90
   0  14  -5  146.69    8.40
   0  14  -5  132.79   12.80
   0  14  -5  144.69    8.20
  -1 -14  -5   29.10   10.50
  -1 -14  -5   41.10    4.50
   1  14   5   21.90   10.00
  -1  14  -5   27.60    7.90
  -2 -14  -5   65.69    7.50
  -2 -14  -5   51.39   11.70
  -2  14  -5   70.69   10.50
   2  14   5   85.59   11.70
  -3 -14  -5   42.00    7.80
  -3 -14  -5   50.69   11.80
   3  14   5   43.20   10.50
  -3  14  -5   12.70   10.40
  -4 -14  -5  -20.90    8.20
  -4 -14  -5    6.40   10.70
   4  14   5    8.80    9.30
   4  14   5   12.50   10.00
  -4  14  -5    6.40   10.40
  -5 -14  -5    5.50   10.60
  -5  14  -5   52.19   12.50
   5  14   5   37.30   13.60
   5  14   5   35.50   10.30
  -6 -14  -5   46.20   14.20
   6  14   5   73.79   12.60
  -6  14  -5   62.89   16.40
  -7  14  -5  -10.10   17.30
  -7 -15   5   48.00   16.50
  -7  15   5   82.99   19.60
  -6 -15   5   -3.70   12.60
  -6  15   5   -6.40   14.70
  -5 -15   5   46.00   11.40
  -5  15   5   51.99   15.90
  -4 -15   5    7.00    9.60
  -4  15   5   17.60   12.20
  -3 -15   5   60.09    9.40
  -3  15   5   80.59   14.50
  -2 -15   5   60.89    8.20
   2  15  -5   58.29    6.60
  -2  15   5   40.60   13.20
   1 -15  -5   23.40   13.00
   1  15  -5    7.70    7.10
  -1  15   5    5.40   10.40
   0 -15  -5   21.60   12.70
   0  15  -5   22.90    8.10
   0  15   5   22.70   10.80
  -1 -15  -5   -7.20   11.60
   1  15   5   17.50   12.20
  -1  15  -5    1.60    8.80
  -2 -15  -5   -8.40   12.40
  -2 -15  -5   -0.20    5.70
   2  15   5    1.60   10.70
  -2  15  -5    0.30    9.80
  -3 -15  -5    8.90    8.00
  -3 -15  -5   -1.00   12.70
   3  15   5   10.00   10.70
  -3  15  -5   15.70   10.90
  -4 -15  -5   25.50   10.20
  -4  15  -5    7.70   12.70
   4  15   5   38.20   11.60
  -5 -15  -5   51.19   12.00
   5  15   5   40.00   12.10
  -5  15  -5   42.10   14.60
  -6 -15  -5   31.40   13.90
  -6  15  -5   22.00   15.90
  -5  16   5   81.99   18.90
  -4  16   5   14.60   15.50
  -3  16   5   21.30   14.80
  -2  16   5   66.59   15.00
  -1  16   5   -4.20   12.90
   0  16   5    4.20   12.80
   0  16  -5   20.30    9.40
  -1 -16  -5   23.40   15.00
  -1  16  -5   42.20   11.30
   1  16   5   20.20   13.10
   2  16   5   -7.50   12.30
  -2  16  -5    0.70   11.40
   3  16   5    9.70   13.80
  -3  16  -5  -17.90   11.90
  -4  16  -5   -1.80   14.00
  -2  17   5   60.69   17.80
  -1  17   5  -10.50   14.90
   0  17   5   26.00   15.60
   1  17   5   21.80   14.90
 -13   0   6  -20.60   12.80
 -13   0   6    1.90   12.20
 -12   0   6   48.40   13.70
 -12   0   6   73.19   12.80
 -11   0   6   -3.20    8.40
 -11   0   6  -15.90    7.90
 -10   0   6   -3.10    6.50
  10   0  -6  -11.10    7.10
 -10   0   6   12.60    8.30
  10   0  -6   -1.50    8.30
  -9   0   6   -4.90    5.40
  -9   0   6    4.10    6.50
   9   0  -6    4.20    6.20
   9   0  -6    0.50    6.60
   8   0  -6  291.37   16.00
  -8   0   6  277.17   14.30
  -8   0   6  264.87   15.60
   8   0  -6  273.27   14.70
  -7   0   6   -0.20    4.10
  -7   0   6    2.50    4.50
   7   0  -6    2.70    3.90
   7   0  -6   -3.30    4.40
   6   0  -6  194.28   10.40
  -6   0   6  183.18   11.70
   6   0  -6  188.58   11.20
  -6   0   6  200.98   10.30
   5   0  -6    2.10    3.00
  -5   0   6   -1.10    2.60
   5   0  -6    5.70    3.30
  -5   0   6   -3.00    3.20
   4   0  -6   92.69    6.80
   4   0  -6   86.29    6.00
  -4   0   6   97.99    6.30
  -4   0   6   85.39    7.10
  -3   0   6   -0.10    2.30
   3   0  -6    0.40    2.50
   3   0  -6   -2.00    2.10
  -3   0   6   -3.90    2.40
   2   0  -6 5541.05  164.18
  -2   0   6 5784.72  164.38
   2   0  -6 5625.24  165.18
  -2   0   6 5685.33  165.18
  -1   0   6    1.70    2.20
   1   0  -6    2.50    2.10
  -1   0   6    2.60    2.10
   1   0  -6    2.10    2.40
   0   0  -6  568.64   19.30
   0   0   6  535.25   19.00
   0   0  -6  551.84   19.40
  -1   0  -6   -2.10    2.10
   1   0   6    2.30    2.50
  -1   0  -6    0.20    2.40
   2   0   6  555.94   20.20
  -2   0  -6  548.15   20.20
  -2   0  -6  552.94   20.10
   3   0   6    1.60    3.00
   3   0   6   -3.00    2.30
  -3   0  -6    4.60    3.10
  -3   0  -6   -3.40    2.70
  -4   0  -6  610.24   22.80
   4   0   6  571.54   22.30
  -4   0  -6  598.84   22.70
  -5   0  -6   -0.50    4.00
  -5   0  -6    1.50    3.50
   5   0   6    1.20    3.90
  -6   0  -6  173.38   11.50
  -6   0  -6  141.69   10.90
   6   0   6  138.09   10.50
  -7   0  -6   -8.50    6.20
  -7   0  -6   -0.90    5.20
   7   0   6   10.90    5.40
  -7   0  -6   -2.90    4.70
   8   0   6  268.27   17.90
  -8   0  -6  246.78   15.50
  -8   0  -6  258.17   17.70
  -8   0  -6  240.88   17.80
   9   0   6   -2.50    9.50
  -9   0  -6   13.40    7.90
  -9   0  -6  -15.10    8.60
  -9   0  -6    0.30    7.40
 -10   0  -6   58.09   10.60
 -10   0  -6   39.50   11.00
 -11   0  -6    1.00   11.60
 -11   0  -6    2.80   10.40
 -12   0  -6   30.00   15.30
 -12   0  -6   26.00   13.60
 -13  -1   6  112.79   18.50
 -13  -1   6  144.49   17.10
 -13   1   6  150.18   19.70
 -13   1   6  126.69   18.10
 -12  -1   6    5.80   11.90
 -12   1   6    5.90   10.60
 -12   1   6    4.80   11.90
 -11  -1   6   48.70    9.60
  11  -1  -6   43.80   11.20
 -11  -1   6   37.60   11.30
 -11   1   6   54.09   12.20
 -11   1   6   39.90   18.10
 -10  -1   6   -6.40    6.20
 -10  -1   6    1.00    7.30
  10  -1  -6    6.90    9.40
  10  -1  -6    3.80    8.10
  10   1  -6  -10.90    9.80
 -10   1   6   -8.80    6.30
 -10   1   6    4.20    8.30
   9  -1  -6  104.19   11.30
   9  -1  -6  116.59   12.30
  -9  -1   6   90.19   10.40
  -9  -1   6   89.69   11.40
  -9   1   6  104.19   11.80
   9   1  -6  107.59   11.60
   9   1  -6   90.29   10.60
  -9   1   6  112.79   11.70
   8  -1  -6   15.10    6.90
  -8  -1   6   27.10    5.70
  -8  -1   6   23.90    7.20
   8  -1  -6   27.10    6.10
  -8   1   6   24.00    6.10
   8   1  -6   26.70    5.70
   8   1  -6   42.70    8.00
  -8   1   6   25.50    6.60
  -7  -1   6  112.89    8.10
  -7  -1   6  118.49   10.50
   7  -1  -6  110.79    9.70
   7  -1  -6   90.59    9.50
   7   1  -6   96.79   12.90
  -7   1   6  115.89    9.40
   7   1  -6  123.29   10.60
  -7   1   6  112.89   10.20
  -6  -1   6   97.09    9.20
  -6  -1   6  101.39    7.10
   6  -1  -6   98.19    8.00
   6   1  -6  100.39    7.40
  -6   1   6   99.79    8.30
   6   1  -6  115.59    9.60
  -6   1   6   96.59    8.00
   5  -1  -6  413.56   16.20
  -5  -1   6  415.06   17.70
   5  -1  -6  423.96   17.60
  -5  -1   6  404.36   15.40
   5   1  -6  403.16   15.30
   5   1  -6  419.16   17.40
  -5   1   6  388.96   16.20
  -5   1   6  415.36   17.20
   4  -1  -6  631.74   23.10
  -4  -1   6  649.14   23.60
  -4  -1   6  643.44   21.60
   4  -1  -6  581.74   22.10
  -4   1   6  644.44   23.10
  -4   1   6  658.23   22.70
   4   1  -6  661.93   21.50
   4   1  -6  670.73   23.70
   3  -1  -6 1509.65   45.70
  -3  -1   6 1455.15   44.70
  -3  -1   6 1428.86   46.40
   3  -1  -6 1488.35   46.10
  -3   1   6 1470.55   46.10
   3   1  -6 1500.85   46.60
  -3   1   6 1447.76   45.70
   3   1  -6 1460.45   44.60
  -2  -1   6  637.84   20.20
  -2  -1   6  598.74   21.30
   2  -1  -6  612.44   21.10
   2  -1  -6  610.34   20.90
   2   1  -6  595.84   20.00
   2   1  -6  619.84   21.50
  -2   1   6  611.94   21.10
  -2   1   6  578.84   20.70
  -1  -1   6  501.05   18.60
   1  -1  -6  541.65   18.50
  -1  -1   6  511.55   17.70
   1  -1  -6  524.85   18.50
   1   1  -6  534.45   18.70
  -1   1   6  527.55   18.40
   1   1  -6  519.35   17.80
  -1   1   6  519.35   18.50
   0  -1  -6  132.59    7.00
   0  -1   6  132.69    7.00
   0  -1  -6  139.09    7.30
   0   1   6  120.89    7.00
   0   1  -6  128.39    7.20
   0   1  -6  133.39    6.90
  -1  -1  -6  520.05   18.60
   1  -1   6  506.65   18.40
  -1  -1  -6  504.65   18.70
   1   1   6  526.95   18.80
  -1   1  -6  526.85   18.50
  -1   1  -6  510.15   18.50
  -2  -1  -6  338.07   14.00
  -2  -1  -6  348.17   14.00
   2  -1   6  315.47   13.70
  -2   1  -6  334.17   14.00
   2   1   6  335.07   14.00
  -2   1  -6  348.57   14.10
  -3  -1  -6  416.56   16.70
  -3  -1  -6  409.46   16.80
   3  -1   6  403.86   16.50
  -3   1  -6  421.06   16.60
   3   1   6  402.86   18.20
  -3   1  -6  412.36   17.00
   3   1   6  426.16   16.80
  -4  -1  -6   -1.50    3.10
   4  -1   6    2.20    3.20
  -4  -1  -6    0.00    3.10
   4   1   6   -4.50    3.10
  -4   1  -6   -2.50    3.10
   4   1   6   -2.80    3.00
  -4   1  -6    2.50    3.40
  -5  -1  -6  155.88   10.80
  -5  -1  -6  177.28   11.30
   5  -1   6  170.18   10.60
  -5   1  -6  196.58   11.40
   5   1   6  177.28   10.90
  -5   1  -6  164.18   11.00
   6  -1   6   28.70    6.10
  -6  -1  -6   25.40    6.30
  -6  -1  -6   37.70    6.60
  -6   1  -6   29.40    6.40
  -6   1  -6   16.00    4.80
  -6   1  -6   28.00    5.90
   6   1   6   25.10    5.50
  -7  -1  -6  783.72   31.00
  -7  -1  -6  758.22   29.50
  -7  -1  -6  759.62   30.70
   7  -1   6  718.13   30.10
  -7   1  -6  782.22   30.40
   7   1   6  788.02   30.60
  -7   1  -6  760.32   30.10
  -7   1  -6  780.82   30.80
  -8  -1  -6   27.10    7.80
   8  -1   6   29.50    8.00
  -8  -1  -6   18.90    6.80
  -8  -1  -6    7.30    8.10
  -8   1  -6   10.00    7.70
   8   1   6   14.30    7.60
  -8   1  -6    5.70    6.60
  -8   1  -6    6.40    7.70
  -9  -1  -6   26.30    8.80
  -9  -1  -6   20.40    8.70
   9  -1   6   24.40    9.00
  -9  -1  -6    5.50   10.00
  -9   1  -6   26.10    8.20
  -9   1  -6   12.30    9.80
   9   1   6   26.60    9.90
  -9   1  -6   32.20    9.00
 -10  -1  -6   32.30    8.90
 -10  -1  -6   40.10   11.00
 -10   1  -6   63.19   12.10
 -10   1  -6   48.20   11.00
 -11  -1  -6  164.38   17.10
 -11  -1  -6   95.09   16.40
 -11   1  -6  147.49   16.80
 -11   1  -6  134.79   17.00
 -12  -1  -6    3.70   14.70
 -12  -1  -6    3.40   13.70
 -12   1  -6   20.20   14.20
 -12   1  -6   -1.60   14.60
 -13  -2   6   15.70   11.90
 -13  -2   6    7.30   14.70
 -13   2   6   11.90   13.80
 -13   2   6   14.40   14.60
 -12  -2   6   53.19   11.10
 -12  -2   6   76.49   14.10
 -12   2   6   87.19   15.40
 -12   2   6   54.69   13.40
 -11  -2   6   19.70   10.50
 -11  -2   6   17.90    7.90
  11  -2  -6   24.70   14.10
  11  -2  -6   -7.30   10.70
 -11   2   6    1.00    9.70
 -11   2   6   17.30    9.40
  10  -2  -6   31.20    9.90
 -10  -2   6   13.70    8.70
 -10  -2   6   28.20    7.10
  10  -2  -6   41.70    9.40
  10   2  -6   25.90   10.20
 -10   2   6   31.40    8.60
  -9  -2   6  188.48   16.40
  -9  -2   6  197.08   12.30
   9  -2  -6  165.18   15.70
   9  -2  -6  202.58   15.00
   9   2  -6  158.68   15.10
  -9   2   6  191.08   15.00
  -9   2   6  173.58   14.10
   8  -2  -6   12.60    6.10
   8  -2  -6   14.10    6.10
  -8  -2   6   15.30    4.70
  -8  -2   6   13.90    6.20
  -8   2   6   17.30    6.20
   8   2  -6   12.40    6.20
   8   2  -6   19.20    4.50
  -8   2   6   12.60    5.80
   7  -2  -6  851.41   30.70
  -7  -2   6  798.92   28.30
   7  -2  -6  808.22   30.90
  -7  -2   6  832.82   31.80
   7   2  -6  907.11   32.20
  -7   2   6  849.12   30.60
  -7   2   6  876.91   31.40
   7   2  -6  819.62   28.20
   6  -2  -6 1096.09   37.90
   6  -2  -6 1011.60   38.90
  -6  -2   6 1078.89   38.20
  -6  -2   6 1132.79   35.20
   6   2  -6 1156.28   35.10
  -6   2   6 1106.49   37.30
   6   2  -6 1123.29   38.40
  -6   2   6 1071.59   37.50
   5  -2  -6   10.40    4.10
   5  -2  -6    2.00    3.10
  -5  -2   6    4.10    2.40
  -5  -2   6    2.20    3.20
   5   2  -6    5.90    3.40
   5   2  -6    2.80    2.30
  -5   2   6    5.60    3.00
  -5   2   6    8.10    3.70
  -4  -2   6  135.89    6.70
   4  -2  -6  131.79    8.30
  -4  -2   6  139.99    8.90
   4  -2  -6  128.79    8.10
   4   2  -6  146.99    6.80
   4   2  -6  166.18   14.20
  -4   2   6  142.99    8.40
  -4   2   6  148.19    8.50
  -3  -2   6  188.88    7.80
   3  -2  -6  184.68    9.30
   3  -2  -6  203.48    9.30
  -3  -2   6  180.28    9.90
   3   2  -6  172.68    9.50
   3   2  -6  192.78    7.70
  -3   2   6  193.08    9.30
  -3   2   6  186.98    9.30
  -2  -2   6  530.25   17.40
   2  -2  -6  522.65   18.60
   2  -2  -6  546.35   19.00
  -2  -2   6  492.45   18.90
   2   2  -6  544.65   19.40
  -2   2   6  548.65   18.90
  -2   2   6  511.05   18.90
   2   2  -6  521.95   17.40
  -1  -2   6  972.80   33.10
   1  -2  -6 1021.70   32.90
  -1  -2   6 1032.00   32.00
   1  -2  -6 1050.29   33.30
  -1   2   6 1050.49   33.40
  -1   2   6 1014.00   32.90
   1   2  -6 1057.69   33.50
   1   2  -6 1052.29   32.10
   0  -2  -6  119.09    6.80
   0  -2   6  110.69    6.20
   0  -2  -6  116.19    6.70
   0  -2   6  110.19    6.60
   0   2  -6  107.69    6.10
   0   2   6  102.19    6.60
   0   2  -6  119.99    7.00
  -1  -2  -6  140.29    7.60
  -1  -2  -6  135.89    8.00
   1  -2   6  135.09    7.70
  -1   2  -6  143.89    7.60
  -1   2  -6  151.98    7.80
   1   2   6  132.99    7.70
  -2  -2  -6  116.09    7.40
  -2  -2  -6  129.59    7.90
  -2   2  -6  118.59    7.60
   2   2   6  133.19    7.40
  -2   2  -6  121.89    7.70
   2   2   6  136.19    7.90
  -3  -2  -6 1076.09   32.90
  -3  -2  -6  905.51   32.50
  -3   2  -6  947.71   32.00
   3   2   6  945.71   38.50
   3   2   6  884.61   31.80
  -4  -2  -6  199.68   11.20
   4  -2   6  212.38   10.90
  -4  -2  -6  206.28   11.20
  -4   2  -6  204.18   10.90
  -4   2  -6  182.48   12.70
   4   2   6  187.98   12.60
   4   2   6  184.48   10.60
  -5  -2  -6  341.67   16.10
  -5  -2  -6  340.57   15.80
   5  -2   6  350.16   15.40
   5   2   6  282.17   14.80
  -5   2  -6  314.87   15.80
  -5   2  -6  284.07   15.00
  -5   2  -6  305.17   15.30
   6  -2   6  390.06   18.70
  -6  -2  -6  409.46   19.10
  -6  -2  -6  372.66   18.70
   6   2   6  419.26   19.30
  -6   2  -6  386.46   18.20
  -6   2  -6  422.06   18.70
  -6   2  -6  403.26   18.90
  -7  -2  -6   41.90    7.70
   7  -2   6   35.50    7.30
  -7  -2  -6   44.70    7.90
  -7   2  -6   62.79    8.50
  -7   2  -6   53.79    8.40
   7   2   6   41.10    7.90
  -7   2  -6   34.60    6.90
  -8  -2  -6  164.58   13.00
   8  -2   6  165.08   15.00
  -8  -2  -6  155.38   15.20
   8   2   6  177.38   15.60
  -8   2  -6  144.09   14.50
  -8   2  -6  141.29   14.40
  -8   2  -6  160.88   14.10
  -9  -2  -6  120.59   13.60
  -9  -2  -6  111.39   18.60
  -9  -2  -6  116.09   14.10
   9  -2   6  149.88   17.60
   9   2   6   88.79   12.70
  -9   2  -6  162.48   14.20
  -9   2  -6  100.19   13.50
  -9   2  -6  121.89   15.20
 -10  -2  -6  185.28   18.00
 -10  -2  -6  137.49   16.60
 -10  -2  -6  127.49   17.50
 -10   2  -6  167.38   19.00
 -10   2  -6  165.58   17.90
 -11  -2  -6   37.60   11.50
 -11  -2  -6   17.70   13.30
 -11   2  -6    3.90   10.70
 -11   2  -6   18.90   11.90
 -12  -2  -6   -6.60   14.10
 -12  -2  -6   40.10   13.80
 -12   2  -6   -3.90   14.20
 -12   2  -6   -9.30   14.10
 -13  -3   6   -0.70   15.10
 -13   3   6    3.90   14.50
 -13   3   6    0.00   13.30
 -12  -3   6   40.00   12.50
 -12  -3   6   34.70    9.50
 -12  -3   6   39.80   13.60
 -12   3   6   31.50   12.50
 -12   3   6   29.40   12.40
 -11  -3   6   -4.60   10.40
  11  -3  -6  -15.10   11.40
  11  -3  -6   -5.70   11.00
 -11  -3   6   -2.40    6.90
 -11   3   6    5.30    9.70
 -11   3   6   -0.90    8.80
 -10  -3   6   16.90    9.00
  10  -3  -6    0.60    9.90
 -10  -3   6    6.80    6.20
  10  -3  -6   22.40    9.50
  10   3  -6    4.50    9.80
 -10   3   6    7.30    9.50
 -10   3   6    4.40    8.60
   9  -3  -6   90.79   11.20
  -9  -3   6   78.89   16.90
  -9  -3   6   78.99    9.10
   9  -3  -6   82.29   10.50
  -9   3   6   82.89   10.60
  -9   3   6   78.09   10.40
   9   3  -6   90.29   11.10
  -8  -3   6   63.29    9.40
  -8  -3   6   60.09    6.30
   8  -3  -6   62.79    8.70
   8  -3  -6   54.59    8.30
  -8   3   6   52.59    8.10
  -8   3   6   74.19    9.10
   8   3  -6   57.29    9.10
  -7  -3   6   73.89    8.70
   7  -3  -6   65.89    8.10
  -7  -3   6   68.39    6.40
   7  -3  -6   67.39    8.40
   7   3  -6   58.79    8.60
  -7   3   6   64.99    7.70
  -7   3   6   70.19    8.50
   7   3  -6   55.29    6.00
   6  -3  -6  251.47   13.60
  -6  -3   6  252.17   13.80
   6  -3  -6  272.67   13.30
  -6  -3   6  257.27   10.60
   6   3  -6  268.87   10.60
   6   3  -6  261.17   13.90
  -6   3   6  236.08   13.00
  -6   3   6  258.07   13.20
  -5  -3   6   35.00    3.90
   5  -3  -6   47.80    5.90
   5  -3  -6   34.40    5.80
  -5  -3   6   23.60    5.20
  -5   3   6   35.40    5.20
  -5   3   6   27.20    4.70
   5   3  -6   28.90    6.60
   5   3  -6   28.70    3.20
  -4  -3   6 1095.89   33.80
   4  -3  -6 1078.29   36.00
  -4  -3   6 1123.19   37.50
   4  -3  -6 1088.49   37.30
  -4   3   6 1092.99   36.10
   4   3  -6 1138.89   33.70
   4   3  -6 1195.78   37.70
  -4   3   6 1105.49   37.00
   3  -3  -6  125.59    7.80
   3  -3  -6  120.99    7.30
  -3  -3   6  122.39    7.90
   3   3  -6  136.49    5.60
  -3   3   6  114.69    7.60
   3   3  -6  121.59    7.80
  -3   3   6  116.09    7.20
   2  -3  -6  496.95   18.90
  -2  -3   6  517.65   19.10
   2  -3  -6  499.05   18.10
  -2  -3   6  532.25   16.80
   2   3  -6  538.65   19.10
   2   3  -6  503.05   16.80
  -2   3   6  521.55   18.30
  -2   3   6  517.65   19.20
  -1  -3   6  138.59    8.10
   1  -3  -6  149.49    7.50
   1  -3  -6  142.09    8.20
  -1  -3   6  144.79    6.70
   1   3  -6  141.79    6.60
   1   3  -6  145.29    7.80
  -1   3   6  143.19    8.20
   0  -3  -6  653.03   22.90
   0  -3  -6  658.93   22.30
   0  -3   6  671.53   21.80
   0  -3  -6  636.84   22.00
   0  -3   6  680.93   22.80
   0   3  -6  645.24   21.70
   0   3  -6  632.64   22.50
   0   3   6  639.84   22.90
  -1  -3  -6    3.00    2.40
  -1  -3  -6    5.50    2.90
   1   3   6    1.10    2.60
  -1   3  -6    1.80    2.20
  -1   3  -6    1.20    2.30
  -2  -3  -6   63.69    6.00
  -2  -3  -6   51.69    5.80
  -2   3  -6   57.69    5.70
   2   3   6   59.29    5.30
   2   3   6   47.80    5.50
  -2   3  -6   57.49    5.70
  -3  -3  -6  155.68    9.40
   3   3   6  141.59    8.60
  -3   3  -6  129.79    8.80
  -3   3  -6  153.48    9.00
   3   3   6  164.38    9.40
  -4  -3  -6   26.30    4.90
  -4  -3  -6   19.30    4.90
   4  -3   6   21.80    4.60
  -4   3  -6   12.50    5.00
  -4   3  -6   25.10    4.90
   4   3   6   31.30    5.50
  -4   3  -6   21.90    4.50
   5  -3   6    6.90    4.20
  -5  -3  -6   11.60    4.50
  -5  -3  -6    8.40    4.60
  -5   3  -6    9.70    4.70
  -5   3  -6   17.70    4.60
   5   3   6    3.10    4.60
  -5   3  -6    4.40    4.20
   5   3   6   17.20    4.60
  -6  -3  -6    2.10    5.40
   6  -3   6    8.00    4.90
  -6  -3  -6    9.80    4.80
   6   3   6    9.50    5.50
  -6   3  -6    8.50    4.90
  -6   3  -6   -4.30    4.10
  -6   3  -6    0.40    5.30
   7  -3   6   75.59    9.90
  -7  -3  -6   71.99    9.50
  -7  -3  -6   78.49   10.60
  -7   3  -6  101.19   11.10
  -7   3  -6   65.79    9.90
   7   3   6  103.59   11.50
  -7   3  -6   75.69    9.60
  -8  -3  -6  354.66   21.10
   8  -3   6  348.27   20.40
  -8  -3  -6  329.87   19.70
   8   3   6  302.87   19.80
  -8   3  -6  330.77   22.00
  -8   3  -6  332.57   19.70
  -8   3  -6  337.87   20.60
  -9  -3  -6   10.10    8.20
   9  -3   6   -1.10    9.10
  -9  -3  -6  -13.20   10.70
  -9   3  -6   15.60    7.70
  -9   3  -6    2.00    8.00
  -9   3  -6  -15.50    9.80
 -10  -3  -6  146.19   17.90
 -10  -3  -6  144.89   17.20
 -10  -3  -6  134.59   16.40
 -10   3  -6  167.58   17.40
 -10   3  -6  144.89   17.40
 -11  -3  -6   62.09   14.00
 -11  -3  -6  114.89   15.00
 -11   3  -6   84.29   15.00
 -11   3  -6   80.09   15.30
 -12  -3  -6   25.80   14.80
 -12  -3  -6   34.70   14.40
 -12   3  -6  -20.10   15.00
 -12   3  -6   30.00   15.90
 -13  -4   6   47.20   15.80
 -13   4   6   17.50   14.40
 -13   4   6   38.60   14.80
 -12  -4   6    5.40    8.60
 -12  -4   6   -0.60   11.20
 -12   4   6   10.90   11.90
 -12   4   6   -3.00   10.90
  11  -4  -6   38.90   11.80
 -11  -4   6   49.99   12.00
 -11  -4   6   51.19    9.70
 -11  -4   6   54.59    8.70
 -11   4   6   44.20   11.70
 -11   4   6   48.10   12.00
  10  -4  -6   13.00    9.90
  10  -4  -6   16.30    9.60
 -10  -4   6    4.10    5.50
 -10  -4   6   10.80    8.90
 -10   4   6   -3.40    7.80
 -10   4   6    3.70    7.70
   9  -4  -6   60.99   10.40
   9  -4  -6   43.40    8.90
  -9  -4   6   37.40    6.00
  -9  -4   6   36.80    9.00
  -9   4   6   52.69    9.30
  -9   4   6   44.20    8.00
   9   4  -6   35.40    9.90
  -8  -4   6   92.39   11.10
   8  -4  -6   70.09    9.20
   8  -4  -6   86.89   10.30
  -8  -4   6   98.09    7.60
   8   4  -6   92.19   11.20
  -8   4   6   93.19   10.50
  -8   4   6  108.89   10.70
   7  -4  -6   98.79    9.60
   7  -4  -6   83.89   10.30
  -7  -4   6   82.19    6.30
  -7  -4   6   95.69    9.70
  -7   4   6   92.19    9.80
   7   4  -6   91.89   10.70
  -7   4   6   90.19    9.60
   6  -4  -6  147.09   10.20
  -6  -4   6  144.29   11.10
   6  -4  -6  174.08   11.30
  -6  -4   6  150.08    7.30
  -6   4   6  177.48   10.40
  -6   4   6  166.28   10.90
   6   4  -6  165.38   11.50
   5  -4  -6  542.35   21.10
   5  -4  -6  525.55   19.90
  -5  -4   6  521.15   21.60
  -5   4   6  527.85   21.50
  -5   4   6  534.65   20.10
   5   4  -6  524.05   16.80
   5   4  -6  554.04   21.60
  -4  -4   6   84.09    7.30
   4  -4  -6   81.89    7.30
  -4  -4   6   75.79    3.80
   4  -4  -6   80.09    6.30
  -4   4   6   74.29    7.30
   4   4  -6   71.69    6.80
   4   4  -6   75.19    3.60
  -4   4   6   72.89    6.30
  -3  -4   6  121.09    8.00
   3  -4  -6  116.09    8.10
  -3  -4   6  127.89    5.00
   3  -4  -6  135.39    7.30
   3   4  -6  111.09    7.70
   3   4  -6  118.79    4.90
  -3   4   6  123.49    7.00
  -3   4   6  112.09    8.10
   2  -4  -6  340.77   13.00
   2  -4  -6  335.47   14.30
  -2  -4   6  317.77   13.90
  -2   4   6  346.07   13.00
  -2   4   6  315.57   14.20
   2   4  -6  348.37   14.20
   2   4  -6  342.27   11.50
   1  -4  -6    9.20    2.70
   1  -4  -6   11.30    3.30
  -1  -4   6    9.50    3.00
   1   4  -6    8.70    2.90
   1   4  -6   11.20    2.30
  -1   4   6    7.90    3.30
   0  -4   6  328.57   13.30
   0  -4  -6  337.27   13.70
   0  -4  -6  337.17   12.90
   0  -4  -6  307.67   12.70
   0   4   6  314.57   13.70
   0   4  -6  324.17   13.20
   0   4  -6  320.97   12.40
  -1  -4  -6  180.18    9.40
  -1  -4  -6  193.78    9.30
  -1   4  -6  174.48    8.80
  -1   4  -6  180.88    9.10
   1   4   6  176.48    9.50
  -2  -4  -6  305.87   13.70
  -2  -4  -6  332.27   14.30
   2   4   6  347.87   14.10
  -2   4  -6  324.87   13.70
  -2   4  -6  329.37   13.60
  -2   4  -6  339.57   13.80
  -2   4  -6  342.47   14.10
   2   4   6  313.47   14.20
  -3  -4  -6   12.10    4.00
  -3  -4  -6   11.00    4.00
  -3   4  -6   18.30    4.30
   3   4   6   11.10    3.60
   3   4   6    8.00    3.60
  -3   4  -6   24.70    4.40
  -3   4  -6   11.50    3.80
  -4  -4  -6  426.66   18.50
  -4  -4  -6  408.96   17.80
  -4   4  -6  422.56   18.30
  -4   4  -6  436.86   18.20
  -4   4  -6  398.06   17.30
   4   4   6  416.76   17.80
   4   4   6  437.06   18.00
  -5  -4  -6  212.78   13.20
  -5  -4  -6  220.68   12.60
   5  -4   6  168.68   13.20
   5   4   6  202.58   12.50
   5   4   6  198.98   12.00
  -5   4  -6  200.28   12.80
  -5   4  -6  186.98   12.30
  -5   4  -6  203.28   12.00
   6  -4   6  249.78   14.60
  -6  -4  -6  265.27   15.50
  -6  -4  -6  240.28   14.70
   6   4   6  235.48   14.00
  -6   4  -6  264.57   15.40
  -6   4  -6  260.67   14.30
  -6   4  -6  210.28   13.30
  -7  -4  -6   12.70    6.70
   7  -4   6   17.60    6.90
  -7  -4  -6   14.70    7.40
   7   4   6   24.50    7.50
  -7   4  -6   22.80    6.60
  -7   4  -6   15.00    7.40
  -7   4  -6   20.40    6.10
   8  -4   6    1.40    7.40
  -8  -4  -6    8.90    7.80
  -8  -4  -6   10.60    8.40
  -8   4  -6   -0.30    7.00
  -8   4  -6    1.40    7.30
   8   4   6    6.30    8.20
  -8   4  -6   -5.10    8.10
   9  -4   6  111.49   14.00
  -9  -4  -6  126.69   15.20
  -9  -4  -6  115.39   14.80
  -9  -4  -6  126.19   15.30
  -9   4  -6  125.69   14.10
  -9   4  -6   93.39   12.20
 -10  -4  -6   35.70   14.40
 -10  -4  -6   33.30   10.20
 -10  -4  -6   47.00   12.20
 -10   4  -6   33.70   11.00
 -10   4  -6   38.50   11.60
 -11  -4  -6    5.30   11.10
 -11  -4  -6   32.90   12.50
 -11   4  -6   19.70   13.40
 -11   4  -6   23.10   12.20
 -12  -4  -6    1.00   13.10
 -12  -4  -6   -3.60   13.90
 -12   4  -6    8.00   15.30
 -12   4  -6   18.50   16.20
 -13   5   6  -12.40   14.70
 -13   5   6   -4.40   16.00
 -12  -5   6   19.90   13.90
 -12  -5   6   -6.90    8.40
 -12   5   6    1.40   11.80
 -12   5   6   -4.40   11.80
 -11  -5   6   13.80    6.60
 -11  -5   6   24.80   10.60
  11  -5  -6   -7.80   12.10
 -11   5   6   13.80   10.00
 -11   5   6    5.00   10.40
  10  -5  -6  248.18   24.80
 -10  -5   6  251.97   20.30
  10  -5  -6  253.67   19.00
 -10  -5   6  238.48   13.10
 -10  -5   6  199.78   19.40
 -10   5   6  259.57   19.10
 -10   5   6  219.58   17.30
  -9  -5   6   71.59    7.00
   9  -5  -6   54.19   10.40
  -9  -5   6   67.69   10.30
   9  -5  -6   64.29   10.20
  -9  -5   6   65.89    7.70
  -9   5   6   57.19   10.30
   9   5  -6   49.70   10.30
  -9   5   6   54.79    9.20
  -8  -5   6   53.89    5.00
  -8  -5   6   45.20    5.20
   8  -5  -6   53.39    9.50
   8  -5  -6   54.39    8.20
  -8  -5   6   44.90    8.30
   8   5  -6   52.29    8.50
  -8   5   6   43.60    8.10
  -8   5   6   43.60    7.30
  -7  -5   6  207.88    9.00
   7  -5  -6  240.18   14.10
  -7  -5   6  204.98    8.90
  -7  -5   6  206.18   13.80
  -7   5   6  223.88   13.00
   7   5  -6  215.48   14.00
  -7   5   6  234.78   13.90
  -6  -5   6   32.50    3.00
  -6  -5   6   28.40    6.10
   6  -5  -6   23.30    6.00
   6  -5  -6   31.40    5.90
  -6  -5   6   27.60    3.10
  -6   5   6   25.10    5.90
   6   5  -6   28.40    6.30
  -6   5   6   23.00    5.00
   5  -5  -6   25.40    4.40
  -5  -5   6   24.00    5.30
   5  -5  -6   35.40    6.60
  -5   5   6   29.10    4.70
   5   5  -6   22.40    5.10
  -5   5   6   28.60    5.90
   4  -5  -6 1550.44   53.09
  -4  -5   6 1742.23   53.79
   4  -5  -6 1720.43   51.29
  -4   5   6 1577.94   53.29
   4   5  -6 1688.43   53.49
  -4   5   6 1661.93   51.19
  -3  -5   6   75.69    7.20
   3  -5  -6   84.89    7.60
   3  -5  -6   75.49    5.70
  -3   5   6   74.99    5.80
   3   5  -6   90.59   12.00
  -3   5   6   80.39    7.40
   2  -5  -6    6.90    3.50
  -2  -5   6   10.20    3.50
   2  -5  -6   11.80    2.90
   2   5  -6   10.10    3.50
  -2   5   6    9.20    3.60
   2   5  -6   10.40    1.80
   2   5  -6    8.00    1.90
   1  -5  -6   18.50    3.10
  -1  -5   6   15.60    3.40
   1  -5  -6   20.50    3.40
   1   5  -6   18.70    2.70
   1   5  -6   19.10    3.90
   1   5  -6   18.30    2.60
  -1   5   6   11.90    3.90
   0  -5  -6 1239.58   38.70
   0  -5  -6 1218.18   40.40
   0  -5   6 1229.48   39.30
   0  -5  -6 1233.78   38.70
   0   5   6 1238.98   40.30
   0   5  -6 1203.48   38.20
   0   5  -6 1262.07   39.40
   0   5  -6 1226.18   38.30
  -1  -5  -6  185.68    9.30
  -1  -5  -6  159.38   11.30
  -1   5  -6  197.98    9.60
   1   5   6  184.08   10.20
  -1   5  -6  185.08    9.10
  -1   5  -6  191.98    9.40
  -2  -5  -6  117.09    9.90
  -2  -5  -6  109.59    7.50
  -2   5  -6  108.69    7.40
  -2   5  -6  106.19    7.30
   2   5   6  113.09    7.60
   2   5   6  112.99    8.10
  -2   5  -6  117.49    7.90
  -2   5  -6  116.19    7.90
  -3  -5  -6  292.67   13.40
  -3  -5  -6  301.97   13.80
  -3   5  -6  278.57   13.60
   3   5   6  270.27   13.30
   3   5   6  277.57   13.70
  -3   5  -6  286.47   12.90
  -4  -5  -6  149.79   10.50
  -4  -5  -6  110.09   13.00
  -4   5  -6  142.09    9.30
   4   5   6  150.08   10.00
   4   5   6  142.39   10.00
  -4   5  -6  155.18   10.20
  -5  -5  -6   34.70    6.50
  -5  -5  -6   32.70    6.20
  -5   5  -6   34.50    6.20
  -5   5  -6   16.10    4.80
   5   5   6   24.20    5.90
   5   5   6   33.00    5.80
  -6  -5  -6 1007.10   35.40
   6  -5   6  892.41   34.20
  -6  -5  -6  978.70   36.50
  -6   5  -6  921.71   34.30
   6   5   6  982.30   35.80
  -6   5  -6  981.60   35.90
   7  -5   6  166.28   13.80
  -7  -5  -6  149.19   14.50
  -7  -5  -6  133.19   13.30
  -7   5  -6  172.18   13.70
   7   5   6  156.08   14.70
  -7   5  -6  152.68   14.00
  -7   5  -6  168.58   13.20
  -8  -5  -6   51.89    9.50
  -8  -5  -6   69.29   12.20
   8  -5   6   49.80   10.30
   8   5   6   87.79   11.50
  -8   5  -6   68.59   10.20
  -8   5  -6   51.39   11.20
  -8   5  -6   61.09   10.10
  -9  -5  -6   35.20   10.20
  -9  -5  -6   29.40   11.70
  -9  -5  -6   27.80   10.40
   9  -5   6   17.40   10.80
  -9   5  -6   39.50   11.20
  -9   5  -6   37.10    9.70
 -10  -5  -6   -5.30   13.90
 -10  -5  -6   -9.30    9.40
 -10  -5  -6   -3.50   10.40
 -10   5  -6   17.50   11.00
 -10   5  -6   -8.20    9.80
 -11  -5  -6   -8.80   12.90
 -11  -5  -6  -15.40   10.70
 -11   5  -6    7.60   12.70
 -11   5  -6   15.40   12.70
 -12  -5  -6   72.89   16.40
 -12   5  -6   44.10   17.30
 -12   5  -6  103.29   29.30
 -12  -6   6    8.90   14.00
 -12   6   6   14.40   12.80
 -12   6   6   -0.70   12.60
 -11  -6   6  109.69   11.20
  11  -6  -6   94.29   15.00
 -11  -6   6  117.59   15.60
 -11   6   6  149.59   15.20
 -11   6   6  133.59   16.60
 -10  -6   6    2.80    8.70
 -10  -6   6   15.80    5.60
  10  -6  -6   11.10    9.50
 -10  -6   6   10.50    4.70
 -10   6   6    8.80    8.40
 -10   6   6   11.50   10.00
  -9  -6   6   50.89    9.90
  -9  -6   6   35.10    4.90
   9  -6  -6   41.30    9.30
   9  -6  -6   29.00   10.50
   9   6  -6   37.80    9.90
  -9   6   6   31.50    8.90
  -9   6   6   37.10    8.00
  -8  -6   6  191.58    8.30
   8  -6  -6  188.88   15.50
  -8  -6   6  197.38   17.80
   8  -6  -6  198.28   14.00
  -8   6   6  196.18   24.10
   8   6  -6  214.18   16.60
  -8   6   6  240.78   14.20
   7  -6  -6  104.09   10.80
  -7  -6   6  103.59   11.20
   7  -6  -6   82.89    9.80
   7   6  -6   88.29   11.00
  -7   6   6   79.19    9.00
  -7   6   6   91.09   11.00
  -6  -6   6   89.89    9.20
   6  -6  -6   73.39    8.80
   6  -6  -6   69.69    7.50
  -6   6   6   67.69    8.80
   6   6  -6   87.69   10.30
  -6   6   6   63.59    6.80
  -5  -6   6  692.83   26.90
   5  -6  -6  678.23   23.80
   5  -6  -6  684.73   26.80
  -5   6   6  690.73   27.00
   5   6  -6  693.33   26.80
  -5   6   6  661.03   23.70
   4  -6  -6    5.30    4.30
  -4  -6   6    0.10    3.60
   4  -6  -6    5.20    2.90
   4   6  -6    0.60    6.00
  -4   6   6   -0.50    2.70
  -4   6   6    0.50    3.70
  -3  -6   6  247.78   12.70
   3  -6  -6  253.17   13.00
   3  -6  -6  247.58   10.40
   3   6  -6  225.08   12.20
  -3   6   6  255.17   13.00
  -3   6   6  246.18   10.30
  -2  -6   6  154.18    9.10
   2  -6  -6  163.48    7.80
   2  -6  -6  152.58   10.70
   2   6  -6  160.48    6.20
   2   6  -6  146.39    6.30
   2   6  -6  154.98    9.50
  -2   6   6  161.08    9.70
  -1  -6   6  529.25   19.70
   1  -6  -6  515.55   18.10
   1  -6  -6  550.34   20.60
   1  -6  -6  520.45   18.30
  -1   6   6  518.15   20.80
   1   6  -6  530.95   17.50
   1   6  -6  529.95   17.70
   1   6  -6  523.15   19.50
   0  -6  -6   38.60    5.10
   0  -6  -6   43.50    4.90
   0  -6   6   39.30    4.80
   0  -6  -6   39.90    4.90
   0   6  -6   47.80    4.80
   0   6  -6   34.70    4.50
   0   6  -6   32.00    4.10
   0   6   6   47.00    6.20
  -1  -6  -6    5.60    2.80
  -1  -6  -6    6.90    3.60
   1   6   6    4.80    3.90
  -1   6  -6    8.40    3.30
  -1   6  -6    3.20    2.70
  -1   6  -6    7.40    3.30
  -2  -6  -6   24.50    4.70
  -2  -6  -6   28.20    4.80
  -2   6  -6   17.10    4.00
  -2   6  -6   26.10    4.10
   2   6   6   26.10    4.90
  -2   6  -6   26.90    4.60
   2   6   6   31.30    4.80
  -3  -6  -6   37.30    5.90
  -3  -6  -6   36.00    5.70
  -3   6  -6   36.20    5.30
   3   6   6   35.00    6.10
  -3   6  -6   31.40    4.60
  -3   6  -6   39.70    5.80
   3   6   6   31.80    5.30
  -4  -6  -6  298.37   15.80
  -4  -6  -6  335.77   15.90
   4   6   6  307.47   15.20
  -4   6  -6  325.57   15.50
   4   6   6  307.47   15.40
  -4   6  -6  320.37   14.30
  -5  -6  -6  212.38   13.80
  -5  -6  -6  234.58   14.60
   5   6   6  247.08   14.60
  -5   6  -6  209.48   13.80
  -5   6  -6  230.68   12.70
   5   6   6  242.18   13.90
  -6  -6  -6   40.60    8.10
  -6  -6  -6   26.30    6.60
  -6   6  -6   32.10    7.20
   6   6   6   25.40    7.20
  -6   6  -6   34.90    6.50
   6   6   6   25.10    6.70
  -7  -6  -6   63.39   10.60
   7  -6   6   58.09    9.20
  -7  -6  -6   65.69    9.80
  -7   6  -6   66.49    8.60
  -7   6  -6   58.79   10.60
   7   6   6   72.09   10.30
  -8  -6  -6   40.00   10.60
  -8  -6  -6   35.40    9.60
   8  -6   6   35.90    9.50
   8   6   6   49.30   11.10
  -8   6  -6   28.10    8.60
  -8   6  -6   41.70    8.80
  -9  -6  -6  173.78   20.30
  -9  -6  -6   77.59   13.30
   9  -6   6  105.79   14.10
  -9   6  -6   97.59   14.10
 -10  -6  -6   61.09   15.60
  10  -6   6   49.80   17.70
 -10  -6  -6   25.50   12.50
 -10  -6  -6   26.50   10.20
 -10   6  -6   44.00   12.40
 -10   6  -6   22.50   10.80
 -11  -6  -6   25.30   12.50
 -11  -6  -6   18.90   14.50
 -11   6  -6    1.00   14.20
 -11   6  -6   53.89   15.40
 -12  -7   6   36.90   15.70
 -12   7   6   58.39   14.80
 -12   7   6   19.40   14.90
 -11  -7   6   -4.60   11.00
  11  -7  -6   -3.50   13.50
 -11   7   6  -18.20   10.70
 -11   7   6   16.80   11.00
 -10  -7   6    2.10    9.40
 -10  -7   6    5.50    3.70
  10  -7  -6   -7.70    9.80
 -10   7   6   12.80    8.80
 -10   7   6    9.60    8.70
   9  -7  -6   68.29    9.70
  -9  -7   6   91.09   13.00
  -9   7   6   88.89   10.60
  -9   7   6   73.89   11.50
  -8  -7   6  320.77   19.30
   8  -7  -6  294.27   19.30
   8  -7  -6  325.57   17.20
  -8   7   6  348.87   17.40
   8   7  -6  335.47   21.60
  -8   7   6  336.37   19.30
   7  -7  -6   79.59    9.50
   7  -7  -6   78.99   10.40
  -7  -7   6   68.99    9.40
  -7   7   6   81.79    9.10
  -7   7   6   72.19    9.60
   7   7  -6   66.99   10.00
  -6  -7   6    9.50    5.70
   6  -7  -6   18.20    7.20
   6  -7  -6   13.50    4.30
  -6   7   6   18.80    4.30
   6   7  -6    8.60    6.00
  -6   7   6   18.00    6.00
   5  -7  -6   20.70    4.00
  -5  -7   6   18.40    6.10
   5  -7  -6   21.60    6.10
  -5   7   6   20.90    4.20
   5   7  -6   19.50    6.20
  -5   7   6   20.60    5.90
  -4  -7   6   62.39    7.60
   4  -7  -6   73.29    8.60
   4  -7  -6   75.09    5.90
  -4   7   6   64.79    7.90
   4   7  -6   57.39    7.10
  -4   7   6   68.59    5.70
   3  -7  -6  406.96   14.80
  -3  -7   6  403.46   17.50
   3  -7  -6  426.26   18.50
  -3   7   6  383.06   18.10
   3   7  -6  417.46   17.60
   2  -7  -6    8.50    2.80
  -2  -7   6    9.70    3.50
   2  -7  -6   10.00    4.10
   2  -7  -6    2.20    2.20
   2   7  -6    5.30    1.70
  -2   7   6    5.90    3.70
   2   7  -6    1.60    3.50
  -1  -7   6    6.00    3.30
   1  -7  -6    9.40    4.80
   1  -7  -6    4.70    2.60
   1  -7  -6    4.40    2.60
   1   7  -6    2.20    3.20
   1   7  -6    7.00    2.50
   1   7  -6    6.70    2.50
  -1   7   6    6.70    4.00
   0  -7  -6   36.70    4.20
   0  -7  -6   39.70    6.20
   0  -7   6   37.00    4.80
   0  -7  -6   35.60    4.20
   0   7  -6   34.90    4.70
   0   7   6   30.20    5.20
   0   7  -6   37.50    4.70
   0   7  -6   32.70    4.10
  -1  -7  -6  120.89    7.90
  -1  -7  -6  117.29    8.70
  -1   7  -6  127.29    7.90
   1   7   6  127.39    9.40
  -1   7  -6  121.89    7.90
  -2  -7  -6  118.09    9.30
  -2  -7  -6  109.59    8.20
  -2   7  -6  110.49    8.20
   2   7   6  105.29    9.10
  -2   7  -6  110.89    8.00
   2   7   6  123.49    8.40
  -2   7  -6  105.99    7.50
  -3  -7  -6  222.38   12.50
  -3  -7  -6  233.58   19.30
  -3   7  -6  222.68   11.40
   3   7   6  248.08   13.20
   3   7   6  232.48   12.80
  -3   7  -6  236.58   11.70
  -3   7  -6  235.48   12.60
  -4  -7  -6   11.70    5.10
  -4  -7  -6    9.00    5.30
   4   7   6    8.90    4.60
  -4   7  -6    5.30    3.70
  -4   7  -6    5.40    7.30
   4   7   6   -6.10    4.40
  -4   7  -6    3.00    4.60
  -5  -7  -6    6.50    6.00
  -5  -7  -6   10.10    6.10
  -5   7  -6    8.50    4.70
   5   7   6   18.90    6.20
   5   7   6    4.60    5.80
  -5   7  -6   15.40    5.80
  -6  -7  -6   33.80    7.90
  -6  -7  -6   34.50    8.30
  -6   7  -6   32.10    7.70
   6   7   6   36.40    8.20
   6   7   6   52.59    8.50
  -6   7  -6   46.80    7.20
  -7  -7  -6  350.36   20.80
   7   7   6  360.56   22.10
  -7   7  -6  353.76   18.90
  -7   7  -6  338.97   20.50
  -8  -7  -6   17.50    8.50
  -8  -7  -6   35.00   10.90
   8   7   6   48.50   11.80
  -8   7  -6   34.10    8.60
  -8   7  -6   25.80    9.30
  -9  -7  -6    6.80   11.40
  -9  -7  -6  -19.40   10.30
   9  -7   6  -18.30   10.30
  -9   7  -6    5.00   10.20
 -10  -7  -6   90.29   13.00
 -10  -7  -6   67.49   17.20
  10  -7   6   71.49   15.80
 -10  -7  -6   68.09   15.30
 -10   7  -6   88.29   13.90
 -10   7  -6   45.50   13.50
 -11  -7  -6   52.89   16.70
 -11  -7  -6   31.40   13.30
 -11   7  -6   51.19   15.10
 -11   7  -6   65.89   15.90
 -12  -8   6   -5.50   15.50
 -12   8   6  -22.30   13.90
 -12   8   6   37.20   16.60
  11  -8  -6    7.90   15.80
 -11  -8   6    3.20   13.80
 -11   8   6  -15.90   12.50
 -11   8   6   -5.30   11.70
  10  -8  -6   -1.70   10.30
 -10  -8   6   -8.10   10.80
 -10   8   6   19.00   10.30
 -10   8   6    3.10    8.70
  -9  -8   6   -4.90    9.90
   9  -8  -6  -12.20    7.50
  -9   8   6    4.50    6.70
  -9   8   6   -1.10    8.70
   8  -8  -6   13.10   10.80
  -8  -8   6   38.70    9.80
   8  -8  -6   44.20   10.70
  -8   8   6   25.90    6.90
   8   8  -6   27.00   10.70
  -8   8   6   26.50    8.40
   7  -8  -6   25.10    8.40
  -7  -8   6   24.00    7.60
  -7   8   6   31.10    8.10
  -7   8   6   24.10    5.30
   7   8  -6   35.40    9.60
   6  -8  -6  958.40   32.10
  -6  -8   6  982.90   36.60
   6  -8  -6  982.30   37.40
   6   8  -6 1035.20   36.80
  -6   8   6  960.10   32.20
  -6   8   6  918.41   36.80
  -5  -8   6   18.60    6.40
   5  -8  -6   13.10    6.90
   5  -8  -6   18.40    3.90
  -5   8   6    2.30    5.40
  -5   8   6   17.20    3.80
   5   8  -6   14.30    6.00
   4  -8  -6  119.89   11.60
   4  -8  -6  134.39    7.20
  -4  -8   6  124.29   10.50
   4   8  -6  138.19   10.90
  -4   8   6  148.59   11.70
  -3  -8   6   20.90    5.70
   3  -8  -6   21.20    5.90
   3  -8  -6   20.20    3.10
  -3   8   6   14.10    5.00
   3   8  -6   20.10    5.40
  -2  -8   6  113.29    8.60
   2  -8  -6  110.39    9.80
   2  -8  -6  102.19    5.90
   2  -8  -6  105.19    6.30
   2   8  -6   96.19   10.00
  -2   8   6  106.59    9.80
   2   8  -6  108.49    5.30
   1  -8  -6  204.88   12.20
   1  -8  -6  198.18    8.90
  -1  -8   6  215.68   10.80
   1  -8  -6  202.38    9.10
   1   8  -6  196.68    8.90
  -1   8   6  194.78   12.40
   1   8  -6  203.38    9.10
   1   8  -6  206.68   11.20
   0  -8  -6  450.15   16.30
   0  -8   6  420.96   17.00
   0  -8  -6  454.95   19.20
   0  -8  -6  435.96   16.20
   0   8  -6  450.35   17.20
   0   8  -6  446.96   16.70
   0   8   6  418.16   19.00
  -1  -8  -6   41.60    5.10
  -1  -8  -6   39.80    6.20
  -1   8  -6   54.39    6.50
   1   8   6   38.30    6.40
  -1   8  -6   52.29    6.30
  -2  -8  -6  841.52   30.50
  -2  -8  -6  876.01   29.70
   2   8   6  830.82   30.60
  -2   8  -6  835.12   30.00
  -2   8  -6  856.31   28.60
  -2   8  -6  834.62   28.60
  -3  -8  -6   13.30    4.90
  -3  -8  -6   14.40    5.40
  -3   8  -6   11.00    3.80
  -3   8  -6    8.60    4.40
  -3   8  -6    8.80    4.80
   3   8   6    5.50    4.60
  -4  -8  -6   11.00    5.40
  -4  -8  -6   -1.40    4.90
  -4   8  -6    0.70    4.80
  -4   8  -6    4.40    6.90
  -4   8  -6    3.80    4.10
   4   8   6  -13.00    5.30
   4   8   6   14.20    5.70
  -5  -8  -6   27.00    7.40
  -5  -8  -6   37.50    7.60
   5   8   6   35.10    6.90
  -5   8  -6   38.70    6.40
  -5   8  -6   31.50    6.30
  -5   8  -6   35.00    7.50
   5   8   6   32.10    7.90
  -6  -8  -6  388.86   21.10
  -6  -8  -6  409.66   20.50
  -6   8  -6  405.86   18.50
   6   8   6  373.76   20.60
   6   8   6  379.16   19.70
  -7  -8  -6   15.10    8.00
  -7  -8  -6    3.00    8.50
  -7   8  -6   12.10    7.30
  -7   8  -6   19.50    8.50
   7   8   6   18.40   10.20
  -8  -8  -6  175.38   19.20
  -8  -8  -6  223.28   20.80
  -8   8  -6  233.38   17.10
  -8   8  -6  203.28   18.80
  -9  -8  -6  188.78   21.70
  -9  -8  -6  190.38   18.80
  -9   8  -6  227.58   21.50
  -9   8  -6  212.38   19.80
 -10  -8  -6   32.40   13.80
 -10  -8  -6   37.30   12.00
 -10  -8  -6   42.90   18.40
 -10   8  -6   37.10   13.80
 -10   8  -6    5.30   11.70
 -11  -8  -6   21.50   18.10
 -11  -8  -6  -17.00   13.40
 -11   8  -6   15.20   15.20
 -11  -9   6    0.50   15.10
 -11   9   6    8.20   14.20
 -11   9   6    0.80   11.30
 -10  -9   6  -15.50   11.90
  10  -9  -6   20.60   11.20
 -10   9   6   -7.10   10.60
 -10   9   6  -24.80    8.60
  -9  -9   6   95.79   14.10
   9  -9  -6  106.89   11.10
  -9   9   6   70.39   13.40
  -9   9   6   85.99    9.90
  -8  -9   6   12.50    8.40
   8  -9  -6    2.10    6.40
  -8   9   6   12.60    8.00
   8   9  -6    8.00   10.90
  -8   9   6   19.30    5.70
   7  -9  -6    6.90    5.20
   7  -9  -6   10.40    8.40
  -7  -9   6   13.30    8.80
   7   9  -6    5.50    9.10
  -7   9   6   10.40    7.50
  -7   9   6   18.20    5.00
  -6  -9   6   65.29   10.20
   6  -9  -6   76.19    7.30
   6  -9  -6   81.29   10.90
  -6   9   6   65.79   10.70
   6   9  -6   70.99   10.70
  -6   9   6   79.99    7.40
  -5  -9   6  502.45   23.00
   5  -9  -6  506.75   17.50
   5  -9  -6  487.95   23.90
   5   9  -6  496.55   22.80
  -5   9   6  537.75   24.20
   4  -9  -6   86.29   10.40
  -4  -9   6   83.29    9.80
   4  -9  -6   82.49    5.20
   4   9  -6   86.19   10.00
  -4   9   6   77.79    9.80
   3  -9  -6  384.46   12.70
   3  -9  -6  384.76   18.90
  -3  -9   6  405.36   17.50
   3   9  -6  317.37   18.70
  -3   9   6  384.96   19.20
   2  -9  -6    4.40    2.00
   2  -9  -6    3.70    2.20
   2  -9  -6    8.70    5.60
  -2  -9   6    5.80    4.00
   2   9  -6    5.00    4.50
   2   9  -6    2.90    2.40
   2   9  -6   -0.90    2.20
  -2   9   6    3.50    5.60
   1  -9  -6  235.18   14.20
   1  -9  -6  216.68    9.40
   1  -9  -6  214.08    9.50
  -1  -9   6  244.58   11.90
  -1   9   6  221.28   13.70
   1   9  -6  224.88   11.60
   1   9  -6  208.08   10.00
   1   9  -6  220.28    9.90
   0  -9  -6    9.40    3.40
   0  -9  -6   15.40    5.90
   0  -9  -6   16.00    3.50
   0   9  -6    7.10    3.60
   0   9   6    3.60    4.70
   0   9  -6    8.50    4.10
  -1  -9  -6  406.46   18.50
  -1  -9  -6  426.46   16.30
   1   9   6  403.16   18.90
  -1   9  -6  400.96   16.20
  -1   9  -6  375.66   16.70
  -2  -9  -6   12.40    5.30
  -2  -9  -6   23.00    5.20
  -2   9  -6   25.30    4.90
   2   9   6   15.00    4.90
  -2   9  -6   32.90    6.10
  -2   9  -6   20.60    4.30
   2   9   6   14.40    5.00
  -3  -9  -6   47.60    7.20
  -3  -9  -6   50.89    7.20
   3   9   6   50.59    7.60
  -3   9  -6   58.29    6.30
  -3   9  -6   37.80    6.60
   3   9   6   46.50    7.20
  -3   9  -6   55.69    6.70
  -4  -9  -6   46.90    7.40
  -4  -9  -6   38.00    7.60
   4   9   6   34.70    7.00
  -4   9  -6   35.70    7.20
   4   9   6   32.50    7.30
  -4   9  -6   34.90    5.90
  -4   9  -6   34.00    5.60
  -5  -9  -6  133.69   13.50
  -5  -9  -6  149.19   13.60
   5   9   6  148.09   12.80
  -5   9  -6  152.38   11.50
  -5   9  -6  158.18   13.70
  -5   9  -6  150.78   10.90
   5   9   6  158.58   14.30
  -6  -9  -6   11.80    8.10
  -6  -9  -6    7.10    7.60
  -6   9  -6    6.10    6.60
  -6   9  -6    8.80    7.70
  -6   9  -6   12.00    5.70
   6   9   6   -0.30    8.70
   6   9   6    6.50    6.90
  -7  -9  -6  312.87   19.70
  -7  -9  -6  267.77   20.50
   7   9   6  289.37   22.10
  -7   9  -6  272.27   19.40
  -7   9  -6  266.97   17.10
  -8  -9  -6   17.60   10.70
  -8  -9  -6    4.00    9.90
  -8   9  -6    1.60   10.20
  -8   9  -6    4.70    8.10
  -9  -9  -6   16.10   13.90
  -9  -9  -6   23.40   12.50
  -9   9  -6   43.90   13.10
  -9   9  -6   30.50   10.90
 -10  -9  -6   36.60   11.80
 -10  -9  -6   43.00   16.40
 -10   9  -6   25.60   13.50
 -10   9  -6    4.20   14.10
 -11 -10   6   39.80   17.80
 -11  10   6    1.90   16.80
 -10 -10   6   72.19   15.90
 -10  10   6   38.70   13.10
 -10  10   6   76.69   10.90
  -9 -10   6    9.30   12.00
  -9  10   6   23.80    7.70
  -9  10   6   30.40   11.80
  -8 -10   6   10.80    9.70
   8 -10  -6   11.20    6.30
  -8  10   6   -0.30    5.70
  -8  10   6   -2.30    8.70
  -7 -10   6   18.20    9.50
   7 -10  -6   28.70    5.20
  -7  10   6   15.00    4.70
   7  10  -6   12.70   10.70
  -7  10   6   12.60    8.80
   6 -10  -6    1.20    8.90
   6 -10  -6    8.70    3.70
  -6 -10   6    8.70    7.60
  -6  10   6   -6.00    7.10
   6  10  -6    5.90    9.00
   5 -10  -6  132.59   15.00
  -5 -10   6  129.99   13.20
   5 -10  -6  132.09    6.00
  -5  10   6  134.19   16.80
   5  10  -6  121.29   13.60
  -4 -10   6  401.26   19.10
   4 -10  -6  391.96   20.40
  -4  10   6  357.76   20.10
   4  10  -6  364.56   18.60
  -3 -10   6   20.10    5.80
   3 -10  -6   18.10    7.40
   3  10  -6   23.90    5.90
  -3  10   6    5.30    6.20
   2 -10  -6  868.81   33.90
  -2 -10   6  928.11   32.10
   2 -10  -6  878.01   27.00
   2 -10  -6  882.71   27.00
   2  10  -6  954.10   28.20
   2  10  -6  949.21   31.90
   2  10  -6  907.81   28.10
  -2  10   6  861.11   34.10
   1 -10  -6   56.89    8.40
   1 -10  -6   62.99    5.30
   1 -10  -6   56.99    5.30
  -1 -10   6   56.59    6.60
   1  10  -6   50.19    5.40
   1  10  -6   68.59    7.90
  -1  10   6   43.40    7.70
   1  10  -6   67.09    6.80
   0 -10  -6  294.77   16.40
   0 -10  -6  261.67   11.60
   0 -10  -6  263.77   11.60
   0  10  -6  272.57   12.90
   0  10   6  245.28   15.60
   0  10  -6  297.97   13.20
  -1 -10  -6    6.00    5.70
  -1 -10  -6    5.00    3.70
  -1  10  -6   -1.40    3.80
   1  10   6   -3.20    5.40
  -1  10  -6   -3.30    4.20
  -2 -10  -6  113.59    9.70
  -2 -10  -6  129.89   11.60
  -2  10  -6  112.79    8.60
  -2  10  -6  110.19    8.20
   2  10   6  121.29   11.10
  -2  10  -6   98.19   10.50
  -3 -10  -6   32.30    6.70
  -3 -10  -6   24.10    7.30
   3  10   6   25.40    6.20
  -3  10  -6   25.00    5.30
  -3  10  -6   29.20    7.20
   3  10   6   20.20    6.50
  -3  10  -6   23.10    4.90
  -4 -10  -6   34.00    7.30
  -4 -10  -6   32.60    7.40
  -4  10  -6   26.10    6.00
   4  10   6   21.10    7.90
   4  10   6   27.90    7.10
  -4  10  -6   15.00    4.90
  -4  10  -6   30.40    7.50
  -5 -10  -6   95.99   11.00
  -5 -10  -6   91.29   10.90
  -5  10  -6  115.99   10.30
   5  10   6  109.49   12.60
   5  10   6  112.19   12.60
  -5  10  -6  100.49   11.10
  -6 -10  -6    2.60    8.50
  -6 -10  -6   10.50    8.40
   6  10   6   11.00   10.60
  -6  10  -6    3.60    8.40
   6  10   6    4.80    7.70
  -6  10  -6    0.90    6.40
  -7 -10  -6    0.40    9.40
  -7 -10  -6    0.30    9.60
  -7  10  -6   -0.30    8.50
   7  10   6   12.10   12.10
  -7  10  -6   19.10    7.50
  -7  10  -6    3.40   10.80
  -8 -10  -6   41.60   12.40
  -8 -10  -6   29.80   12.70
  -8  10  -6   34.70    9.40
  -8  10  -6   33.30   12.70
  -9 -10  -6   34.30   14.80
  -9  10  -6    0.60   10.30
  -9  10  -6  -10.20   12.70
 -10 -10  -6   34.80   18.50
 -10 -10  -6   66.79   13.70
 -10  10  -6   57.29   14.30
 -10  10  -6   64.79   20.80
 -10 -11   6   -1.20   14.20
 -10  11   6   16.00   14.20
  -9 -11   6   40.90   14.30
  -9  11   6   37.80   12.70
  -8 -11   6   -5.40   10.80
   8 -11  -6   -2.80    5.70
  -8  11   6    3.40    4.90
  -8  11   6   -9.10   10.60
   7 -11  -6    4.60    3.50
  -7 -11   6   20.00   10.40
  -7  11   6  -13.20    9.10
   7  11  -6   18.80   11.70
  -6 -11   6    5.70    8.50
  -6  11   6   24.00    8.80
   6  11  -6    6.70    9.80
  -5 -11   6  245.18   16.70
   5 -11  -6  228.78   20.00
  -5  11   6  275.77   18.80
   5  11  -6  247.58   17.50
  -4 -11   6   42.50    7.70
   4 -11  -6   51.79   11.00
  -4  11   6   29.00   10.00
   4  11  -6   47.10    7.80
  -3 -11   6  775.32   28.70
   3 -11  -6  751.32   31.70
   3  11  -6  735.13   28.30
  -3  11   6  732.43   31.20
  -2 -11   6   -2.90    4.90
   2 -11  -6    8.90    8.30
   2  11  -6   14.00    5.40
   2  11  -6    7.20    3.00
   2  11  -6    4.00    3.10
  -2  11   6   10.40    7.10
   1 -11  -6  423.06   14.10
  -1 -11   6  420.76   17.90
   1 -11  -6  417.06   21.60
  -1  11   6  450.45   21.40
   1  11  -6  434.56   16.70
   0 -11  -6   10.20    3.70
   0 -11  -6   10.80    3.80
   0 -11  -6   16.70    7.40
   0  11   6    7.00    6.00
   0  11  -6   12.50    4.90
   0  11  -6   14.30    4.90
  -1 -11  -6   56.39    6.10
  -1 -11  -6   56.69    8.70
  -1  11  -6   71.59    7.80
  -1  11  -6   52.49    6.00
   1  11   6   47.30    8.40
  -1  11  -6   52.09    5.90
  -2 -11  -6   67.59    9.30
  -2 -11  -6   48.30    6.70
   2  11   6   52.99    8.20
  -2  11  -6   47.30    5.60
  -2  11  -6   58.49    7.30
  -2  11  -6   54.09    8.00
  -3 -11  -6  400.36   19.80
  -3 -11  -6  397.16   19.00
   3  11   6  396.76   18.80
  -3  11  -6  407.16   20.20
  -3  11  -6  392.66   15.80
  -3  11  -6  372.76   16.00
   3  11   6  404.96   20.30
  -4 -11  -6    1.90    6.50
  -4 -11  -6    5.20    7.60
  -4  11  -6    9.50    4.60
   4  11   6    6.90    6.80
  -4  11  -6    3.10    5.00
  -4  11  -6   15.10    7.60
   4  11   6    6.00    7.70
  -5 -11  -6   25.90    8.30
  -5 -11  -6   14.70    8.80
  -5  11  -6   19.80    6.60
   5  11   6   16.20    7.90
  -5  11  -6   23.80    5.80
  -5  11  -6   11.40    8.40
   5  11   6   -2.60    9.30
  -6 -11  -6   32.60   11.40
  -6 -11  -6   39.60   10.70
  -6  11  -6   29.40    9.90
   6  11   6   22.90   11.50
   6  11   6   43.70    9.50
  -6  11  -6   36.70    8.50
  -6  11  -6   37.60    7.20
  -7 -11  -6  156.98   18.80
  -7 -11  -6  137.19   15.20
  -7  11  -6  135.29   15.90
   7  11   6  111.59   13.10
  -7  11  -6  133.19   14.10
  -7  11  -6  122.39   15.60
  -8 -11  -6    2.30   13.00
  -8 -11  -6   -3.10   13.00
  -8  11  -6    3.10   12.10
  -8  11  -6    6.80    8.80
  -9 -11  -6    3.40   14.60
  -9  11  -6    8.20   14.30
  -9 -12   6   25.80   14.00
  -9  12   6  -14.30   13.60
  -8 -12   6   40.70   12.90
  -8  12   6   15.50   12.90
  -7 -12   6  102.39   15.00
  -7  12   6  114.69   15.10
   7  12  -6   71.49   15.00
  -6 -12   6  114.39   24.50
   6  12  -6  115.59   14.90
  -6  12   6  158.58   18.40
  -5 -12   6    4.10    8.10
   5  12  -6  -17.00    8.90
  -5  12   6   11.00    8.50
  -4 -12   6   30.80    7.60
   4 -12  -6   35.20   11.70
   4  12  -6   33.30    9.00
  -4  12   6   30.80    9.90
   3 -12  -6   43.80   11.00
  -3 -12   6   54.49    8.50
  -3  12   6   50.69   10.50
   3  12  -6   58.19    8.40
  -2 -12   6  116.79   10.70
   2 -12  -6  106.79   13.00
   2  12  -6  100.49   12.60
   2  12  -6   99.69    7.20
  -2  12   6  109.29   12.20
   2  12  -6  107.09    7.10
   1 -12  -6   48.80   10.10
  -1 -12   6   56.99    7.20
  -1  12   6   51.89   10.00
   1  12  -6   48.00    5.90
   0 -12  -6   58.89    6.40
   0 -12  -6   65.49   10.50
   0 -12  -6   55.69    5.80
   0  12  -6   47.50    6.80
   0  12   6   58.89    9.90
   0  12  -6   50.59    6.60
  -1 -12  -6    4.20    4.20
  -1 -12  -6    4.20    4.70
  -1 -12  -6    5.40    8.10
  -1  12  -6    9.90    5.60
  -1  12  -6   16.30    4.60
   1  12   6   -1.20    6.90
  -1  12  -6   -0.20    4.10
  -2 -12  -6  126.49   15.30
  -2 -12  -6  117.89   10.40
  -2  12  -6   99.89    8.60
  -2  12  -6  119.59   12.50
  -2  12  -6  131.99    8.50
   2  12   6  101.89   11.80
  -3 -12  -6   24.80    7.10
  -3 -12  -6   42.70    9.50
  -3  12  -6   25.80    4.80
  -3  12  -6   41.00    8.80
   3  12   6   50.19    9.20
  -3  12  -6   34.60    5.40
  -4 -12  -6    4.30    7.50
  -4 -12  -6    2.30    8.60
  -4  12  -6    6.40   10.00
   4  12   6   14.60    7.90
  -4  12  -6    7.60    4.50
   4  12   6   10.40    8.40
  -4  12  -6    0.00    4.90
  -5 -12  -6  108.09   12.10
  -5 -12  -6  120.09   13.30
  -5  12  -6  145.39   11.40
  -5  12  -6  111.79   10.20
  -5  12  -6  118.19   15.10
   5  12   6   98.69   13.40
   5  12   6  125.49   15.30
  -6 -12  -6    7.30   10.10
  -6 -12  -6   -4.60   10.80
  -6  12  -6   -5.50    8.40
   6  12   6   19.90   10.00
  -6  12  -6   30.70   11.50
  -6  12  -6    5.00    6.30
   6  12   6   -4.20   13.00
  -7 -12  -6   -3.20   12.10
  -7  12  -6   20.60   13.20
  -7  12  -6    2.10    7.50
   7  12   6   -4.90   10.30
  -8 -12  -6   40.40   16.10
  -8  12  -6   62.39   16.20
  -9 -13   6  -14.30   16.00
  -8 -13   6  104.19   17.70
  -8  13   6   57.29   15.30
  -7 -13   6  121.29   16.10
  -7  13   6  124.89   17.10
  -6 -13   6   57.39   12.50
  -6  13   6   63.59   12.70
   6  13  -6   55.89   13.80
  -5 -13   6   31.70    9.60
  -5  13   6   14.40   11.70
   5  13  -6   37.60   11.10
  -4 -13   6   20.50    8.50
  -4  13   6   24.30   10.40
   4  13  -6    8.30    9.10
   3 -13  -6    1.50   10.60
  -3 -13   6   10.40    6.90
   3  13  -6   -5.30    7.70
  -3  13   6    0.20    8.50
   2 -13  -6   -2.40    9.90
  -2 -13   6   11.40    6.60
   2  13  -6    4.70    4.10
   2  13  -6   -1.10    3.80
  -2  13   6   13.80    8.90
   1 -13  -6   22.30   10.00
   1  13  -6    7.90    5.30
   0 -13  -6   93.39   12.90
   0 -13  -6   78.79    4.80
   0  13  -6   89.99   10.90
   0  13   6   76.09   11.30
   0  13  -6   89.69    9.00
  -1 -13  -6   16.90    5.20
  -1 -13  -6   -2.60    4.40
  -1 -13  -6   14.20    9.60
  -1  13  -6    8.90    7.10
   1  13   6   16.40    8.80
  -1  13  -6    7.90    4.50
  -1  13  -6    7.50    4.20
  -2 -13  -6   28.70   10.00
  -2 -13  -6   36.80    6.40
  -2  13  -6   20.80    4.40
  -2  13  -6   24.40    8.10
  -2  13  -6   21.50    4.10
   2  13   6   26.10    9.10
  -3 -13  -6   24.20    7.30
  -3 -13  -6   25.10   10.80
   3  13   6   21.70    9.40
  -3  13  -6   35.10   10.40
  -3  13  -6   28.00    4.20
  -3  13  -6   28.00    4.30
  -4 -13  -6   19.50   10.80
  -4 -13  -6   21.70    8.70
   4  13   6   25.40   10.20
   4  13   6   27.30    9.50
  -4  13  -6   10.50    4.30
  -4  13  -6   24.40   10.10
  -4  13  -6   16.70    4.60
  -5 -13  -6    6.30   11.20
  -5 -13  -6    9.10    9.70
   5  13   6   12.60   12.50
  -5  13  -6   19.60   11.60
  -5  13  -6    5.50    4.50
   5  13   6   14.00    9.60
  -6 -13  -6    8.10   11.40
  -6 -13  -6    3.30   12.40
   6  13   6   11.80   14.50
  -6  13  -6   10.10   12.10
   6  13   6    9.80   10.50
  -7 -13  -6   49.30   15.10
  -7  13  -6   22.90   14.90
  -8 -13  -6  244.18   29.80
  -8  13  -6  124.39   21.20
  -8 -14   6   -7.10   15.60
  -8  14   6   24.10   22.10
  -7 -14   6   87.69   15.90
  -7  14   6   90.39   17.80
  -6 -14   6   -8.60   11.40
   6  14  -6   -8.40   14.20
  -6  14   6   -9.90   13.60
  -5 -14   6   53.29   11.50
  -5  14   6   26.60   13.40
   5  14  -6   52.29   13.50
  -4 -14   6    0.40    9.30
[truncated: 498,350 more chars]
