# Supplementary material for: Crystal structure of a solvated dinuclear CuII complex derived from 3,3,3′,3′-tetraethyl-1,1′-(furan-2,5-dicarbonyl)bis(thiourea)
Source: Acta Crystallogr E Crystallogr Commun. 2024 Nov 8;80(Pt 12):1266–9. doi: 10.1107/S2056989024010703 (PMC11789177; doi:10.1107/S2056989024010703)
Supplement: Supplementary file 2 [file e-80-01266-Isup2.hkl]

data_I                                                                          
_shelx_title ' tpculfur_0m_a.res in P2(1)/n'                                    
_shelx_refln_list_code          4                                               
_shelx_F_calc_maximum      295.10                                               
_exptl_crystal_F_000      1092.00                                               
_reflns_d_resolution_high  0.7386                                               
                                                                                
loop_                                                                           
 _space_group_symop_operation_xyz                                               
 'x, y, z'                                                                      
 '-x+1/2, y+1/2, -z+1/2'                                                        
 '-x, -y, -z'                                                                   
 'x-1/2, -y-1/2, z-1/2'                                                         
                                                                                
_cell_length_a    10.2290                                                       
_cell_length_b    13.0681                                                       
_cell_length_c    16.9601                                                       
_cell_angle_alpha  90.000                                                       
_cell_angle_beta   98.377                                                       
_cell_angle_gamma  90.000                                                       
                                                                                
_shelx_F_squared_multiplier     1.000                                           
                                                                                
loop_                                                                           
 _refln_index_h                                                                 
 _refln_index_k                                                                 
 _refln_index_l                                                                 
 _refln_F_squared_calc                                                          
 _refln_F_squared_meas                                                          
 _refln_F_squared_sigma                                                         
 _refln_observed_status                                                         
   2   0   0       5506.14       5535.34       101.70 o                         
   4   0   0        235.69        277.91        28.28 o                         
   6   0   0      12861.82      13590.93       255.57 o                         
   8   0   0       1076.37        994.16        57.66 o                         
  10   0   0       3279.40       3416.92       117.00 o                         
  12   0   0       1993.93       1878.86       140.31 o                         
   2   1   0        416.78        439.95        14.57 o                         
   3   1   0        123.12        187.68        10.03 o                         
   4   1   0        956.45        875.84        30.36 o                         
   5   1   0       1379.97       1494.65        31.68 o                         
   6   1   0        199.37        231.18        20.01 o                         
   7   1   0       3345.68       3400.39        64.47 o                         
   8   1   0         12.12          6.90        19.56 o                         
   9   1   0         76.73         75.32        25.22 o                         
  10   1   0        275.35        261.29        33.09 o                         
  11   1   0        161.23        131.13        48.55 o                         
  12   1   0        124.88         43.21        55.13 o                         
  13   1   0        804.11        712.23       178.46 o                         
   0   2   0       3952.50       3991.57        86.96 o                         
   1   2   0       1348.47       1340.74        18.26 o                         
   2   2   0       4202.24       4261.27        49.52 o                         
   3   2   0        804.33        842.44        19.17 o                         
   4   2   0       9379.54       9416.49       107.41 o                         
   5   2   0        436.51        366.04        16.76 o                         
   6   2   0         61.94         64.71        12.38 o                         
   7   2   0         78.24         60.30        15.56 o                         
   8   2   0        334.90        317.72        26.44 o                         
   9   2   0          1.39         10.85        23.32 o                         
  10   2   0       2009.70       2167.42       104.02 o                         
  11   2   0       2124.14       2054.34       130.39 o                         
  12   2   0        782.28        775.25        63.27 o                         
  13   2   0        110.72          5.34       107.29 o                         
   1   3   0      10263.49      10540.88       135.79 o                         
   2   3   0      15224.92      15353.90       161.31 o                         
   3   3   0       7262.68       7109.49        87.48 o                         
   4   3   0       5431.95       5357.59        71.75 o                         
   5   3   0        100.16        118.41        11.09 o                         
   6   3   0         99.43         71.44        12.50 o                         
   7   3   0         44.28         35.23        15.64 o                         
   8   3   0          8.95         -8.72        20.44 o                         
   9   3   0       3286.34       3367.41        70.62 o                         
  10   3   0       1994.40       2047.87        63.97 o                         
  11   3   0         21.30         -8.06        38.43 o                         
  12   3   0       2538.18       2409.44       119.90 o                         
  13   3   0        610.46        396.87       101.99 o                         
   0   4   0       8467.73       8970.10       134.89 o                         
   1   4   0       3258.48       2878.46        47.76 o                         
   2   4   0       2476.52       2541.35        33.02 o                         
   3   4   0         58.01         30.44         6.61 o                         
   4   4   0        448.97        507.34        18.62 o                         
   5   4   0        899.22        779.59        22.68 o                         
   6   4   0        404.87        368.62        18.76 o                         
   7   4   0        248.66        225.12        19.62 o                         
   8   4   0        114.17        107.70        19.80 o                         
   9   4   0        175.70        177.02        41.96 o                         
  10   4   0         13.37        -29.91        29.91 o                         
  11   4   0       3001.94       2877.79        88.24 o                         
  12   4   0        123.68         82.06       107.60 o                         
  13   4   0         73.65        -30.94       127.29 o                         
   1   5   0        523.62        547.24        22.05 o                         
   2   5   0      13969.98      14276.15       163.44 o                         
   3   5   0        648.84        641.66        17.71 o                         
   4   5   0        654.23        583.03        19.54 o                         
   5   5   0          6.88        -11.04        11.04 o                         
   6   5   0        311.22        368.44        21.58 o                         
   7   5   0        100.70         79.70        16.86 o                         
   8   5   0       8530.08       8823.17       116.36 o                         
   9   5   0        297.90        295.84        29.45 o                         
  10   5   0         95.41         71.56        33.00 o                         
  11   5   0        127.66        -11.65        53.15 o                         
  12   5   0         13.76        -25.23        56.17 o                         
  13   5   0        106.18         75.85        85.93 o                         
   0   6   0       4809.81       4915.80        80.29 o                         
   1   6   0      10864.20      10983.35       139.06 o                         
   2   6   0       1060.44        990.82        29.36 o                         
   3   6   0       7631.16       8155.30        94.53 o                         
   4   6   0          2.55         16.48         8.98 o                         
   5   6   0        134.06        143.10        14.48 o                         
   6   6   0        940.78       1016.76        29.31 o                         
   7   6   0       1396.06       1443.60        37.74 o                         
   8   6   0        524.23        534.22        37.10 o                         
   9   6   0        790.41        864.13        38.98 o                         
  10   6   0        200.87        141.76        41.27 o                         
  11   6   0        136.79         -1.61        56.82 o                         
  12   6   0        431.97        398.86        68.84 o                         
   1   7   0       2010.61       2077.20        37.01 o                         
   2   7   0       4649.41       4397.76        65.70 o                         
   3   7   0       9830.46       9919.05       111.00 o                         
   4   7   0        170.84        124.59        10.66 o                         
   5   7   0         54.20         66.00        12.82 o                         
   6   7   0       2333.47       2312.07        47.04 o                         
   7   7   0       1503.70       1433.63        38.76 o                         
   8   7   0         29.13         28.18        20.92 o                         
   9   7   0        717.56        667.57        36.40 o                         
  10   7   0       1158.42       1161.52        55.37 o                         
  11   7   0        686.68        639.56        63.54 o                         
  12   7   0        729.68        873.79       109.70 o                         
   0   8   0       3433.93       3367.59        60.70 o                         
   1   8   0        101.31         97.55        11.92 o                         
   2   8   0       1908.44       1820.66        37.70 o                         
   3   8   0         42.90          5.09        12.12 o                         
   4   8   0       8622.89       8969.79       113.53 o                         
   5   8   0        513.23        487.47        23.13 o                         
   6   8   0          6.74        -15.81        15.81 o                         
   7   8   0       1096.01       1057.31        35.69 o                         
   8   8   0        130.28        133.74        25.22 o                         
   9   8   0        126.43         93.83        37.95 o                         
  10   8   0       1624.35       1574.07        66.08 o                         
  11   8   0        148.76        259.68        53.79 o                         
  12   8   0        711.04        773.35        97.00 o                         
   1   9   0       2873.51       2873.13        49.52 o                         
   2   9   0        694.37        636.73        28.15 o                         
   3   9   0       4472.21       4436.68        71.65 o                         
   4   9   0        177.30        166.50        18.00 o                         
   5   9   0         55.79         54.12        19.28 o                         
   6   9   0         75.43         64.38        20.19 o                         
   7   9   0        284.28        337.75        23.71 o                         
   8   9   0        229.62        192.95        24.80 o                         
   9   9   0       1417.55       1439.10        56.97 o                         
  10   9   0        897.28        867.13        64.06 o                         
  11   9   0         12.22        117.09        76.66 o                         
   0  10   0      12010.51      12064.62       186.83 o                         
   1  10   0        147.02        134.07        15.22 o                         
   2  10   0        256.34        234.75        24.57 o                         
   3  10   0        157.54        157.32        19.18 o                         
   4  10   0        129.46        163.78        19.98 o                         
   5  10   0        492.17        486.12        28.24 o                         
   6  10   0       2065.32       2194.95        53.98 o                         
   7  10   0        189.17        199.01        23.10 o                         
   8  10   0         12.13         45.42        30.75 o                         
   9  10   0        341.70        364.89        33.43 o                         
  10  10   0       1372.47       1511.31       201.08 o                         
  11  10   0         53.68         44.51       195.48 o                         
   1  11   0       4445.25       4440.20        74.03 o                         
   2  11   0       2679.46       2695.55        54.02 o                         
   3  11   0         45.83         32.30        20.85 o                         
   4  11   0        521.21        554.61        30.02 o                         
   5  11   0        622.62        623.82        32.88 o                         
   6  11   0          2.09        -27.78        27.78 o                         
   7  11   0        155.24        221.00        35.38 o                         
   8  11   0        479.12        504.10        33.26 o                         
   9  11   0        308.37        327.95        58.40 o                         
  10  11   0        331.59        366.70       108.09 o                         
   0  12   0        802.19        843.46        92.05 o                         
   1  12   0        548.66        582.37        27.05 o                         
   2  12   0         52.09         81.29        22.35 o                         
   3  12   0        108.56         88.48        22.28 o                         
   4  12   0       1176.83       1152.57        60.20 o                         
   5  12   0        113.01        174.89        25.97 o                         
   6  12   0        226.19        331.39        48.34 o                         
   7  12   0         19.21        -11.82        38.27 o                         
   8  12   0         17.16         64.56        82.12 o                         
   9  12   0         25.53         99.58       105.41 o                         
  10  12   0        117.29        323.65       173.21 o                         
   1  13   0        275.28        271.92        31.01 o                         
   2  13   0       2069.22       1986.06        52.23 o                         
   3  13   0       1354.34       1346.00        53.33 o                         
   4  13   0        129.57        106.83        30.62 o                         
   5  13   0        450.25        494.13        33.18 o                         
   6  13   0        619.82        634.03        50.35 o                         
   7  13   0        132.00          7.36        68.17 o                         
   8  13   0         13.34       -100.46       100.46 o                         
   9  13   0        305.64        415.72       121.41 o                         
   0  14   0       1111.33       1088.08        81.51 o                         
   1  14   0       2646.03       2566.34        85.63 o                         
   2  14   0        108.53        142.86        27.50 o                         
   3  14   0         33.72         -4.53        29.82 o                         
   4  14   0         56.25         25.17        29.58 o                         
   5  14   0       1373.18       1362.42        58.99 o                         
   6  14   0          2.58         81.32        69.10 o                         
   7  14   0         22.06        -12.47        79.76 o                         
   8  14   0         67.08        -92.21       137.08 o                         
   1  15   0        150.87        142.48        60.29 o                         
   2  15   0       1066.41       1121.10        44.03 o                         
   3  15   0        129.09        130.92        36.69 o                         
   4  15   0        949.05        951.59        87.61 o                         
   5  15   0         36.48         10.78        77.99 o                         
   6  15   0          3.29        -59.90       136.59 o                         
   7  15   0         15.95        -14.57       105.34 o                         
   0  16   0       1524.24       1413.76       110.09 o                         
   1  16   0        249.07        253.80        83.63 o                         
   2  16   0          2.70         -2.49        62.54 o                         
   3  16   0        700.79       1006.48       161.33 o                         
   4  16   0        111.42        209.83       135.60 o                         
   5  16   0         56.50        192.01       153.41 o                         
   1  17   0        208.56        310.63       120.75 o                         
   2  17   0         29.62         96.01       133.62 o                         
   3  17   0       1035.97       1247.98       188.05 o                         
 -13   0   1        995.52        864.68       112.05 o                         
 -11   0   1       3186.72       3148.23       335.53 o                         
  -9   0   1        870.27        874.54        60.82 o                         
  -7   0   1        141.61        140.67        27.60 o                         
  -5   0   1       3293.92       3348.41        71.52 o                         
  -3   0   1       4413.48       4408.07        87.13 o                         
   3   0   1       7509.67       6586.62       125.14 o                         
   5   0   1         51.31         70.15        17.73 o                         
   7   0   1       2597.28       2701.60       105.42 o                         
   9   0   1         61.57         95.20        36.18 o                         
  11   0   1          3.21         13.29        53.90 o                         
  13   0   1        534.69        387.48       206.31 o                         
 -13   1   1        617.03        707.37        82.42 o                         
 -12   1   1         61.79         60.39        55.88 o                         
 -11   1   1        946.83        952.87        59.76 o                         
 -10   1   1       9365.47       9290.42       208.31 o                         
  -9   1   1          6.66          7.00        23.79 o                         
  -8   1   1         37.07         15.87        19.71 o                         
  -7   1   1       3774.28       3882.18        70.70 o                         
  -6   1   1        981.12        865.47        27.16 o                         
  -5   1   1       3329.76       3548.42        54.32 o                         
  -4   1   1        579.04        512.49        17.28 o                         
  -3   1   1       3995.51       3955.44        48.65 o                         
  -2   1   1       4312.07       4295.20        52.66 o                         
   2   1   1      20647.86      21323.87       237.46 o                         
   3   1   1        729.67        747.96        19.88 o                         
   4   1   1       3170.54       3305.46        53.29 o                         
   5   1   1       2025.45       1996.77        45.10 o                         
   6   1   1       6532.95       6763.16       110.74 o                         
   7   1   1       3093.45       3177.44        74.29 o                         
   8   1   1        101.71        133.13        21.79 o                         
   9   1   1        247.98        269.09        27.67 o                         
  10   1   1        137.14         95.54        43.08 o                         
  11   1   1       1697.02       1673.20        71.83 o                         
  12   1   1       1851.61       2034.76       104.85 o                         
  13   1   1          0.74       -100.36       122.72 o                         
 -13   2   1       1460.41       1649.89       101.93 o                         
 -12   2   1       1169.74       1143.80        70.21 o                         
 -11   2   1        547.43        480.51        55.38 o                         
 -10   2   1       1046.57       1013.10        50.91 o                         
  -9   2   1        793.00        862.20        47.09 o                         
  -8   2   1        926.49        931.67        37.65 o                         
  -7   2   1       3560.80       3418.52        60.10 o                         
  -6   2   1       2015.12       1870.76        39.78 o                         
  -5   2   1       2472.88       2825.18        50.94 o                         
  -4   2   1       3573.78       3493.24        50.89 o                         
  -3   2   1        530.18        486.70        16.50 o                         
  -2   2   1      11346.15      11838.92       125.25 o                         
  -1   2   1      16846.48      17713.94       230.53 o                         
   0   2   1       4222.77       4373.12        47.34 o                         
   1   2   1       2940.02       3085.60        38.33 o                         
   2   2   1      22277.53      23047.16       277.00 o                         
   3   2   1       3107.72       2961.08        48.43 o                         
   4   2   1      14710.99      15140.92       210.54 o                         
   5   2   1       4499.88       4805.60        68.91 o                         
   6   2   1       1095.57       1045.86        30.54 o                         
   7   2   1       1361.35       1314.06        37.65 o                         
   8   2   1        316.38        373.15        26.13 o                         
   9   2   1        540.45        539.73        33.41 o                         
  10   2   1       1153.21       1242.48        53.01 o                         
  11   2   1        247.98        339.94        52.45 o                         
  12   2   1        206.19        354.05        62.48 o                         
  13   2   1        497.22        298.14       124.42 o                         
 -13   3   1        510.20        576.74        74.24 o                         
 -12   3   1         61.41        -10.24        56.18 o                         
 -11   3   1       1798.05       1907.27        72.00 o                         
 -10   3   1         81.08         58.64        29.58 o                         
  -9   3   1        590.60        617.25        33.29 o                         
  -8   3   1        957.48        939.80        35.76 o                         
  -7   3   1        202.39        219.48        18.10 o                         
  -6   3   1         78.29         83.21        13.70 o                         
  -5   3   1         13.47         23.05         9.00 o                         
  -4   3   1         39.76         21.87         7.86 o                         
  -3   3   1       1312.48       1328.23        21.89 o                         
  -2   3   1      10658.33      11213.50       119.24 o                         
  -1   3   1       1964.32       1888.18        24.37 o                         
   0   3   1          3.50          5.60         3.22 o                         
   1   3   1      21993.84      23113.26       316.89 o                         
   2   3   1       5459.15       5709.30        70.42 o                         
   3   3   1          5.42          3.35         6.59 o                         
   4   3   1      12414.60      12890.85       153.91 o                         
   5   3   1         42.28         91.42        12.05 o                         
   6   3   1        272.99        263.91        17.64 o                         
   7   3   1          7.22        -16.22        17.76 o                         
   8   3   1         70.66         77.59        20.13 o                         
   9   3   1         10.47         31.96        39.35 o                         
  10   3   1       1242.48       1191.82        54.82 o                         
  11   3   1       1700.42       1753.13        76.19 o                         
  12   3   1       1661.06       1553.04        81.89 o                         
  13   3   1        570.83        497.53        92.83 o                         
 -13   4   1        113.27        161.11        71.05 o                         
 -12   4   1       1495.72       1364.56        74.98 o                         
 -11   4   1        236.53        194.90        51.86 o                         
 -10   4   1         35.33         10.57        52.08 o                         
  -9   4   1       2217.01       2164.87        56.50 o                         
  -8   4   1       2605.43       2523.74        51.37 o                         
  -7   4   1          1.09        -16.33        17.02 o                         
  -6   4   1        900.91        918.51        26.49 o                         
  -5   4   1       6548.37       6518.02        80.91 o                         
  -4   4   1         85.05         77.50         8.16 o                         
  -3   4   1       4603.58       4477.83        59.10 o                         
  -2   4   1        892.96        765.85        17.68 o                         
  -1   4   1          3.79         -0.90         4.79 o                         
   0   4   1        701.88        703.74        12.48 o                         
   1   4   1       7417.11       7655.11       104.28 o                         
   2   4   1       5578.79       5498.07        63.74 o                         
   3   4   1       6483.66       6415.64        75.56 o                         
   4   4   1       6733.61       7131.49        94.27 o                         
   5   4   1       1351.76       1348.08        34.47 o                         
   6   4   1        762.67        734.13        27.32 o                         
   7   4   1       2114.46       2094.61        43.99 o                         
   8   4   1       2197.92       2236.93        53.10 o                         
   9   4   1          6.13         -5.56        25.91 o                         
  10   4   1        102.37        127.09        33.80 o                         
  11   4   1       1017.70        993.80        55.67 o                         
  12   4   1          4.87        -37.37        50.88 o                         
  13   4   1        502.13        327.73       201.56 o                         
 -13   5   1        112.16        438.59        82.62 o                         
 -12   5   1         74.67         43.88        51.83 o                         
 -11   5   1       1535.23       1561.73        66.27 o                         
 -10   5   1        727.00        661.65        41.88 o                         
  -9   5   1       1855.92       1861.60        79.71 o                         
  -8   5   1        468.43        418.13        26.63 o                         
  -7   5   1       1974.35       1972.29        40.99 o                         
  -6   5   1        452.76        435.40        19.92 o                         
  -5   5   1       1470.06       1353.40        28.06 o                         
  -4   5   1       4207.65       4631.00        63.98 o                         
  -3   5   1      13293.49      13498.83       156.52 o                         
  -2   5   1       2342.06       2346.46        30.33 o                         
  -1   5   1       1458.07       1424.74        29.17 o                         
   0   5   1       3259.75       3312.07        39.85 o                         
   1   5   1      20852.41      21236.17       221.07 o                         
   2   5   1        243.77        274.23        12.16 o                         
   3   5   1         76.49         54.17         8.03 o                         
   4   5   1         16.15          4.72         8.70 o                         
   5   5   1       1739.99       1770.01        39.98 o                         
   6   5   1          4.07        -14.61        14.61 o                         
   7   5   1       1356.76       1347.92        41.79 o                         
   8   5   1          5.86          4.40        25.30 o                         
   9   5   1         11.31         -4.47        25.14 o                         
  10   5   1          6.58         33.97        33.78 o                         
  11   5   1        784.47        717.66        52.84 o                         
  12   5   1         25.42        -56.23        56.23 o                         
  13   5   1        768.70        613.96        94.78 o                         
 -12   6   1        409.97        469.97        68.43 o                         
 -11   6   1        140.22        117.75        41.20 o                         
 -10   6   1          0.36        -28.15        31.66 o                         
  -9   6   1       1923.55       1853.66        50.65 o                         
  -8   6   1       3500.18       3522.95        62.19 o                         
  -7   6   1         12.96         26.59        15.48 o                         
  -6   6   1        907.90        905.08        26.92 o                         
  -5   6   1       1910.63       1824.46        33.59 o                         
  -4   6   1         44.57         67.32        11.78 o                         
  -3   6   1       9204.43       9446.69       114.07 o                         
  -2   6   1       4612.23       4629.15       112.07 o                         
  -1   6   1        252.61        248.38        12.51 o                         
   0   6   1        669.32        616.05        13.38 o                         
   1   6   1       6632.94       7097.04        79.65 o                         
   2   6   1      10450.57      10605.46       116.65 o                         
   3   6   1      13866.13      14432.02       204.97 o                         
   4   6   1        140.07        107.63        11.57 o                         
   5   6   1        152.75        154.65        15.43 o                         
   6   6   1       1706.95       1808.19        41.92 o                         
   7   6   1          0.38         13.89        17.11 o                         
   8   6   1       1542.48       1501.57        46.93 o                         
   9   6   1       1270.14       1303.90        50.05 o                         
  10   6   1         22.66        -34.62        34.62 o                         
  11   6   1        184.15        179.32        81.77 o                         
  12   6   1         40.51       -127.81       127.81 o                         
 -12   7   1        201.11        306.84        81.20 o                         
 -11   7   1        178.64        273.77        44.46 o                         
 -10   7   1       1981.65       1932.36        73.69 o                         
  -9   7   1       2288.00       2210.20        79.24 o                         
  -8   7   1        711.89        661.27        31.39 o                         
  -7   7   1       1446.67       1423.28        38.95 o                         
  -6   7   1         43.05          4.23        14.26 o                         
  -5   7   1        135.63        130.84        13.85 o                         
  -4   7   1        364.24        330.38        15.82 o                         
  -3   7   1       2780.67       2916.34        49.52 o                         
  -2   7   1        402.54        356.99        17.51 o                         
  -1   7   1        466.05        452.69        18.06 o                         
   0   7   1         40.93         35.05         6.00 o                         
   1   7   1       4384.42       4246.20        51.56 o                         
   2   7   1       4985.44       4989.83        60.16 o                         
   3   7   1       1867.35       1815.36        30.16 o                         
   4   7   1       4788.31       4833.00        68.86 o                         
   5   7   1       2103.44       2064.18        41.65 o                         
   6   7   1          7.09          5.79        16.10 o                         
   7   7   1        299.26        321.95        24.60 o                         
   8   7   1        658.32        626.00        32.91 o                         
   9   7   1        702.48        711.73        37.93 o                         
  10   7   1        377.94        393.45        41.11 o                         
  11   7   1         20.47          1.13        50.00 o                         
  12   7   1       1011.55        944.46       137.42 o                         
 -12   8   1        448.71        524.83        93.29 o                         
 -11   8   1        126.15        153.88        96.12 o                         
 -10   8   1        426.23        495.88        40.06 o                         
  -9   8   1        983.03        956.26        49.32 o                         
  -8   8   1        115.33        134.34        22.28 o                         
  -7   8   1       1482.02       1517.99        39.37 o                         
  -6   8   1        105.10        106.46        13.99 o                         
  -5   8   1        472.31        420.00        21.60 o                         
  -4   8   1        416.02        436.71        18.91 o                         
  -3   8   1       1702.81       1642.64        38.29 o                         
  -2   8   1        526.59        463.85        22.04 o                         
  -1   8   1      11906.08      12493.69       159.87 o                         
   0   8   1       5165.51       5227.24        66.89 o                         
   1   8   1        747.11        763.95        23.82 o                         
   2   8   1       2396.67       2433.38        45.52 o                         
   3   8   1       2331.74       2147.43        33.02 o                         
   4   8   1        605.45        616.68        27.87 o                         
   5   8   1       1912.67       1914.01        41.43 o                         
   6   8   1         24.30         73.55        17.94 o                         
   7   8   1        673.63        698.48        52.45 o                         
   8   8   1         59.13         55.95        23.65 o                         
   9   8   1         49.63         12.89        29.96 o                         
  10   8   1        435.28        396.27        42.98 o                         
  11   8   1       1524.63       1445.23       123.04 o                         
  12   8   1        313.94        165.40       124.71 o                         
 -11   9   1        700.12        638.67        84.03 o                         
 -10   9   1       2712.37       2646.55        92.20 o                         
  -9   9   1       1048.63       1086.29        45.65 o                         
  -8   9   1         81.75         72.94        21.58 o                         
  -7   9   1       1736.83       1687.57        55.03 o                         
  -6   9   1       1659.46       1682.37        34.78 o                         
  -5   9   1        452.69        467.79        28.78 o                         
  -4   9   1       2576.02       2496.61        49.05 o                         
  -3   9   1       2342.24       2341.16        46.16 o                         
  -2   9   1       1451.43       1403.63        34.41 o                         
  -1   9   1        894.02        879.61        26.68 o                         
   0   9   1       7226.64       7091.49        87.80 o                         
   1   9   1        466.17        469.14        21.23 o                         
   2   9   1       4801.52       4679.51        74.22 o                         
   3   9   1        807.97        825.29        38.66 o                         
   4   9   1       1185.03       1206.02        31.80 o                         
   5   9   1       2275.28       2216.75        45.63 o                         
   6   9   1        613.44        625.42        34.53 o                         
   7   9   1        923.05        854.08        38.82 o                         
   8   9   1        118.67         98.32        28.89 o                         
   9   9   1        435.83        398.98        40.71 o                         
  10   9   1         29.13        -50.92        54.88 o                         
  11   9   1         51.12        -27.39       149.95 o                         
 -11  10   1       1700.91       1455.97       319.15 o                         
 -10  10   1          1.32         38.09        61.36 o                         
  -9  10   1        154.59        123.87        27.51 o                         
  -8  10   1        445.13        454.15        24.83 o                         
  -7  10   1         74.13        104.78        21.52 o                         
  -6  10   1        117.82         87.97        27.70 o                         
  -5  10   1        151.04        135.75        26.77 o                         
  -4  10   1        188.83        166.30        18.15 o                         
  -3  10   1          9.78         -6.03        15.25 o                         
  -2  10   1        228.31        192.95        17.53 o                         
  -1  10   1       1096.41       1102.55        31.93 o                         
   0  10   1        212.11        189.23        14.43 o                         
   1  10   1        254.76        235.70        17.14 o                         
   2  10   1         14.68         -8.39        14.87 o                         
   3  10   1       4373.49       4512.24        77.56 o                         
   4  10   1        192.09        202.57        26.78 o                         
   5  10   1         10.77         37.98        17.45 o                         
   6  10   1          5.22         -4.22        26.89 o                         
   7  10   1        178.53        167.13        36.07 o                         
   8  10   1        667.61        744.12        40.71 o                         
   9  10   1       1119.40       1144.85        51.82 o                         
  10  10   1        353.52        194.04        68.02 o                         
  11  10   1         44.55       -141.53       141.53 o                         
 -10  11   1        919.41       1062.88       205.37 o                         
  -9  11   1        507.24        583.53        61.54 o                         
  -8  11   1         12.45         48.26        58.86 o                         
  -7  11   1         53.30         69.36        70.36 o                         
  -6  11   1        858.52        793.81        36.50 o                         
  -5  11   1          5.16         19.69        22.85 o                         
  -4  11   1       1967.49       1951.92        79.16 o                         
  -3  11   1         20.31         -5.71        17.59 o                         
  -2  11   1        661.09        639.26        29.72 o                         
  -1  11   1        590.13        664.86        29.12 o                         
   0  11   1       3618.43       3513.15       110.26 o                         
   1  11   1        628.92        597.99        26.13 o                         
   2  11   1        886.80        927.99        37.04 o                         
   3  11   1        636.93        627.82        31.33 o                         
   4  11   1          5.46        -11.10        20.02 o                         
   5  11   1       1886.43       1887.94        54.61 o                         
   6  11   1       1544.17       1454.59        62.53 o                         
   7  11   1        191.48        185.51        25.37 o                         
   8  11   1        172.26        102.50        38.84 o                         
   9  11   1         99.30        104.15        50.10 o                         
  10  11   1         36.79        128.25       105.67 o                         
 -10  12   1        968.01        744.19       189.04 o                         
  -9  12   1        138.66        203.89        99.96 o                         
  -8  12   1         56.76         69.83        76.98 o                         
  -7  12   1        640.47        688.87       144.17 o                         
  -6  12   1        610.76        688.48       106.78 o                         
  -5  12   1       1032.64       1015.78        50.64 o                         
  -4  12   1         83.02        104.07        25.53 o                         
  -3  12   1        269.21        300.68        24.05 o                         
  -2  12   1        219.82        229.50        22.24 o                         
  -1  12   1       4232.88       4246.97        70.84 o                         
   0  12   1       2141.34       2094.79        82.86 o                         
   1  12   1       3143.01       2909.00        60.48 o                         
   2  12   1       1051.64       1033.70        38.96 o                         
   3  12   1        864.10        806.02        43.04 o                         
   4  12   1       1957.26       2028.02        55.96 o                         
   5  12   1        282.22        293.50        37.85 o                         
   6  12   1        710.27        782.83        50.90 o                         
   7  12   1        229.63        319.34        46.98 o                         
   8  12   1        181.86        185.52        77.81 o                         
   9  12   1         27.66         14.83        99.20 o                         
  -9  13   1        330.63        269.74       128.67 o                         
  -8  13   1        243.77        211.00        92.37 o                         
  -7  13   1         37.73         38.65        99.62 o                         
  -6  13   1          4.01         40.42        58.88 o                         
  -5  13   1        133.74        143.12        28.13 o                         
  -4  13   1          2.44         -5.47        33.71 o                         
  -3  13   1        203.91        161.87        28.61 o                         
  -2  13   1        791.31        842.54        41.89 o                         
  -1  13   1        506.51        430.59        27.56 o                         
   0  13   1          6.94        -11.73        31.18 o                         
   1  13   1       1445.59       1521.99        65.49 o                         
   2  13   1        262.09        277.94        27.86 o                         
   3  13   1        832.52        861.55        44.10 o                         
   4  13   1         94.20        110.41        33.07 o                         
   5  13   1       2253.78       2109.27        64.89 o                         
   6  13   1         93.90         86.45        42.80 o                         
   7  13   1        128.59        146.74        71.36 o                         
   8  13   1         32.31        122.36        97.00 o                         
   9  13   1          7.20       -209.83       209.83 o                         
  -8  14   1        530.03        557.86       139.01 o                         
  -7  14   1          0.28         11.53       123.02 o                         
  -6  14   1         76.71         12.63        70.20 o                         
  -5  14   1        505.93        407.97        62.33 o                         
  -4  14   1         10.33          3.22        26.44 o                         
  -3  14   1       1220.38       1068.35        46.45 o                         
  -2  14   1       1772.54       1786.99        53.03 o                         
  -1  14   1        373.77        394.78        44.58 o                         
   0  14   1         91.78         80.50        38.11 o                         
   1  14   1       1837.84       1758.32        76.85 o                         
   2  14   1       1306.62       1380.99        72.23 o                         
   3  14   1       1856.69       1802.42        70.06 o                         
   4  14   1        515.39        548.87        39.84 o                         
   5  14   1        573.94        638.12        45.72 o                         
   6  14   1        744.30        706.05       106.01 o                         
   7  14   1        277.86        210.23        96.55 o                         
   8  14   1         68.70        -14.20       175.19 o                         
  -7  15   1         91.37        116.71       151.93 o                         
  -6  15   1        373.91        217.87       145.00 o                         
  -5  15   1        259.91        280.65        82.72 o                         
  -4  15   1         29.88        -18.31        47.51 o                         
  -3  15   1         68.12        101.65        36.03 o                         
  -2  15   1        258.50        195.51        29.96 o                         
  -1  15   1          2.01          3.83        43.14 o                         
   0  15   1       2407.20       2428.60        93.42 o                         
   1  15   1       1641.52       1928.81        89.24 o                         
   2  15   1        152.88        150.87        35.16 o                         
   3  15   1        281.22        252.81        39.30 o                         
   4  15   1         86.10         89.07        48.58 o                         
   5  15   1       1046.73       1187.02       105.11 o                         
   6  15   1        165.44        113.61        91.87 o                         
   7  15   1         54.04       -118.28       118.28 o                         
  -5  16   1        555.68        680.85       161.33 o                         
  -4  16   1         83.40        372.15       140.54 o                         
  -3  16   1       1109.31       1176.72       171.23 o                         
  -2  16   1        633.69        636.57        90.79 o                         
  -1  16   1         40.86        -60.35        60.35 o                         
   0  16   1        253.01        277.52        59.69 o                         
   1  16   1         48.31        102.56        56.36 o                         
   2  16   1        307.57        340.89        67.95 o                         
   3  16   1       1169.05       1341.42       112.31 o                         
   4  16   1         10.60        -72.25       127.68 o                         
   5  16   1        336.13        574.95       160.34 o                         
  -3  17   1        124.63        119.76       143.51 o                         
  -2  17   1        260.87        148.46       136.59 o                         
  -1  17   1          1.62        -44.54       130.65 o                         
   0  17   1         47.87       -120.36       162.32 o                         
   1  17   1         62.89        181.16        89.18 o                         
   2  17   1        671.23        873.85       150.44 o                         
   3  17   1        252.87        -12.87       145.49 o                         
 -12   0   2        320.22        273.18        79.25 o                         
 -10   0   2       6764.74       6371.66       164.84 o                         
  -8   0   2       7040.34       7118.09       190.69 o                         
  -6   0   2      12413.77      13003.03       210.99 o                         
  -4   0   2       3360.11       3569.04        67.45 o                         
  -2   0   2      20809.37      21085.89       513.25 o                         
   2   0   2      19626.78      20647.46       521.64 o                         
   4   0   2       2721.28       2624.68        65.48 o                         
   6   0   2       1914.43       1550.72        57.67 o                         
   8   0   2         11.53         17.07        26.06 o                         
  10   0   2        591.10        577.36        53.04 o                         
  12   0   2        871.42       1082.47       126.69 o                         
 -13   1   2        209.01        246.48        68.69 o                         
 -12   1   2        403.47        414.61        55.08 o                         
 -11   1   2       2991.93       2985.59        95.30 o                         
 -10   1   2         18.97        -20.14        34.20 o                         
  -9   1   2         24.38        -25.43        25.43 o                         
  -8   1   2        813.15        830.18        35.62 o                         
  -7   1   2       7083.44       6894.40       120.60 o                         
  -6   1   2        901.73        853.64        27.84 o                         
  -5   1   2        298.55        343.22        18.47 o                         
  -4   1   2        812.56        814.72        21.53 o                         
  -3   1   2       2216.23       2332.34        41.94 o                         
  -2   1   2      10071.74      10092.51       140.88 o                         
  -1   1   2       2065.93       2065.23        50.08 o                         
   0   1   2       2462.48       2544.84        88.53 o                         
   1   1   2         96.19         73.06        10.29 o                         
   2   1   2        135.31        122.60         9.01 o                         
   3   1   2       6780.29       6741.47       101.80 o                         
   4   1   2       1225.28       1132.87        28.40 o                         
   5   1   2      11158.26      11261.22       139.72 o                         
   6   1   2        166.55        153.92        16.20 o                         
   7   1   2        833.91        765.53        33.76 o                         
   8   1   2        188.48        166.00        21.98 o                         
   9   1   2        838.64        871.24        41.07 o                         
  10   1   2         51.40         37.54        29.10 o                         
  11   1   2         17.93        -42.06        42.06 o                         
  12   1   2         43.63         55.78        56.72 o                         
  13   1   2         18.99         81.12        76.81 o                         
 -13   2   2        388.99        496.76        74.59 o                         
 -12   2   2         59.88         42.18        49.53 o                         
 -11   2   2       1257.09       1162.63        58.04 o                         
 -10   2   2       1014.17       1003.86        45.21 o                         
  -9   2   2       2024.38       1845.50        53.13 o                         
  -8   2   2        405.07        384.34        30.38 o                         
  -7   2   2        836.42        761.78        30.13 o                         
  -6   2   2         47.64         55.83        12.79 o                         
  -5   2   2       4508.18       4574.92        67.62 o                         
  -4   2   2       1019.87        846.41        21.12 o                         
  -3   2   2       4238.87       4451.31        61.55 o                         
  -2   2   2       6484.85       6708.34        78.87 o                         
  -1   2   2        111.65        108.51         5.59 o                         
   0   2   2       2847.42       2827.58        42.19 o                         
   1   2   2      45855.75      47902.88       564.43 o                         
   2   2   2      21580.11      22310.82       249.00 o                         
   3   2   2       4212.10       4161.18        56.81 o                         
   4   2   2       7326.74       7630.95       138.54 o                         
   5   2   2      10485.83       9875.92       135.35 o                         
   6   2   2       3237.26       3241.44        56.02 o                         
   7   2   2        257.49        222.88        20.20 o                         
   8   2   2        529.05        522.08        28.97 o                         
   9   2   2       1617.90       1603.95        55.74 o                         
  10   2   2       1818.73       1784.08        61.04 o                         
  11   2   2        765.66        791.24        60.42 o                         
  12   2   2        531.83        521.58        67.34 o                         
  13   2   2        143.38        149.46        91.14 o                         
 -13   3   2       1103.88       1148.98        85.44 o                         
 -12   3   2       2384.10       2612.89        97.75 o                         
 -11   3   2        337.49        317.47        41.55 o                         
 -10   3   2        740.29        627.55        38.79 o                         
  -9   3   2        147.85        166.10        33.86 o                         
  -8   3   2          8.11         -9.33        17.40 o                         
  -7   3   2       4669.14       4698.70        80.64 o                         
  -6   3   2       9064.10       9179.26       207.19 o                         
  -5   3   2       4809.51       5005.47        70.48 o                         
  -4   3   2        152.02         66.09        10.90 o                         
  -3   3   2       3125.14       2902.13        37.84 o                         
  -2   3   2         89.33         70.95         7.30 o                         
  -1   3   2      20546.52      21681.39       239.38 o                         
   0   3   2       4101.98       4212.62        51.77 o                         
   1   3   2      87081.45      95690.39       978.90 o                         
   2   3   2          1.74         13.85         5.75 o                         
   3   3   2      15872.07      16493.82       177.84 o                         
   4   3   2      16789.17      17301.86       218.26 o                         
   5   3   2          3.06         14.01        12.50 o                         
   6   3   2       2504.04       2497.44        50.17 o                         
   7   3   2       2641.04       2737.29        58.01 o                         
   8   3   2         75.57         63.77        21.56 o                         
   9   3   2         52.73         79.48        25.28 o                         
  10   3   2       1518.75       1487.60        60.86 o                         
  11   3   2        424.26        410.92        50.38 o                         
  12   3   2        114.32        222.17        61.26 o                         
  13   3   2         27.22         13.06        75.58 o                         
 -13   4   2        525.75        641.08        77.51 o                         
 -12   4   2         83.40        102.70        50.30 o                         
 -11   4   2        459.70        428.89        42.25 o                         
 -10   4   2       1193.74       1170.81        47.29 o                         
  -9   4   2       5310.66       5279.68        96.90 o                         
  -8   4   2         19.67         -9.33        18.15 o                         
  -7   4   2        122.72        122.84        17.02 o                         
  -6   4   2        266.59        231.58        15.26 o                         
  -5   4   2        569.93        468.77        17.56 o                         
  -4   4   2       2000.59       2131.19        33.53 o                         
  -3   4   2       2721.94       2589.41        34.26 o                         
  -2   4   2          0.70         -5.40         5.40 o                         
  -1   4   2         81.14         56.41         4.64 o                         
   0   4   2        301.76        319.99        10.55 o                         
   1   4   2      45597.88      48891.66       534.53 o                         
   2   4   2       1847.13       1899.57        31.20 o                         
   3   4   2       5175.42       5028.98        62.68 o                         
   4   4   2       2055.94       2125.82        55.56 o                         
   5   4   2       3645.00       3770.64        61.15 o                         
   6   4   2       1187.24       1131.54        36.80 o                         
   7   4   2       1544.27       1578.02        42.56 o                         
   8   4   2        356.85        381.82        27.58 o                         
   9   4   2        851.71        862.42        45.40 o                         
  10   4   2         21.70        -29.74        37.61 o                         
  11   4   2        928.20        871.39        71.14 o                         
  12   4   2        229.76        281.86        60.95 o                         
  13   4   2       1131.84        848.86       100.39 o                         
 -13   5   2         20.06        111.10        95.71 o                         
 -12   5   2         23.15        111.74        53.25 o                         
 -11   5   2         10.48         23.62        37.63 o                         
 -10   5   2       1725.95       1721.02        65.29 o                         
  -9   5   2         61.16         42.46        22.40 o                         
  -8   5   2       6615.25       6542.13        91.85 o                         
  -7   5   2          7.29         -6.39        13.96 o                         
  -6   5   2        245.55        262.60        21.68 o                         
  -5   5   2         36.23         23.61        10.33 o                         
  -4   5   2        211.85        230.15        11.78 o                         
  -3   5   2          0.15         -1.57         6.71 o                         
  -2   5   2       1277.87       1245.40        18.84 o                         
  -1   5   2         94.46         87.43         6.39 o                         
   0   5   2        111.94         95.19         7.05 o                         
   1   5   2       1700.69       1787.06        29.02 o                         
   2   5   2       4420.77       4246.39        58.26 o                         
   3   5   2       1698.31       1859.78        31.03 o                         
   4   5   2       6256.02       6039.12        77.91 o                         
   5   5   2       1472.86       1557.22        36.14 o                         
   6   5   2        169.05        199.33        19.06 o                         
   7   5   2        258.84        283.38        22.25 o                         
   8   5   2       8338.92       8805.15       125.76 o                         
   9   5   2        123.76        135.66        41.61 o                         
  10   5   2        133.92        149.61        39.30 o                         
  11   5   2        122.85         86.90        51.20 o                         
  12   5   2        362.52        431.33        64.25 o                         
 -13   6   2        529.36        630.37       177.17 o                         
 -12   6   2          0.03        138.29        58.02 o                         
 -11   6   2         10.89         43.05        38.98 o                         
 -10   6   2       1131.14       1172.13        66.94 o                         
  -9   6   2       8508.45       9133.99       133.11 o                         
  -8   6   2        199.20        265.34        21.48 o                         
  -7   6   2       2958.36       2989.81        51.16 o                         
  -6   6   2        439.47        373.48        18.49 o                         
  -5   6   2        857.14        836.79        22.84 o                         
  -4   6   2        441.64        447.41        14.73 o                         
  -3   6   2       8938.88       8986.47        99.85 o                         
  -2   6   2        383.64        387.30        14.67 o                         
  -1   6   2        241.34        242.89        12.69 o                         
   0   6   2        586.01        548.16        13.73 o                         
   1   6   2       9515.50       9572.28       113.95 o                         
   2   6   2        358.60        329.13        15.90 o                         
   3   6   2       4751.57       4656.67        65.08 o                         
   4   6   2          0.03         19.18        10.50 o                         
   5   6   2        645.16        706.48        29.97 o                         
   6   6   2       2227.12       2239.72        49.03 o                         
   7   6   2        423.18        440.26        32.87 o                         
   8   6   2         28.95         73.46        25.65 o                         
   9   6   2         25.79         10.32        28.06 o                         
  10   6   2        100.42         98.77        36.45 o                         
  11   6   2         41.32         79.69        57.32 o                         
  12   6   2        492.04        239.99        92.56 o                         
 -12   7   2       1637.11       1591.64       168.25 o                         
 -11   7   2        661.38        689.89        57.01 o                         
 -10   7   2        392.58        361.92        36.08 o                         
  -9   7   2         58.90         65.03        23.92 o                         
  -8   7   2       2740.00       2601.65        76.72 o                         
  -7   7   2       2100.08       2098.49        43.18 o                         
  -6   7   2        288.40        316.54        23.71 o                         
  -5   7   2        793.95        851.83        23.26 o                         
  -4   7   2       1408.38       1458.61        30.73 o                         
  -3   7   2       4057.87       4311.97        64.11 o                         
  -2   7   2       1517.48       1549.37        35.72 o                         
  -1   7   2       2489.95       2479.83        41.93 o                         
   0   7   2       2017.53       1947.24        28.84 o                         
   1   7   2       5448.44       5485.15        70.97 o                         
   2   7   2        459.62        457.86        17.24 o                         
   3   7   2       2912.94       2772.63        41.55 o                         
   4   7   2       5510.77       5381.03        76.29 o                         
   5   7   2       1447.73       1438.70        37.95 o                         
   6   7   2         33.21         57.86        18.56 o                         
   7   7   2          2.52         25.80        28.75 o                         
   8   7   2        453.90        514.86        36.07 o                         
   9   7   2        438.02        422.62        43.29 o                         
  10   7   2        494.78        571.01        53.69 o                         
  11   7   2        319.96        401.51        51.05 o                         
  12   7   2          0.27        -60.97       110.48 o                         
 -12   8   2          0.03        118.76        84.78 o                         
 -11   8   2        543.44        516.42        55.57 o                         
 -10   8   2        721.15        673.60        40.80 o                         
  -9   8   2          7.18        -27.89        27.89 o                         
  -8   8   2        674.70        655.32        29.39 o                         
  -7   8   2       1023.20       1000.52        30.45 o                         
  -6   8   2         98.81        112.04        13.28 o                         
  -5   8   2       3921.40       4204.96        70.37 o                         
  -4   8   2       3448.73       3444.18        49.24 o                         
  -3   8   2        319.29        256.83        17.30 o                         
  -2   8   2       1799.38       1789.58        36.14 o                         
  -1   8   2          8.57         10.01        12.54 o                         
   0   8   2       3129.33       3317.58        47.72 o                         
   1   8   2        673.54        768.45        18.23 o                         
   2   8   2      12568.00      12211.01       135.38 o                         
   3   8   2        301.24        312.71        17.51 o                         
   4   8   2       1288.28       1252.67        29.62 o                         
   5   8   2       4925.70       4897.79        75.11 o                         
   6   8   2         15.15         24.89        18.23 o                         
   7   8   2        384.41        353.58        28.57 o                         
   8   8   2          8.21         19.29        24.94 o                         
   9   8   2         44.35         69.16        32.26 o                         
  10   8   2         42.39         38.57        46.85 o                         
  11   8   2        494.40        317.34        57.60 o                         
 -11   9   2       1657.55       1949.45       132.96 o                         
 -10   9   2        166.79        192.65        44.60 o                         
  -9   9   2        483.67        493.64        44.73 o                         
  -8   9   2         62.97         46.30        21.65 o                         
  -7   9   2        486.16        462.04        34.49 o                         
  -6   9   2        139.57        137.43        19.84 o                         
  -5   9   2        214.40        219.15        19.16 o                         
  -4   9   2         31.07         21.91        18.42 o                         
  -3   9   2         60.47         56.11        12.96 o                         
  -2   9   2        124.71        143.57        14.47 o                         
  -1   9   2       1553.19       1576.59        39.76 o                         
   0   9   2       2747.94       2809.92        42.94 o                         
   1   9   2        690.39        655.14        18.65 o                         
   2   9   2          2.05         -2.58        13.82 o                         
   3   9   2       8924.48       9138.68       106.82 o                         
   4   9   2        397.67        399.16        19.92 o                         
   5   9   2        235.33        230.03        19.69 o                         
   6   9   2         55.21         81.28        23.49 o                         
   7   9   2        861.31        924.69        48.32 o                         
   8   9   2        384.05        414.31        38.43 o                         
   9   9   2        508.45        549.29        48.16 o                         
  10   9   2         53.15         71.23        67.71 o                         
  11   9   2        279.43         94.37       117.73 o                         
 -11  10   2          9.04        -12.48       101.31 o                         
 -10  10   2        686.84        781.53        75.99 o                         
  -9  10   2        157.99        176.46        46.88 o                         
  -8  10   2       2276.96       2263.22        93.61 o                         
  -7  10   2          0.89        -22.03        29.18 o                         
  -6  10   2       1316.92       1252.78        43.27 o                         
  -5  10   2         58.31         76.65        29.95 o                         
  -4  10   2         23.06          2.05        13.01 o                         
  -3  10   2          1.57         -1.37        14.11 o                         
  -2  10   2       8947.43       9133.80       125.53 o                         
  -1  10   2          0.21        -13.00        13.00 o                         
   0  10   2       4430.61       4433.95        61.29 o                         
   1  10   2       2100.11       1980.81        42.00 o                         
   2  10   2       3014.20       2881.66        57.66 o                         
   3  10   2        196.57        190.27        24.07 o                         
   4  10   2       1405.39       1410.77        44.95 o                         
   5  10   2         23.94         30.58        15.18 o                         
   6  10   2       2151.15       2120.60        52.59 o                         
   7  10   2          2.90        -15.66        31.55 o                         
   8  10   2          9.60        -35.73        35.73 o                         
   9  10   2          5.91        -36.94        36.94 o                         
  10  10   2          3.09        -66.55       117.14 o                         
  11  10   2        322.76        439.45       188.05 o                         
 -10  11   2         11.00        -36.54       128.67 o                         
  -9  11   2         41.15         20.59        86.60 o                         
  -8  11   2        601.48        537.08        99.12 o                         
  -7  11   2       1768.36       1881.85       134.18 o                         
  -6  11   2        696.45        690.66        54.99 o                         
  -5  11   2         52.13         41.50        41.28 o                         
  -4  11   2         23.59         22.88        23.45 o                         
  -3  11   2        754.28        736.51        39.69 o                         
  -2  11   2        272.64        238.15        20.10 o                         
  -1  11   2       1784.55       1687.89        40.72 o                         
   0  11   2       2920.89       2960.82        59.76 o                         
   1  11   2        280.05        289.97        20.06 o                         
   2  11   2         43.48         40.04        21.31 o                         
   3  11   2       1509.60       1562.22        53.90 o                         
   4  11   2        433.46        414.63        43.25 o                         
   5  11   2       2050.10       1864.36        66.24 o                         
   6  11   2       1294.37       1304.93        42.58 o                         
   7  11   2       1763.18       1656.57        68.16 o                         
   8  11   2        378.97        365.90        40.51 o                         
   9  11   2         93.85         67.58        59.00 o                         
  10  11   2         32.42        176.66       200.92 o                         
 -10  12   2        998.22       1058.94       197.95 o                         
  -9  12   2        369.12        353.16       103.09 o                         
  -8  12   2          3.30        -53.32        78.01 o                         
  -7  12   2        143.20        139.29        64.79 o                         
  -6  12   2          0.66         -5.35        57.06 o                         
  -5  12   2        340.60        274.01        45.40 o                         
  -4  12   2        690.18        745.19        48.80 o                         
  -3  12   2        174.98        117.98        20.63 o                         
  -2  12   2        244.99        242.19        22.17 o                         
  -1  12   2        125.76        102.19        20.26 o                         
   0  12   2        193.18        196.19        31.37 o                         
   1  12   2       1733.16       1668.33        49.02 o                         
   2  12   2       1700.08       1650.44        50.77 o                         
   3  12   2        300.39        323.86        28.00 o                         
   4  12   2         31.14         29.62        25.81 o                         
   5  12   2       3465.14       3400.76        78.18 o                         
   6  12   2        252.87        293.83        63.39 o                         
   7  12   2        324.71        220.74        58.72 o                         
   8  12   2         33.89        -25.14        53.98 o                         
   9  12   2         32.43       -101.13       101.13 o                         
  -9  13   2          3.33         70.15       104.42 o                         
  -8  13   2         45.95        195.39        91.31 o                         
  -7  13   2         91.24        173.15        71.26 o                         
  -6  13   2        855.03       1004.34        81.00 o                         
  -5  13   2          2.72         16.82        50.24 o                         
  -4  13   2       1329.63       1292.41        49.70 o                         
  -3  13   2          1.37         34.01        27.68 o                         
  -2  13   2          6.58         39.00        21.98 o                         
  -1  13   2         33.74         42.05        18.84 o                         
   0  13   2        979.84       1065.72        58.51 o                         
   1  13   2        715.97        668.32        45.35 o                         
   2  13   2         39.92         57.20        23.35 o                         
   3  13   2        310.47        327.37        35.40 o                         
   4  13   2       3677.56       3835.57        82.00 o                         
   5  13   2        421.72        445.68        38.50 o                         
   6  13   2        539.21        633.00        61.21 o                         
   7  13   2          1.08         25.88        72.41 o                         
   8  13   2        102.23        217.75        95.88 o                         
   9  13   2          2.46         99.76       120.28 o                         
  -8  14   2          0.07         41.50       178.16 o                         
  -7  14   2         25.71        234.35       105.03 o                         
  -6  14   2         43.72         75.28        87.36 o                         
  -5  14   2       2331.97       2584.18       119.06 o                         
  -4  14   2         18.08         83.28        61.85 o                         
  -3  14   2        284.06        319.60        33.48 o                         
  -2  14   2        290.30        286.55        32.09 o                         
  -1  14   2          5.00         -8.86        28.31 o                         
   0  14   2        276.28        307.44        41.49 o                         
   1  14   2        609.97        738.71        53.86 o                         
   2  14   2         41.83         45.01        30.55 o                         
   3  14   2       1320.13       1355.37        58.34 o                         
   4  14   2        353.57        401.47        38.75 o                         
   5  14   2       1316.18       1482.98       113.45 o                         
   6  14   2        108.55         68.77       107.43 o                         
   7  14   2        856.74        826.20       108.23 o                         
   8  14   2         19.01        162.16       111.81 o                         
  -7  15   2        188.68        239.79       108.69 o                         
  -6  15   2         62.74        -28.64       183.60 o                         
  -5  15   2         42.69          7.05        78.22 o                         
  -4  15   2          0.21        106.32       163.80 o                         
  -3  15   2          7.19        -33.32        34.99 o                         
  -2  15   2         74.76        120.33        27.92 o                         
  -1  15   2         55.83         14.32        45.85 o                         
   0  15   2       1215.19       1230.36        79.43 o                         
   1  15   2        103.56        113.86        47.61 o                         
   2  15   2        836.42        887.61        47.47 o                         
   3  15   2        434.28        446.01        49.56 o                         
   4  15   2        402.67        476.73        58.99 o                         
   5  15   2        158.70        180.91        81.16 o                         
   6  15   2         10.37       -134.11       134.11 o                         
  -5  16   2        115.99        203.89       144.50 o                         
  -4  16   2          1.92       -133.62       133.62 o                         
  -3  16   2        329.99        152.42       124.71 o                         
  -2  16   2          2.10         36.83        98.48 o                         
  -1  16   2         39.67         40.52        62.28 o                         
   0  16   2        634.00        611.80       108.13 o                         
   1  16   2        933.36        950.22       111.29 o                         
   2  16   2          5.59         74.13        66.15 o                         
   3  16   2         50.05        128.17        75.67 o                         
   4  16   2         38.24        241.50       137.58 o                         
   5  16   2        214.31        222.69       155.39 o                         
  -3  17   2         21.86        -45.53       144.50 o                         
  -2  17   2        267.68        132.63       141.53 o                         
  -1  17   2        636.85        315.73       138.57 o                         
   0  17   2        496.87        414.56        93.27 o                         
   1  17   2        794.52        723.41       139.56 o                         
   2  17   2         10.88          8.91       135.60 o                         
   3  17   2        397.45        642.25       158.36 o                         
 -13   0   3         68.36         67.98        94.20 o                         
 -11   0   3       2434.56       2556.22       137.61 o                         
  -9   0   3        510.55        497.96        46.22 o                         
  -7   0   3      12933.64      13005.69       215.67 o                         
  -5   0   3         49.64        116.28        18.42 o                         
  -3   0   3      27147.04      28512.75       654.36 o                         
  -1   0   3       9180.76       8686.76       198.39 o                         
   1   0   3       2113.82       2334.63        44.29 o                         
   3   0   3      13396.99      13679.96       245.72 o                         
   5   0   3      31000.39      33006.08       946.00 o                         
   7   0   3        258.33        224.38        27.06 o                         
   9   0   3       3324.92       3200.57        93.06 o                         
  11   0   3        915.33        837.99        93.59 o                         
  13   0   3         82.16        234.09       113.53 o                         
 -13   1   3        714.82        944.21       123.14 o                         
 -12   1   3       2224.53       2396.82       105.03 o                         
 -11   1   3        244.34        200.31        43.59 o                         
 -10   1   3       1301.03       1358.45        64.25 o                         
  -9   1   3          4.34         10.61        22.47 o                         
  -8   1   3       7893.22       7907.12       112.76 o                         
  -7   1   3       2790.18       2735.35        55.81 o                         
  -6   1   3          4.55        -11.10        11.10 o                         
  -5   1   3        219.55        118.49        10.96 o                         
  -4   1   3        283.48        382.96        17.45 o                         
  -3   1   3       4460.56       4628.45        56.40 o                         
  -2   1   3      10542.90      10634.73       114.55 o                         
  -1   1   3       1128.88       1137.94        19.00 o                         
   0   1   3         41.69         25.98         5.60 o                         
   1   1   3       8347.85       8835.38       103.57 o                         
   2   1   3         44.99         60.36         8.02 o                         
   3   1   3       5936.51       6133.56       128.16 o                         
   4   1   3       4878.80       4924.95        75.14 o                         
   5   1   3       3573.34       3384.46        72.53 o                         
   6   1   3        930.35        804.56        28.87 o                         
   7   1   3         11.11          8.69        16.59 o                         
   8   1   3         68.78         86.72        20.65 o                         
   9   1   3        584.35        585.99        35.38 o                         
  10   1   3        133.17        121.19        33.79 o                         
  11   1   3        568.20        537.10        52.77 o                         
  12   1   3        182.71        255.63        62.86 o                         
  13   1   3         59.67        158.21        84.19 o                         
 -13   2   3         30.22         99.13       119.53 o                         
 -12   2   3       1769.14       1815.67       112.51 o                         
 -11   2   3        680.25        708.29        52.01 o                         
 -10   2   3        125.08         99.09        30.93 o                         
  -9   2   3       1456.74       1415.42        52.80 o                         
  -8   2   3        334.51        369.16        24.70 o                         
  -7   2   3       6867.37       6746.47       121.73 o                         
  -6   2   3      10129.71       9619.77       182.25 o                         
  -5   2   3       2324.06       2491.42        39.38 o                         
  -4   2   3        764.46        758.99        18.60 o                         
  -3   2   3       1731.99       1741.64        26.48 o                         
  -2   2   3       1209.66       1300.27        24.83 o                         
  -1   2   3       8489.17       8576.59       101.04 o                         
   0   2   3      11008.92      11385.19       154.37 o                         
   1   2   3       1920.97       1878.18        34.77 o                         
   2   2   3        780.69        824.64        19.26 o                         
   3   2   3        765.71        764.93        20.25 o                         
   4   2   3       6484.10       6741.62        96.56 o                         
   5   2   3      14245.97      14691.32       211.55 o                         
   6   2   3        877.15        924.61        38.18 o                         
   7   2   3        338.17        325.83        24.22 o                         
   8   2   3        601.95        556.90        41.93 o                         
   9   2   3        404.08        356.52        30.93 o                         
  10   2   3       1966.76       1881.35        66.49 o                         
  11   2   3        117.82         98.17        45.55 o                         
  12   2   3        313.34        267.46        94.00 o                         
  13   2   3         58.79        266.08        76.69 o                         
 -13   3   3         23.68        181.14        69.45 o                         
 -12   3   3        109.53         68.63        49.49 o                         
 -11   3   3        106.12         81.54        36.82 o                         
 -10   3   3        316.53        347.84        35.68 o                         
  -9   3   3      10662.83      10966.64       151.07 o                         
  -8   3   3        547.22        488.43        27.16 o                         
  -7   3   3        623.30        536.21        27.61 o                         
  -6   3   3       1119.30       1134.54        33.39 o                         
  -5   3   3       2412.23       2248.74        39.88 o                         
  -4   3   3        827.03        697.89        20.27 o                         
  -3   3   3        338.89        415.91        13.28 o                         
  -2   3   3       1712.90       1765.84        34.84 o                         
  -1   3   3       4564.57       4653.83        53.55 o                         
   0   3   3         47.27         30.61         8.32 o                         
   1   3   3      23993.98      25016.63       300.65 o                         
   2   3   3      11558.12      11800.19       149.70 o                         
   3   3   3      17063.99      17228.13       199.23 o                         
   4   3   3        827.79        911.16        25.57 o                         
   5   3   3       2100.07       2169.04        55.48 o                         
   6   3   3       2839.68       2751.46        57.56 o                         
   7   3   3       6103.04       6070.54        92.40 o                         
   8   3   3        130.55        156.25        23.96 o                         
   9   3   3        202.05        147.13        29.06 o                         
  10   3   3        419.59        388.49        41.27 o                         
  11   3   3         27.54         17.60        44.65 o                         
  12   3   3        336.42        341.76        66.88 o                         
  13   3   3        596.25        710.71       100.72 o                         
 -13   4   3         15.24        186.93        72.15 o                         
 -12   4   3        152.57        187.77        66.48 o                         
 -11   4   3        503.35        558.41        45.11 o                         
 -10   4   3       1814.76       1956.16        57.65 o                         
  -9   4   3        258.20        238.29        26.79 o                         
  -8   4   3        217.83        185.74        20.55 o                         
  -7   4   3          1.05        -13.46        13.46 o                         
  -6   4   3       3059.41       2909.27        46.76 o                         
  -5   4   3       4076.12       3905.32        53.80 o                         
  -4   4   3        980.45       1073.02        22.98 o                         
  -3   4   3        781.68        803.69        22.26 o                         
  -2   4   3       3965.09       3914.48        57.58 o                         
  -1   4   3       1151.41       1206.04        28.94 o                         
   0   4   3       6006.23       6006.95        87.92 o                         
   1   4   3      41780.78      45692.69       541.47 o                         
   2   4   3        686.56        680.08        20.24 o                         
   3   4   3       2428.31       2423.45        40.13 o                         
   4   4   3       5677.72       5434.85        78.66 o                         
   5   4   3       1553.88       1617.78        40.22 o                         
   6   4   3       4575.39       4798.11        81.80 o                         
   7   4   3        946.05        849.94        39.05 o                         
   8   4   3       7864.91       7924.15       117.14 o                         
   9   4   3        294.30        276.40        30.86 o                         
  10   4   3        170.48        204.51        44.24 o                         
  11   4   3          0.33        -49.97        49.97 o                         
  12   4   3         71.42         79.69       109.29 o                         
 -13   5   3        154.96        252.41        88.96 o                         
 -12   5   3          1.27         48.77        56.17 o                         
 -11   5   3          0.06         36.54        36.11 o                         
 -10   5   3         56.32         38.82        30.85 o                         
  -9   5   3       8104.15       7967.55       122.91 o                         
  -8   5   3        987.26        909.45        36.85 o                         
  -7   5   3       1095.52       1041.57        30.33 o                         
  -6   5   3        696.58        650.34        25.70 o                         
  -5   5   3       5480.21       5579.23        74.36 o                         
  -4   5   3         90.14        113.21        12.93 o                         
  -3   5   3       3722.67       3406.06        53.86 o                         
  -2   5   3       5807.74       6229.40        84.34 o                         
  -1   5   3       1104.62       1120.09        20.98 o                         
   0   5   3        131.18        127.69         9.95 o                         
   1   5   3       7915.82       8191.32        99.31 o                         
   2   5   3       4114.98       4428.05        56.40 o                         
   3   5   3      17429.26      17766.67       207.05 o                         
   4   5   3         30.69         16.23        10.82 o                         
   5   5   3        455.68        432.38        24.11 o                         
   6   5   3       1259.22       1276.55        41.71 o                         
   7   5   3       3632.14       3844.22        75.39 o                         
   8   5   3        126.06        130.76        24.79 o                         
   9   5   3          3.28         16.67        28.09 o                         
  10   5   3         33.08         96.60        37.74 o                         
  11   5   3        294.70        413.92        55.81 o                         
  12   5   3         14.35        135.46        74.43 o                         
 -13   6   3         37.75        252.99       117.21 o                         
 -12   6   3          5.10         40.03        59.65 o                         
 -11   6   3        861.39        946.69        65.80 o                         
 -10   6   3       6158.85       6173.33       111.18 o                         
  -9   6   3        278.03        278.70        25.89 o                         
  -8   6   3       3192.92       3137.00        56.56 o                         
  -7   6   3         89.49         58.21        14.58 o                         
  -6   6   3        981.64        917.93        31.84 o                         
  -5   6   3       7304.24       7489.03       109.18 o                         
  -4   6   3         17.04         15.43        10.97 o                         
  -3   6   3        126.48        110.52        10.72 o                         
  -2   6   3       2086.53       2028.62        37.84 o                         
  -1   6   3       2982.55       2998.56        38.85 o                         
   0   6   3       5069.95       4997.82        65.27 o                         
   1   6   3       1896.42       1742.15        30.67 o                         
   2   6   3       1690.65       1791.51        30.26 o                         
   3   6   3       1115.70        997.96        26.27 o                         
   4   6   3       3526.05       3380.30        55.06 o                         
   5   6   3         24.26         21.07        14.21 o                         
   6   6   3       3001.14       2917.11        61.21 o                         
   7   6   3        574.84        557.91        32.31 o                         
   8   6   3       1609.58       1600.21        55.51 o                         
   9   6   3         83.71         62.50        30.89 o                         
  10   6   3         68.13         58.71        48.17 o                         
  11   6   3        242.87        211.91        66.80 o                         
  12   6   3        557.13        662.42        82.27 o                         
 -12   7   3         30.04        119.06        94.55 o                         
 -11   7   3        318.13        379.76        90.81 o                         
 -10   7   3          5.07         53.31        32.83 o                         
  -9   7   3       1837.22       1936.10        51.11 o                         
  -8   7   3        209.31        205.41        19.87 o                         
  -7   7   3          1.80        -15.44        15.44 o                         
  -6   7   3        435.55        376.08        28.40 o                         
  -5   7   3       1447.49       1452.69        37.76 o                         
  -4   7   3       3624.65       3443.77        58.15 o                         
  -3   7   3       1803.68       1793.31        42.67 o                         
  -2   7   3       4648.04       4860.29        84.69 o                         
  -1   7   3         29.06         27.08         7.80 o                         
   0   7   3         30.68         29.62         8.62 o                         
   1   7   3        850.80        767.91        21.34 o                         
   2   7   3       8571.29       8364.28        97.70 o                         
   3   7   3       1112.43       1073.08        25.75 o                         
   4   7   3         10.20         20.07        13.47 o                         
   5   7   3          1.75          4.70        15.03 o                         
   6   7   3        462.50        444.01        28.28 o                         
   7   7   3       2892.95       3017.76        69.51 o                         
   8   7   3        828.13        851.33        44.23 o                         
   9   7   3        153.87         86.70        34.28 o                         
  10   7   3        144.60        144.95        52.02 o                         
  11   7   3        103.53        132.84        55.82 o                         
  12   7   3       1237.45       1215.59        92.52 o                         
 -12   8   3        121.90        116.06        85.89 o                         
 -11   8   3        684.00        686.62       109.84 o                         
 -10   8   3        665.15        682.42        39.25 o                         
  -9   8   3        171.75        210.84        26.26 o                         
  -8   8   3        548.96        514.16        31.35 o                         
  -7   8   3       5489.42       5465.87        98.61 o                         
  -6   8   3       4303.67       4311.24        76.77 o                         
  -5   8   3        252.06        276.75        19.15 o                         
  -4   8   3         21.99          9.42         9.74 o                         
  -3   8   3          0.44          8.55        18.65 o                         
  -2   8   3        869.36        906.58        27.65 o                         
  -1   8   3       1217.32       1281.85        30.32 o                         
   0   8   3        387.67        371.07        18.52 o                         
   1   8   3       1582.20       1535.54        30.93 o                         
   2   8   3         88.58         88.17        10.55 o                         
   3   8   3        396.18        430.41        19.83 o                         
   4   8   3       1108.19       1043.67        30.20 o                         
   5   8   3       3178.46       3242.91        82.69 o                         
   6   8   3          6.01          8.69        29.02 o                         
   7   8   3         34.08        -10.12        27.25 o                         
   8   8   3         60.44         47.61        30.92 o                         
   9   8   3        419.82        461.88        41.01 o                         
  10   8   3        156.74        125.54        43.43 o                         
  11   8   3          6.37        151.57        73.06 o                         
 -11   9   3        327.83        406.53       127.88 o                         
 -10   9   3        787.28        873.57        65.98 o                         
  -9   9   3       1747.61       1596.17        79.51 o                         
  -8   9   3       3309.84       3397.89        90.80 o                         
  -7   9   3       1659.70       1528.31        50.92 o                         
  -6   9   3       1361.05       1300.37        44.85 o                         
  -5   9   3       4566.10       4568.78        73.58 o                         
  -4   9   3        245.92        215.90        30.79 o                         
  -3   9   3         84.04         89.68        16.59 o                         
  -2   9   3       2735.39       2865.84        55.99 o                         
  -1   9   3         97.33        102.84        14.44 o                         
   0   9   3        354.41        348.18        18.56 o                         
   1   9   3        141.82        153.60        12.11 o                         
   2   9   3       4399.89       4200.02        65.03 o                         
   3   9   3        216.11        201.82        14.82 o                         
   4   9   3       3382.55       3369.81        57.07 o                         
   5   9   3       1188.75       1224.77        35.43 o                         
   6   9   3       2988.40       3071.78        63.13 o                         
   7   9   3         50.06         -7.46        29.58 o                         
   8   9   3        270.22        243.66        39.72 o                         
   9   9   3        778.87        751.62        47.51 o                         
  10   9   3          9.58         76.00        48.20 o                         
  11   9   3        323.40        -26.99        81.96 o                         
 -11  10   3        542.72        442.38       119.07 o                         
 -10  10   3        299.17        365.76        81.08 o                         
  -9  10   3        365.43        339.51        46.45 o                         
  -8  10   3        405.02        382.85        35.72 o                         
  -7  10   3        442.30        489.80        32.24 o                         
  -6  10   3         65.11         24.80        21.67 o                         
  -5  10   3         59.60         33.40        33.14 o                         
  -4  10   3       1032.46       1089.82        57.71 o                         
  -3  10   3       1041.04       1042.34        35.92 o                         
  -2  10   3        710.76        708.66        32.61 o                         
  -1  10   3         11.12         16.36        14.15 o                         
   0  10   3        294.98        278.66        13.61 o                         
   1  10   3       1385.85       1323.32        30.60 o                         
   2  10   3        319.51        405.97        21.11 o                         
   3  10   3       3155.62       3097.57        47.91 o                         
   4  10   3       1175.86       1127.99        31.22 o                         
   5  10   3       1333.86       1320.93        37.42 o                         
   6  10   3       2928.71       2871.57        56.89 o                         
   7  10   3       1789.13       1665.43        66.42 o                         
   8  10   3        186.70        266.08        45.50 o                         
   9  10   3       1568.64       1642.08        76.61 o                         
  10  10   3        244.31        154.51        70.43 o                         
 -10  11   3        606.73        581.99       110.25 o                         
  -9  11   3        366.92        293.04        55.66 o                         
  -8  11   3       2023.10       2155.95        83.28 o                         
  -7  11   3        304.38        270.09        57.61 o                         
  -6  11   3         84.42         15.14        49.00 o                         
  -5  11   3       2057.74       2142.89        81.83 o                         
  -4  11   3        206.43        271.46        36.63 o                         
  -3  11   3          6.25         10.70        21.90 o                         
  -2  11   3       2585.30       2580.11        52.10 o                         
  -1  11   3          6.38         22.01        16.11 o                         
   0  11   3          4.46          3.65        17.25 o                         
   1  11   3       2511.20       2573.86        42.98 o                         
   2  11   3        406.35        409.37        35.87 o                         
   3  11   3       1146.46       1185.08        44.42 o                         
   4  11   3       1491.39       1446.02        50.58 o                         
   5  11   3        691.87        723.60        39.62 o                         
   6  11   3       1263.70       1212.95        43.28 o                         
   7  11   3        533.40        511.25        36.30 o                         
   8  11   3        431.39        312.03       104.84 o                         
   9  11   3         15.44        -27.26        53.28 o                         
  10  11   3          6.82        353.34       158.36 o                         
 -10  12   3        173.67        -15.84       164.30 o                         
  -9  12   3         52.56        138.26        90.39 o                         
  -8  12   3          0.67         52.90       113.33 o                         
  -7  12   3       1374.72       1411.46       125.53 o                         
  -6  12   3       2520.37       2585.75       195.98 o                         
  -5  12   3        381.78        263.84        46.22 o                         
  -4  12   3         88.20         35.79        44.13 o                         
  -3  12   3        355.43        347.08        26.89 o                         
  -2  12   3         12.02         16.52        18.77 o                         
  -1  12   3       1600.22       1593.40        42.88 o                         
   0  12   3        850.35        788.22        35.85 o                         
   1  12   3          5.31         13.92        20.45 o                         
   2  12   3         88.48        106.07        27.44 o                         
   3  12   3        132.64        128.67        27.22 o                         
   4  12   3       2729.97       2728.80        70.61 o                         
   5  12   3       1752.94       1933.69       143.92 o                         
   6  12   3        161.45        121.04        62.82 o                         
   7  12   3        782.64        898.32        86.39 o                         
   8  12   3         94.94       -164.79       164.79 o                         
   9  12   3          9.32         70.27       155.39 o                         
  -9  13   3       1206.56       1138.77       178.65 o                         
  -8  13   3          1.95        -87.27        87.27 o                         
  -7  13   3        606.38        579.88        93.99 o                         
  -6  13   3         50.73         42.29        59.10 o                         
  -5  13   3       1410.59       1322.75        83.90 o                         
  -4  13   3        107.85        115.91        42.00 o                         
  -3  13   3        703.32        652.16        38.92 o                         
  -2  13   3        781.12        739.10        38.75 o                         
  -1  13   3         19.23        -20.10        20.10 o                         
   0  13   3        148.68        158.45        34.38 o                         
   1  13   3        157.47        167.46        32.48 o                         
   2  13   3         55.19         64.73        24.60 o                         
   3  13   3       1198.55       1139.74        48.79 o                         
   4  13   3        269.69        229.37        33.66 o                         
   5  13   3        210.72        243.13        39.48 o                         
   6  13   3        756.82        871.42        55.96 o                         
   7  13   3       1247.13       1172.94       102.48 o                         
   8  13   3          5.55        -86.09        95.39 o                         
  -8  14   3       1002.93        987.78       129.38 o                         
  -7  14   3        103.40        134.25        93.38 o                         
  -6  14   3        881.26        815.47       101.28 o                         
  -5  14   3        387.62        444.17        67.59 o                         
  -4  14   3         23.71         -2.58        87.39 o                         
  -3  14   3        237.84        303.87        31.45 o                         
  -2  14   3        488.89        538.91        36.09 o                         
  -1  14   3        703.58        697.33        39.52 o                         
   0  14   3        513.04        494.48        52.59 o                         
   1  14   3       1135.31       1139.86        61.50 o                         
   2  14   3          1.81         -7.52        31.18 o                         
   3  14   3         88.96        121.51        35.56 o                         
   4  14   3       2158.92       2161.41        73.58 o                         
   5  14   3        841.58        907.65        72.04 o                         
   6  14   3       1062.98       1177.79        71.50 o                         
   7  14   3        207.44        220.76       144.50 o                         
  -7  15   3        197.42         52.18       104.63 o                         
  -6  15   3          8.08         66.77        93.57 o                         
  -5  15   3        226.39        216.53       188.55 o                         
  -4  15   3       1238.86       1302.56       184.09 o                         
  -3  15   3        635.30        637.90        78.41 o                         
  -2  15   3        825.35        824.79        44.29 o                         
  -1  15   3        200.91        171.87        46.27 o                         
   0  15   3        177.29        155.90        47.40 o                         
   1  15   3          4.13         49.93        47.58 o                         
   2  15   3        422.89        413.43        37.78 o                         
   3  15   3        754.21        843.07        52.25 o                         
   4  15   3        492.47        607.68       107.97 o                         
   5  15   3         40.87         75.98        63.01 o                         
   6  15   3        114.33        125.21        97.21 o                         
  -5  16   3        106.48        207.85       150.44 o                         
  -4  16   3         52.71         29.69       139.56 o                         
  -3  16   3        210.67        151.43       125.70 o                         
  -2  16   3         41.46         90.07       125.70 o                         
  -1  16   3         96.54         -7.68        61.26 o                         
   0  16   3        664.59        657.31        73.39 o                         
   1  16   3        465.09        473.42        65.46 o                         
   2  16   3         83.21        164.02        69.32 o                         
   3  16   3        162.79         88.24        79.45 o                         
   4  16   3        581.21        761.02       153.41 o                         
   5  16   3        395.18        323.65       158.36 o                         
  -3  17   3        667.15       1018.36       177.17 o                         
  -2  17   3        301.79        153.41       155.39 o                         
  -1  17   3          2.02        -84.13       127.68 o                         
   0  17   3        177.36         87.10       134.61 o                         
   1  17   3        300.46        324.44       103.91 o                         
   2  17   3       1335.84       1244.02       169.25 o                         
   3  17   3          4.16        223.68       149.45 o                         
 -12   0   4       1791.42       2109.90       188.55 o                         
 -10   0   4        179.33        171.01        65.04 o                         
  -8   0   4      11303.35      11335.53       197.63 o                         
  -6   0   4       1124.93       1079.62        39.57 o                         
  -4   0   4         11.33         10.64        10.67 o                         
  -2   0   4      20549.68      20396.63       303.16 o                         
   0   0   4       1419.78       1500.42        38.09 o                         
   2   0   4        113.05        122.05        13.45 o                         
   4   0   4      23492.78      24611.13       432.52 o                         
   6   0   4       3723.81       3527.34        81.14 o                         
   8   0   4        219.07        160.02        32.70 o                         
  10   0   4          2.18          7.46        46.57 o                         
  12   0   4        341.93        323.64        94.34 o                         
 -13   1   4          7.58         47.47        82.57 o                         
 -12   1   4         90.81        151.05        53.31 o                         
 -11   1   4        204.82        245.41        46.26 o                         
 -10   1   4        306.31        253.13        34.55 o                         
  -9   1   4         11.18        -10.22        22.26 o                         
  -8   1   4        262.38        295.87        21.51 o                         
  -7   1   4       2344.39       2297.45        48.11 o                         
  -6   1   4        723.05        631.25        24.63 o                         
  -5   1   4      13148.33      13719.58       163.94 o                         
  -4   1   4       1822.07       1731.34        34.97 o                         
  -3   1   4       1545.19       1431.96        24.48 o                         
  -2   1   4       4256.42       4297.15        56.21 o                         
  -1   1   4       6929.77       7149.23        85.97 o                         
   0   1   4        469.28        481.05        14.57 o                         
   1   1   4       3041.63       3328.40        50.30 o                         
   2   1   4        969.77        936.60        21.67 o                         
   3   1   4        342.68        349.76        16.24 o                         
   4   1   4       1050.03       1113.28        30.55 o                         
   5   1   4      23212.71      24065.57       281.11 o                         
   6   1   4       1387.64       1363.80        34.82 o                         
   7   1   4        929.67        908.60        33.50 o                         
   8   1   4         52.29         57.13        21.15 o                         
   9   1   4       2540.47       2471.90        68.09 o                         
  10   1   4       1509.92       1363.16        58.82 o                         
  11   1   4        758.83        689.35        63.54 o                         
  12   1   4         81.60        117.42        63.57 o                         
  13   1   4         66.36         87.01        78.60 o                         
 -13   2   4          8.82          8.66        60.86 o                         
 -12   2   4        301.08        312.50        51.80 o                         
 -11   2   4        435.14        415.35        47.94 o                         
 -10   2   4         72.63         46.89        29.22 o                         
  -9   2   4        574.52        639.70        34.01 o                         
  -8   2   4       3934.76       4081.28        71.75 o                         
  -7   2   4       3310.85       3301.49        64.19 o                         
  -6   2   4       6029.63       6086.78        79.30 o                         
  -5   2   4       5046.57       5012.55        65.68 o                         
  -4   2   4      14309.11      14485.04       158.62 o                         
  -3   2   4        242.73        227.76        10.67 o                         
  -2   2   4       3858.84       4090.79        49.90 o                         
  -1   2   4      14001.51      15109.86       160.45 o                         
   0   2   4       1827.07       1833.27        31.56 o                         
   1   2   4       3745.91       3867.83        62.13 o                         
   2   2   4      19040.27      19683.59       247.16 o                         
   3   2   4      15999.31      16029.23       240.33 o                         
   4   2   4         21.22         -4.45        10.67 o                         
   5   2   4       1132.03       1211.11        38.18 o                         
   6   2   4        159.69        149.07        19.66 o                         
   7   2   4       2720.08       2639.64        52.59 o                         
   8   2   4       2439.06       2570.42        55.98 o                         
   9   2   4       1234.23       1272.69        50.01 o                         
  10   2   4        212.40        232.08        37.74 o                         
  11   2   4        535.39        575.66        59.84 o                         
  12   2   4        373.35        392.22        70.67 o                         
  13   2   4         43.03        197.95        91.90 o                         
 -13   3   4         55.92        225.92        67.74 o                         
 -12   3   4        743.80        770.58        60.94 o                         
 -11   3   4         36.98         45.78        41.81 o                         
 -10   3   4        902.68        811.43        46.98 o                         
  -9   3   4        453.35        421.87        29.87 o                         
  -8   3   4       1514.58       1644.72        45.42 o                         
  -7   3   4         81.82         61.09        16.44 o                         
  -6   3   4      13357.16      13295.37       165.62 o                         
  -5   3   4       3798.47       3628.26        51.13 o                         
  -4   3   4        539.89        411.77        14.65 o                         
  -3   3   4       6250.20       6597.81        76.50 o                         
  -2   3   4        411.03        407.09        11.55 o                         
  -1   3   4        133.61        179.28        19.27 o                         
   0   3   4       6399.67       6137.09        82.38 o                         
   1   3   4       3821.95       3770.46        55.80 o                         
   2   3   4       6204.07       6500.82        98.99 o                         
   3   3   4        154.03        153.22        12.26 o                         
   4   3   4       2254.23       2229.00        41.27 o                         
   5   3   4         38.33         57.62        14.16 o                         
   6   3   4       3827.77       3798.28        83.58 o                         
   7   3   4          2.14        -20.52        20.52 o                         
   8   3   4        224.25        227.11        26.59 o                         
   9   3   4        203.79        203.12        34.04 o                         
  10   3   4       1532.51       1613.40        97.50 o                         
  11   3   4         35.01         13.47        59.03 o                         
  12   3   4         42.03         27.25        62.65 o                         
 -13   4   4        215.27        239.56        74.15 o                         
 -12   4   4         21.22         20.01        47.80 o                         
 -11   4   4        997.72        906.41        51.25 o                         
 -10   4   4        151.87        148.33        28.93 o                         
  -9   4   4       3778.28       3806.71        77.62 o                         
  -8   4   4        359.86        316.03        22.33 o                         
  -7   4   4       9707.18      10042.03       133.97 o                         
  -6   4   4        281.09        307.25        18.47 o                         
  -5   4   4       1072.82       1080.54        32.97 o                         
  -4   4   4        313.02        318.86        11.32 o                         
  -3   4   4       7694.20       7868.40       107.11 o                         
  -2   4   4        719.21        771.39        14.47 o                         
  -1   4   4        427.94        354.43        12.78 o                         
   0   4   4         35.26         -7.38         7.38 o                         
   1   4   4         74.04         59.73         9.01 o                         
   2   4   4        623.70        582.62        20.48 o                         
   3   4   4       5876.14       5738.27        84.15 o                         
   4   4   4       1029.59       1133.90        29.73 o                         
   5   4   4       2371.82       2391.98        47.26 o                         
   6   4   4        624.26        585.91        34.03 o                         
   7   4   4       4360.56       4466.58        83.17 o                         
   8   4   4        251.17        290.53        27.25 o                         
   9   4   4        169.39        194.07        33.95 o                         
  10   4   4          5.20         -4.76        46.73 o                         
  11   4   4         12.64         -3.98        51.07 o                         
  12   4   4        148.46        117.74        68.35 o                         
 -13   5   4        158.78        146.75        91.58 o                         
 -12   5   4        132.37        146.14        54.97 o                         
 -11   5   4          6.66        -35.84        35.84 o                         
 -10   5   4       6757.78       6820.67       117.29 o                         
  -9   5   4        193.84        172.05        24.52 o                         
  -8   5   4        407.46        433.85        24.15 o                         
  -7   5   4         16.33         23.61        13.93 o                         
  -6   5   4       1870.51       1800.96        38.92 o                         
  -5   5   4       1582.93       1568.71        47.18 o                         
  -4   5   4       9762.42      10431.35       140.54 o                         
  -3   5   4       2247.57       2423.23        44.17 o                         
  -2   5   4      15477.44      16319.79       187.20 o                         
  -1   5   4        562.57        598.10        16.52 o                         
   0   5   4        784.66        610.59        19.92 o                         
   1   5   4       5733.04       6236.28        86.22 o                         
   2   5   4       1194.52       1191.91        32.86 o                         
   3   5   4        175.71        171.62        14.92 o                         
   4   5   4       2315.74       2145.66        41.52 o                         
   5   5   4          7.55         11.52        14.72 o                         
   6   5   4      21323.39      20967.20       335.54 o                         
   7   5   4        263.75        251.96        26.96 o                         
   8   5   4       2065.55       2017.28        61.09 o                         
   9   5   4         45.51         48.74        29.92 o                         
  10   5   4          9.53        -23.56        38.31 o                         
  11   5   4        170.69        189.12        53.46 o                         
  12   5   4        766.61        860.01        83.43 o                         
 -13   6   4          5.87       -109.86       151.43 o                         
 -12   6   4         17.74         38.96        56.88 o                         
 -11   6   4       1308.22       1493.77        72.34 o                         
 -10   6   4        316.07        282.01        34.21 o                         
  -9   6   4       1932.96       1862.20        49.29 o                         
  -8   6   4       2646.77       2580.02        49.76 o                         
  -7   6   4        180.92        180.67        16.33 o                         
  -6   6   4       1570.87       1526.98        43.58 o                         
  -5   6   4        151.91        135.52        16.59 o                         
  -4   6   4         15.28         27.63        11.44 o                         
  -3   6   4       5324.20       5191.56        76.43 o                         
  -2   6   4          5.13         -4.49         5.46 o                         
  -1   6   4        405.07        415.68        21.17 o                         
   0   6   4       6516.68       6863.52        93.65 o                         
   1   6   4         43.00         19.93         9.35 o                         
   2   6   4      12447.38      13054.01       155.42 o                         
   3   6   4       2991.05       2989.88        54.39 o                         
   4   6   4       1584.34       1558.26        39.21 o                         
   5   6   4       2773.75       2743.52        52.29 o                         
   6   6   4       1059.29       1084.01        49.72 o                         
   7   6   4       3359.05       3407.39        74.86 o                         
   8   6   4        285.43        223.92        32.14 o                         
   9   6   4        117.95        119.45        33.80 o                         
  10   6   4         59.86         73.42        41.13 o                         
  11   6   4          9.47         68.06        54.53 o                         
  12   6   4        223.14        254.69        77.67 o                         
 -12   7   4         14.39         50.74        79.09 o                         
 -11   7   4        626.36        607.74        62.13 o                         
 -10   7   4        804.94        855.46        47.58 o                         
  -9   7   4        244.31        256.57        24.31 o                         
  -8   7   4        676.96        677.82        32.63 o                         
  -7   7   4        118.81        107.12        27.69 o                         
  -6   7   4       3068.37       3073.78        62.29 o                         
  -5   7   4       8291.98       8408.88       121.36 o                         
  -4   7   4        532.97        526.08        25.67 o                         
  -3   7   4        104.88         88.85        13.24 o                         
  -2   7   4         35.95         31.38         6.82 o                         
  -1   7   4         84.92         94.36        10.80 o                         
   0   7   4        197.32        154.26        12.61 o                         
   1   7   4        454.26        434.83        19.78 o                         
   2   7   4       2821.04       2904.63        46.81 o                         
   3   7   4        822.34        796.93        31.50 o                         
   4   7   4       2734.17       2814.46        82.32 o                         
   5   7   4          7.90         26.31        17.91 o                         
   6   7   4        257.80        214.28        25.52 o                         
   7   7   4        583.90        515.62        36.96 o                         
   8   7   4         40.50         -1.62        29.82 o                         
   9   7   4        476.65        414.35        39.45 o                         
  10   7   4        959.36        949.65        56.92 o                         
  11   7   4         67.03         65.68        57.49 o                         
 -12   8   4        165.69        151.83        85.46 o                         
 -11   8   4         55.77         59.23        60.06 o                         
 -10   8   4        258.09        263.96        35.11 o                         
  -9   8   4        815.26        828.71        55.07 o                         
  -8   8   4        965.49        912.20        51.99 o                         
  -7   8   4       2219.39       2186.21        76.50 o                         
  -6   8   4       1191.08       1099.22        39.96 o                         
  -5   8   4        908.43        897.70        40.94 o                         
  -4   8   4      10284.98      10124.27       171.26 o                         
  -3   8   4       1103.60       1117.75        48.02 o                         
  -2   8   4        848.85        796.25        36.93 o                         
  -1   8   4         81.43         82.54        10.87 o                         
   0   8   4       1063.24        989.68        27.49 o                         
   1   8   4       2043.72       2062.40        37.88 o                         
   2   8   4      11975.72      12185.46       139.44 o                         
   3   8   4        763.92        758.43        26.97 o                         
   4   8   4       5061.05       5281.87        77.78 o                         
   5   8   4         10.35          3.60        18.64 o                         
   6   8   4        290.98        314.09        34.62 o                         
   7   8   4       1056.75       1004.36        51.20 o                         
   8   8   4       2432.87       2394.46        79.14 o                         
   9   8   4        433.87        462.43        46.86 o                         
  10   8   4         25.28        -51.29        51.29 o                         
  11   8   4         73.66         66.43        63.76 o                         
 -11   9   4        330.03        357.84        79.81 o                         
 -10   9   4          0.15         -2.11        50.45 o                         
  -9   9   4        983.51       1029.54        64.03 o                         
  -8   9   4        176.98        207.63        35.42 o                         
  -7   9   4       2539.96       2285.27        59.62 o                         
  -6   9   4        957.67        995.28        44.36 o                         
  -5   9   4       1284.68       1202.41        40.45 o                         
  -4   9   4        155.58        158.37        27.97 o                         
  -3   9   4       1101.61       1088.63        47.40 o                         
  -2   9   4        539.63        540.40        27.30 o                         
  -1   9   4        534.47        497.81        18.11 o                         
   0   9   4        371.83        370.34        18.42 o                         
   1   9   4       1276.57       1281.60        35.93 o                         
   2   9   4         31.22         48.02        13.36 o                         
   3   9   4        348.48        335.57        18.47 o                         
   4   9   4        617.25        591.51        35.94 o                         
   5   9   4       3375.34       3472.72        70.29 o                         
   6   9   4        548.72        561.16        35.90 o                         
   7   9   4        353.02        340.82        41.18 o                         
   8   9   4        269.30        202.88        42.29 o                         
   9   9   4       1205.20       1257.17        64.79 o                         
  10   9   4         14.08        -60.29        60.29 o                         
  11   9   4         33.87        191.36        84.28 o                         
 -11  10   4         71.32       -101.46       101.46 o                         
 -10  10   4          1.05         28.56        59.98 o                         
  -9  10   4         70.56        -14.08        39.96 o                         
  -8  10   4       4022.92       4237.61       114.22 o                         
  -7  10   4          0.75         -0.92        24.04 o                         
  -6  10   4        104.77        111.47        25.28 o                         
  -5  10   4        101.10         87.61        33.49 o                         
  -4  10   4        382.22        432.21        38.41 o                         
  -3  10   4        135.18        118.44        26.97 o                         
  -2  10   4       5909.86       6147.17       109.43 o                         
  -1  10   4        105.17         99.52        18.41 o                         
   0  10   4        851.69        848.76        25.45 o                         
   1  10   4         11.19         -6.23        12.75 o                         
   2  10   4       1853.44       1834.00        36.60 o                         
   3  10   4          5.78         -5.85        14.33 o                         
   4  10   4       4640.28       4595.77       113.37 o                         
   5  10   4        522.50        476.31        26.61 o                         
   6  10   4       2563.75       2647.85        59.71 o                         
   7  10   4        138.41        129.25        35.84 o                         
   8  10   4        750.45        707.16        56.36 o                         
   9  10   4         43.17         93.30        45.69 o                         
  10  10   4          6.12        159.77        80.74 o                         
 -10  11   4        568.54        640.88       110.56 o                         
  -9  11   4        654.68        631.93        60.87 o                         
  -8  11   4         88.53         51.26        29.46 o                         
  -7  11   4       1303.19       1200.88        82.49 o                         
  -6  11   4        789.61        826.94        59.70 o                         
  -5  11   4        259.14        226.73        39.89 o                         
  -4  11   4        489.46        500.36        42.34 o                         
  -3  11   4        195.27        127.43        31.59 o                         
  -2  11   4        123.60        134.50        21.48 o                         
  -1  11   4       2828.99       2774.31        60.66 o                         
   0  11   4        988.97        986.76        32.31 o                         
   1  11   4        416.15        405.19        20.24 o                         
   2  11   4         35.77         61.69        15.86 o                         
   3  11   4        674.32        631.40        27.64 o                         
   4  11   4         53.64         54.80        17.33 o                         
   5  11   4       5893.75       6029.84        91.50 o                         
   6  11   4        946.90        951.67        40.42 o                         
   7  11   4         34.38          1.55        62.10 o                         
   8  11   4          1.88         82.39        49.22 o                         
   9  11   4        588.36        557.25        60.12 o                         
  10  11   4          3.80       -167.27       167.27 o                         
 -10  12   4        177.68         46.52       163.31 o                         
  -9  12   4         77.95         12.83        89.20 o                         
  -8  12   4         10.48        -71.17        81.65 o                         
  -7  12   4       3604.44       3417.81       137.04 o                         
  -6  12   4          4.02        -28.61        51.27 o                         
  -5  12   4        745.32        723.45        55.23 o                         
  -4  12   4       1705.39       1729.90        75.05 o                         
  -3  12   4        227.34        266.96        43.10 o                         
  -2  12   4          6.56          2.68        21.32 o                         
  -1  12   4         37.17         11.53        22.50 o                         
   0  12   4         32.97         29.21        21.54 o                         
   1  12   4        280.62        274.44        20.55 o                         
   2  12   4         95.56         88.07        23.40 o                         
   3  12   4       1587.89       1604.05        55.50 o                         
   4  12   4         46.86         59.71        31.77 o                         
   5  12   4         22.18         50.33        42.86 o                         
   6  12   4        463.44        519.72        33.40 o                         
   7  12   4        149.54        158.71        58.33 o                         
   8  12   4       1409.98       1505.68       200.38 o                         
   9  12   4        354.03        174.48       225.66 o                         
  -9  13   4        529.94        407.72       117.89 o                         
  -8  13   4        623.40        617.62       104.23 o                         
  -7  13   4        116.71         55.17       126.50 o                         
  -6  13   4       4132.75       4108.31       228.89 o                         
  -5  13   4        421.74        423.91        60.00 o                         
  -4  13   4        834.59        801.93        56.49 o                         
  -3  13   4         87.21         93.69        38.37 o                         
  -2  13   4        141.12        113.78        28.37 o                         
  -1  13   4       1323.97       1353.75        49.98 o                         
   0  13   4        360.77        334.59        23.86 o                         
   1  13   4       2372.42       2348.76        67.77 o                         
   2  13   4       1857.07       1862.61        68.96 o                         
   3  13   4         21.81         29.92        32.26 o                         
   4  13   4       2136.54       2119.51       100.10 o                         
   5  13   4          8.28         -4.61        58.36 o                         
   6  13   4        253.96        263.90        64.29 o                         
   7  13   4         14.49        282.08       138.57 o                         
   8  13   4        372.03        144.13       200.92 o                         
  -8  14   4          2.16         69.88       111.22 o                         
  -7  14   4       1169.27       1218.09       119.99 o                         
  -6  14   4         84.08        101.04        72.61 o                         
  -5  14   4        140.18        -17.78        94.96 o                         
  -4  14   4        170.64        153.20        79.50 o                         
  -3  14   4        932.29        951.73        81.14 o                         
  -2  14   4          0.86        -28.43        28.43 o                         
  -1  14   4         35.12         44.43        32.74 o                         
   0  14   4        545.98        521.85        66.99 o                         
   1  14   4         73.00         96.04        48.41 o                         
   2  14   4         73.23         39.23        34.43 o                         
   3  14   4       1133.11       1083.54        66.15 o                         
   4  14   4          0.17         20.58        39.65 o                         
   5  14   4         59.50         94.89        47.51 o                         
   6  14   4         10.31        113.32        58.87 o                         
   7  14   4        291.46        451.30       105.68 o                         
  -7  15   4         67.53        232.51       124.71 o                         
  -6  15   4        580.78        860.00       170.24 o                         
  -5  15   4         97.18          9.94       106.40 o                         
  -4  15   4         56.90        103.76        71.77 o                         
  -3  15   4         36.96         32.38        60.20 o                         
  -2  15   4         54.23         94.34        34.01 o                         
  -1  15   4          2.13        -12.18        33.71 o                         
   0  15   4        255.75        294.21        60.60 o                         
   1  15   4         17.24         56.59        54.86 o                         
   2  15   4        175.31        175.16        56.29 o                         
   3  15   4         46.23         78.42        47.09 o                         
   4  15   4        269.68        355.08        61.85 o                         
   5  15   4        764.77        846.91        95.00 o                         
   6  15   4       1252.03       1127.44       120.91 o                         
  -5  16   4         21.51          2.97       159.35 o                         
  -4  16   4         39.25         70.27       139.56 o                         
  -3  16   4        965.50        874.84       158.36 o                         
  -2  16   4        884.30        832.28       150.44 o                         
  -1  16   4          8.27        -64.08        64.08 o                         
   0  16   4        278.66        292.76        68.02 o                         
   1  16   4         49.58         77.49        78.55 o                         
   2  16   4         30.07        -55.87        83.47 o                         
   3  16   4         72.72        184.09        86.08 o                         
   4  16   4        742.06        623.44       147.47 o                         
  -3  17   4         34.63        110.85       168.26 o                         
  -2  17   4        338.04        189.04       152.42 o                         
  -1  17   4         15.50       -137.58       137.58 o                         
   0  17   4         33.54         78.19       140.54 o                         
   1  17   4        338.01        582.86       152.42 o                         
   2  17   4        100.90        129.58       100.05 o                         
 -13   0   5        372.42        302.45       173.70 o                         
 -11   0   5        166.61        255.65        65.51 o                         
  -9   0   5        664.95        547.81        41.59 o                         
  -7   0   5        131.83        166.40        25.43 o                         
  -5   0   5      24571.13      25528.84       525.24 o                         
  -3   0   5         40.56         59.78        12.14 o                         
  -1   0   5       5789.39       5973.69        99.33 o                         
   1   0   5      21878.90      23297.72       588.83 o                         
   3   0   5        764.87        817.07        35.61 o                         
   5   0   5       9636.26       9960.32       356.31 o                         
   7   0   5       5479.37       5541.59       118.13 o                         
   9   0   5       1352.03       1618.23        94.01 o                         
  11   0   5       1404.43       1539.23       122.87 o                         
 -13   1   5        224.00        228.40        71.11 o                         
 -12   1   5        275.52        289.12        58.19 o                         
 -11   1   5        770.22        737.33        60.82 o                         
 -10   1   5        206.97        210.85        31.90 o                         
  -9   1   5       2543.63       2452.00        54.60 o                         
  -8   1   5       7736.48       7980.58       106.24 o                         
  -7   1   5       3386.68       3172.15        65.70 o                         
  -6   1   5       8990.05       8995.10       109.76 o                         
  -5   1   5       2836.72       2689.27        42.58 o                         
  -4   1   5        127.70        200.63        12.36 o                         
  -3   1   5       1084.93       1094.03        22.29 o                         
  -2   1   5       6951.72       6857.24        79.46 o                         
  -1   1   5       1352.18       1357.23        23.56 o                         
   0   1   5          4.33         -6.71         6.71 o                         
   1   1   5          3.42         13.95         8.03 o                         
   2   1   5        171.85        132.54        11.30 o                         
   3   1   5       6303.75       6225.50        84.01 o                         
   4   1   5       7900.52       7491.04       132.87 o                         
   5   1   5        595.28        638.04        34.08 o                         
   6   1   5         94.29        120.45        17.76 o                         
   7   1   5        180.82        167.31        20.47 o                         
   8   1   5       3015.47       2938.48        71.83 o                         
   9   1   5       6162.82       5898.15       113.49 o                         
  10   1   5         71.64         88.01        42.47 o                         
  11   1   5       1828.91       1835.50        99.08 o                         
  12   1   5        316.60        325.66        69.35 o                         
 -13   2   5         36.59        -51.95        67.57 o                         
 -12   2   5        852.10        799.19        68.27 o                         
 -11   2   5         26.36         43.78        36.82 o                         
 -10   2   5          9.99          3.21        30.67 o                         
  -9   2   5       1742.49       1824.69        53.04 o                         
  -8   2   5       2926.30       2945.04        55.10 o                         
  -7   2   5        736.84        697.17        29.65 o                         
  -6   2   5       7371.91       7495.95        94.42 o                         
  -5   2   5        417.15        362.77        17.00 o                         
  -4   2   5       6497.32       6802.48        82.14 o                         
  -3   2   5       4456.33       4169.50        53.70 o                         
  -2   2   5        296.79        309.91        13.24 o                         
  -1   2   5      22570.28      24322.21       254.95 o                         
   0   2   5         35.75         70.87         8.31 o                         
   1   2   5       3038.76       3372.97        58.14 o                         
   2   2   5         49.59         71.78        10.56 o                         
   3   2   5        272.40        326.29        16.59 o                         
   4   2   5        950.39        917.11        28.03 o                         
   5   2   5       1848.89       1658.23        39.35 o                         
   6   2   5        729.65        756.38        32.51 o                         
   7   2   5       3084.91       3160.79        65.91 o                         
   8   2   5       1758.25       1890.88        51.47 o                         
   9   2   5       1326.17       1296.31        51.57 o                         
  10   2   5       1918.67       1962.04        75.49 o                         
  11   2   5       1065.10       1094.56        72.12 o                         
  12   2   5         55.06        -22.78        67.05 o                         
 -13   3   5          7.35        -28.82        67.57 o                         
 -12   3   5         44.76         16.66        49.40 o                         
 -11   3   5        917.14        884.68        58.51 o                         
 -10   3   5          3.60         12.53        31.91 o                         
  -9   3   5         49.07         52.82        26.26 o                         
  -8   3   5       3439.53       3296.81        63.86 o                         
  -7   3   5       8630.84       8656.66       117.95 o                         
  -6   3   5       1019.61        997.60        27.09 o                         
  -5   3   5        458.42        588.53        19.33 o                         
  -4   3   5      21072.87      22507.03       266.48 o                         
  -3   3   5       4864.97       4783.44        59.36 o                         
  -2   3   5       5105.19       5038.75        61.11 o                         
  -1   3   5       2327.82       2261.89        35.43 o                         
   0   3   5         56.25         45.79         8.75 o                         
   1   3   5       4496.27       4767.45        98.65 o                         
   2   3   5       4813.71       4801.46        72.12 o                         
   3   3   5       1858.27       1697.69        34.67 o                         
   4   3   5       6440.94       6924.36        90.39 o                         
   5   3   5       3132.83       3235.95        62.40 o                         
   6   3   5        276.34        309.57        23.45 o                         
   7   3   5         29.29         36.42        21.16 o                         
   8   3   5       1900.99       1895.39        55.93 o                         
   9   3   5       1010.94        983.20        47.18 o                         
  10   3   5        501.04        463.67        44.75 o                         
  11   3   5          9.31          7.06        53.24 o                         
  12   3   5          4.05        105.03        67.00 o                         
 -13   4   5         70.94        -24.78        72.43 o                         
 -12   4   5         11.54        -48.80        48.80 o                         
 -11   4   5         38.22         -7.56        36.55 o                         
 -10   4   5       1573.74       1683.28        62.51 o                         
  -9   4   5       1920.86       1912.51        67.28 o                         
  -8   4   5       1044.87       1030.86        39.43 o                         
  -7   4   5       1825.89       1814.70        47.81 o                         
  -6   4   5       4107.91       4233.20        66.90 o                         
  -5   4   5        772.56        747.21        32.06 o                         
  -4   4   5       9011.13       9122.24       143.34 o                         
  -3   4   5       3159.46       3211.73        47.03 o                         
  -2   4   5       4355.79       4573.97        61.55 o                         
  -1   4   5      10211.30      10653.46       137.79 o                         
   0   4   5       2075.86       1790.61        34.37 o                         
   1   4   5       1997.12       1984.72        37.66 o                         
   2   4   5       2427.99       2814.39        49.04 o                         
   3   4   5       4130.35       4169.04        67.66 o                         
   4   4   5         15.92         47.51        13.20 o                         
   5   4   5       1510.97       1337.61        42.28 o                         
   6   4   5       9947.59      10187.76       148.12 o                         
   7   4   5        573.03        595.18        34.04 o                         
   8   4   5        476.45        496.75        46.59 o                         
   9   4   5        188.31        152.46        30.84 o                         
  10   4   5       1538.61       1479.84        83.93 o                         
  11   4   5          1.93         36.81        53.69 o                         
  12   4   5        199.39        342.28        75.59 o                         
 -13   5   5        300.10        185.56       112.09 o                         
 -12   5   5         16.06          2.94        54.49 o                         
 -11   5   5        254.74        245.31        39.88 o                         
 -10   5   5          3.34         11.95        27.74 o                         
  -9   5   5          3.22        -19.15        21.55 o                         
  -8   5   5       1477.26       1346.32        38.98 o                         
  -7   5   5       4665.64       4682.52        67.54 o                         
  -6   5   5          6.74        -10.47        10.47 o                         
  -5   5   5       3697.40       3682.41        65.50 o                         
  -4   5   5         44.12         82.03        14.52 o                         
  -3   5   5       3786.41       3743.79        60.98 o                         
  -2   5   5        129.40        149.50         9.52 o                         
  -1   5   5        589.57        712.22        17.73 o                         
   0   5   5         87.27         71.33         9.46 o                         
   1   5   5         90.98         89.02        14.46 o                         
   2   5   5          0.28         -9.75         9.75 o                         
   3   5   5       1498.37       1430.81        39.12 o                         
   4   5   5       2073.08       2096.54        50.96 o                         
   5   5   5       2929.26       2818.38        56.33 o                         
   6   5   5        870.81        893.21        38.97 o                         
   7   5   5         62.23        102.83        25.66 o                         
   8   5   5        267.03        280.38        33.87 o                         
   9   5   5        782.70        676.40        44.90 o                         
  10   5   5        140.06         53.68        42.63 o                         
  11   5   5         28.68        -18.71        54.29 o                         
  12   5   5        112.32        135.15        75.23 o                         
 -12   6   5          0.88        -88.26        88.26 o                         
 -11   6   5        274.12        283.03        42.42 o                         
 -10   6   5        869.84        867.44        45.37 o                         
  -9   6   5          8.45         11.58        21.30 o                         
  -8   6   5       1470.44       1379.41        49.62 o                         
  -7   6   5        239.91        242.98        17.12 o                         
  -6   6   5       1652.81       1555.30        44.08 o                         
  -5   6   5       3975.10       3724.91        66.77 o                         
  -4   6   5       8731.12       8667.18       121.72 o                         
  -3   6   5         14.73          9.92        11.19 o                         
  -2   6   5       1072.28        966.22        20.83 o                         
  -1   6   5       3777.40       3854.36        51.15 o                         
   0   6   5        831.16        730.09        23.13 o                         
   1   6   5       6727.10       6982.95       107.64 o                         
   2   6   5      12118.54      12349.01       149.86 o                         
   3   6   5       2311.29       2218.79        42.88 o                         
   4   6   5        387.27        408.40        23.77 o                         
   5   6   5       2298.07       2277.38        56.23 o                         
   6   6   5       5016.08       5129.25        83.23 o                         
   7   6   5       1729.08       1698.34        57.75 o                         
   8   6   5        117.76         92.68        32.48 o                         
   9   6   5         75.45         91.23        36.31 o                         
  10   6   5        314.92        237.18        45.60 o                         
  11   6   5         83.09        -19.99        57.68 o                         
  12   6   5          4.67         18.13       175.68 o                         
 -12   7   5         94.93        -33.41        78.12 o                         
 -11   7   5        265.34        304.08        66.27 o                         
 -10   7   5          5.02         -3.49        25.03 o                         
  -9   7   5        280.02        245.92        27.37 o                         
  -8   7   5        287.75        274.89        42.04 o                         
  -7   7   5         49.34         -0.10        29.66 o                         
  -6   7   5       3441.65       3425.56        67.29 o                         
  -5   7   5        504.73        505.67        26.79 o                         
  -4   7   5      14074.48      14473.46       206.97 o                         
  -3   7   5       1806.05       1688.58        42.89 o                         
  -2   7   5        483.18        523.83        16.03 o                         
  -1   7   5        225.99        237.19        16.53 o                         
   0   7   5         52.73         28.63        11.16 o                         
   1   7   5       3500.19       3550.21        65.01 o                         
   2   7   5      13888.96      14096.00       169.36 o                         
   3   7   5        886.46        817.15        28.40 o                         
   4   7   5       2611.58       2565.55        54.34 o                         
   5   7   5       1949.09       1897.75        50.58 o                         
   6   7   5         20.57         21.22        23.59 o                         
   7   7   5       4384.56       4316.38        97.62 o                         
   8   7   5       5884.76       5741.96       109.91 o                         
   9   7   5        780.38        868.54        51.18 o                         
  10   7   5        284.16        311.00        50.21 o                         
  11   7   5         10.95        -44.64        59.77 o                         
 -12   8   5        299.69        123.77       173.55 o                         
 -11   8   5         26.11         65.70       106.86 o                         
 -10   8   5         30.36         66.17        49.51 o                         
  -9   8   5       2427.93       2533.30        97.54 o                         
  -8   8   5        862.07        863.62        43.24 o                         
  -7   8   5        163.21        155.78        26.21 o                         
  -6   8   5        205.75        258.97        22.28 o                         
  -5   8   5       3804.09       3832.12        68.61 o                         
  -4   8   5        631.63        661.25        30.32 o                         
  -3   8   5       4170.20       4095.30        74.75 o                         
  -2   8   5          0.35         15.81        10.92 o                         
  -1   8   5        215.73        173.79        13.36 o                         
   0   8   5         19.39          5.46        12.19 o                         
   1   8   5       1296.01       1387.85        38.73 o                         
   2   8   5        978.72       1021.66        29.62 o                         
   3   8   5        784.85        827.39        29.60 o                         
   4   8   5        115.43         96.08        18.26 o                         
   5   8   5        203.70        257.95        25.38 o                         
   6   8   5          5.19         31.94        24.68 o                         
   7   8   5       2311.81       2190.69        81.86 o                         
   8   8   5         45.59        -43.75        52.44 o                         
   9   8   5         46.24         11.22        50.23 o                         
  10   8   5        350.90        294.31        56.38 o                         
  11   8   5        296.01        186.33        72.14 o                         
 -11   9   5        426.89        323.14        85.01 o                         
 -10   9   5        516.97        474.11        56.84 o                         
  -9   9   5       1317.51       1629.44       114.13 o                         
  -8   9   5       2434.11       2457.60        76.57 o                         
  -7   9   5       1654.54       1740.82        54.57 o                         
  -6   9   5       1776.99       1921.05        53.39 o                         
  -5   9   5       1148.82       1205.47        39.08 o                         
  -4   9   5       1643.28       1604.22        35.03 o                         
  -3   9   5         20.27         13.60        22.62 o                         
  -2   9   5       1464.46       1412.06        25.23 o                         
  -1   9   5        143.00        169.28        14.19 o                         
   0   9   5        132.61         88.91        13.03 o                         
   1   9   5        380.80        355.35        23.33 o                         
   2   9   5        504.68        517.05        25.47 o                         
   3   9   5        158.51        184.44        18.39 o                         
   4   9   5       1935.50       1986.47        56.50 o                         
   5   9   5        528.78        513.13        28.59 o                         
   6   9   5         21.53          9.83        26.18 o                         
   7   9   5        127.70        147.31        35.73 o                         
   8   9   5       1623.91       1824.95        88.19 o                         
   9   9   5        694.53        728.69        66.58 o                         
  10   9   5         46.62         19.60        64.80 o                         
 -11  10   5        190.05        199.87       276.14 o                         
 -10  10   5        224.12        181.05        83.03 o                         
  -9  10   5        898.77        894.69        62.75 o                         
  -8  10   5          0.33        -31.30        31.30 o                         
  -7  10   5        207.89        196.43        29.03 o                         
  -6  10   5          0.42         -1.07        30.49 o                         
  -5  10   5       7004.73       7175.61       150.81 o                         
  -4  10   5       1528.38       1525.16        64.56 o                         
  -3  10   5        168.64        127.04        35.87 o                         
  -2  10   5        319.38        317.05        24.19 o                         
  -1  10   5       4326.67       4460.66        63.38 o                         
   0  10   5         35.59         29.75        13.99 o                         
   1  10   5        204.34        205.83        18.63 o                         
   2  10   5         65.67         63.76        15.56 o                         
   3  10   5        218.12        258.91        25.24 o                         
   4  10   5         27.54         36.38        23.10 o                         
   5  10   5       3153.86       3207.80        63.63 o                         
   6  10   5       1686.69       1785.03        59.92 o                         
   7  10   5       2220.12       2355.39        73.07 o                         
   8  10   5         16.71         45.49        48.23 o                         
   9  10   5        247.96        413.25        83.54 o                         
  10  10   5         15.04        120.55        83.53 o                         
 -10  11   5         31.73         31.97        99.51 o                         
  -9  11   5          0.97         77.21        59.13 o                         
  -8  11   5        177.23        197.22        33.55 o                         
  -7  11   5       2026.70       2135.36       144.56 o                         
  -6  11   5       1594.44       1734.46        87.40 o                         
  -5  11   5        758.67        739.45        54.05 o                         
  -4  11   5       1007.79       1042.12        61.06 o                         
  -3  11   5         29.09         15.41        29.63 o                         
  -2  11   5       3562.15       3618.70        73.64 o                         
  -1  11   5       1116.72       1145.58        42.71 o                         
   0  11   5        520.17        492.22        32.14 o                         
   1  11   5        211.19        168.33        19.13 o                         
   2  11   5        194.16        185.74        19.85 o                         
   3  11   5        563.16        523.37        29.12 o                         
   4  11   5        157.79        202.05        22.40 o                         
   5  11   5        310.53        290.04        27.12 o                         
   6  11   5         24.23         85.43        28.62 o                         
   7  11   5        161.97        167.64        37.84 o                         
   8  11   5       1109.95       1315.43        98.60 o                         
   9  11   5        540.89        571.04        82.82 o                         
 -10  12   5          8.37       -150.44       150.44 o                         
  -9  12   5        866.99        709.50       109.85 o                         
  -8  12   5       1136.57       1301.61       117.57 o                         
  -7  12   5        109.41         65.07        62.22 o                         
  -6  12   5       1926.87       2071.38       110.36 o                         
  -5  12   5       1183.59       1244.64        76.53 o                         
  -4  12   5         80.96         48.44        39.43 o                         
  -3  12   5        154.57        187.07        39.16 o                         
  -2  12   5        103.60        101.97        29.10 o                         
  -1  12   5       1131.36       1150.14        44.58 o                         
   0  12   5        145.37        128.17        20.09 o                         
   1  12   5          4.74         -3.49        17.04 o                         
   2  12   5        145.04        186.04        19.36 o                         
   3  12   5       1263.15       1351.94        39.12 o                         
   4  12   5        386.27        388.01        29.37 o                         
   5  12   5       1244.73       1360.85        46.03 o                         
   6  12   5         50.36         30.52        34.24 o                         
   7  12   5         64.91         40.77        50.14 o                         
   8  12   5        445.19        695.49       220.17 o                         
   9  12   5        242.31        112.68       118.25 o                         
  -9  13   5         75.96        139.13       178.65 o                         
  -8  13   5         46.39        171.15        95.81 o                         
  -7  13   5       1749.27       1892.47       129.55 o                         
  -6  13   5         40.96        101.23       138.57 o                         
  -5  13   5        115.86        177.46        63.85 o                         
  -4  13   5         11.87         -4.42        42.97 o                         
  -3  13   5        618.19        576.54        48.03 o                         
  -2  13   5        889.58        850.09        54.82 o                         
  -1  13   5        643.78        564.88        46.13 o                         
   0  13   5         83.85        110.17        50.09 o                         
   1  13   5         57.94         48.55        16.87 o                         
   2  13   5         43.70          7.82        48.74 o                         
   3  13   5         87.99         77.53        38.38 o                         
   4  13   5        151.39        149.83        39.38 o                         
   5  13   5        443.04        473.37        49.04 o                         
   6  13   5        172.39        172.28        59.00 o                         
   7  13   5        145.63         96.07       124.21 o                         
   8  13   5        753.94        655.23       250.36 o                         
  -8  14   5        153.46        213.84       113.71 o                         
  -7  14   5        917.23       1026.49       190.03 o                         
  -6  14   5        836.50        744.78        82.25 o                         
  -5  14   5        218.67        131.52        96.79 o                         
  -4  14   5        794.40        869.00       110.13 o                         
  -3  14   5        753.03        667.08        58.85 o                         
  -2  14   5         86.44         69.33        29.96 o                         
  -1  14   5       1117.17       1083.09        58.15 o                         
   0  14   5       1390.45       1448.07        48.03 o                         
   1  14   5        352.86        357.72        49.69 o                         
   2  14   5        681.21        686.38        56.00 o                         
   3  14   5        391.12        388.21        63.92 o                         
   4  14   5         53.69         16.42        49.51 o                         
   5  14   5        384.83        330.10        75.41 o                         
   6  14   5        741.42        635.71        80.88 o                         
   7  14   5         13.03        -99.96       171.23 o                         
  -7  15   5        624.69        663.13       173.16 o                         
  -6  15   5         50.45        -48.95        94.69 o                         
  -5  15   5        451.83        477.07        91.70 o                         
  -4  15   5          0.06        115.48        74.67 o                         
  -3  15   5        520.73        667.88       101.45 o                         
  -2  15   5        578.02        569.86        49.00 o                         
  -1  15   5         88.00        107.32        52.90 o                         
   0  15   5        173.69        222.59        57.13 o                         
   1  15   5         47.74         34.97        62.13 o                         
   2  15   5         76.81        -11.67        41.67 o                         
   3  15   5        174.58         86.74        50.13 o                         
   4  15   5        264.06        245.10        72.87 o                         
   5  15   5        402.43        448.22        72.84 o                         
   6  15   5        132.22        267.39       103.58 o                         
  -5  16   5        937.29        811.50       187.06 o                         
  -4  16   5        166.78        144.50       153.41 o                         
  -3  16   5          9.96        210.82       146.48 o                         
  -2  16   5        580.29        659.08       148.46 o                         
  -1  16   5        144.81        -41.57       127.68 o                         
   0  16   5        159.93        133.45        79.68 o                         
   1  16   5        219.04        303.02        73.56 o                         
   2  16   5          6.39        -32.11        82.75 o                         
   3  16   5         12.57        -50.68       136.59 o                         
   4  16   5         44.42        -17.82       138.57 o                         
  -2  17   5        629.92        600.68       176.18 o                         
  -1  17   5          6.43       -103.92       147.47 o                         
   0  17   5        158.79        257.34       154.40 o                         
   1  17   5        114.75        215.77       147.47 o                         
 -12   0   6        553.36        634.60       122.68 o                         
 -10   0   6          2.86        -12.99        36.75 o                         
  -8   0   6       2800.44       2738.89        74.75 o                         
  -6   0   6       2057.51       1906.63        53.72 o                         
  -4   0   6       1014.62        900.50        32.21 o                         
  -2   0   6      51221.57      56024.23       815.20 o                         
   0   0   6       5246.69       5464.17       109.89 o                         
   2   0   6       5194.00       5467.03       115.24 o                         
   4   0   6       5992.91       5875.93       129.13 o                         
   6   0   6       1377.79       1499.97       105.33 o                         
   8   0   6       2492.31       2508.21        84.77 o                         
  10   0   6        401.44        503.73        92.00 o                         
  12   0   6        338.75        275.97       100.61 o                         
 -13   1   6       1183.53       1336.35        90.46 o                         
 -12   1   6         19.25         54.59        65.23 o                         
 -11   1   6        457.77        455.95        51.86 o                         
 -10   1   6         84.67        -18.45        28.40 o                         
  -9   1   6       1016.69       1009.98        39.69 o                         
  -8   1   6        264.49        269.08        22.46 o                         
  -7   1   6       1174.88       1103.27        34.59 o                         
  -6   1   6        942.71       1000.35        30.32 o                         
  -5   1   6       4318.10       4057.20        57.91 o                         
  -4   1   6       5752.08       6366.95        79.20 o                         
  -3   1   6      14552.02      14554.04       159.99 o                         
  -2   1   6       5760.98       6024.39        72.90 o                         
  -1   1   6       5229.24       5172.37        64.13 o                         
   0   1   6       1290.43       1299.89        28.54 o                         
   1   1   6       5261.81       5107.15        75.08 o                         
   2   1   6       3153.24       3333.23        56.43 o                         
   3   1   6       4262.49       4093.12        63.29 o                         
   4   1   6          0.00        -10.00        11.73 o                         
   5   1   6       1820.07       1722.49        44.93 o                         
   6   1   6        259.98        272.55        21.88 o                         
   7   1   6       7398.17       7587.88       106.34 o                         
   8   1   6        143.89        151.83        29.22 o                         
   9   1   6        171.08        220.79        31.89 o                         
  10   1   6        426.20        460.04        55.70 o                         
  11   1   6       1381.04       1382.08       117.13 o                         
  12   1   6         10.08         64.09        70.69 o                         
 -13   2   6        145.74        123.78        67.29 o                         
 -12   2   6        596.03        672.19        79.71 o                         
 -11   2   6        172.49        118.89        45.65 o                         
 -10   2   6        267.28        291.45        35.51 o                         
  -9   2   6       1901.17       1827.07        56.10 o                         
  -8   2   6        180.66        149.86        19.56 o                         
  -7   2   6       8286.42       8334.77       106.42 o                         
  -6   2   6      10891.63      10897.20       130.31 o                         
  -5   2   6         42.40         47.40        10.46 o                         
  -4   2   6       1440.33       1395.39        31.75 o                         
  -3   2   6       2111.62       1867.63        31.17 o                         
  -2   2   6       5230.46       5222.47        64.81 o                         
  -1   2   6       9916.77      10214.91       115.08 o                         
   0   2   6       1196.43       1111.14        24.51 o                         
   1   2   6       1229.47       1388.95        31.23 o                         
   2   2   6       1462.82       1249.01        31.28 o                         
   3   2   6       8874.22       9460.68       257.48 o                         
   4   2   6       1977.90       1960.63        42.52 o                         
   5   2   6       3281.47       3147.20        94.72 o                         
   6   2   6       3975.87       3967.22        70.30 o                         
   7   2   6        512.40        451.79        32.16 o                         
   8   2   6       1521.45       1573.88        54.15 o                         
   9   2   6       1231.96       1225.17        69.47 o                         
  10   2   6       1716.46       1567.55        93.91 o                         
  11   2   6        194.29        195.04        58.11 o                         
  12   2   6         88.90         52.26       100.66 o                         
 -13   3   6          6.21         10.47        81.37 o                         
 -12   3   6        348.52        346.62        52.32 o                         
 -11   3   6          0.79        -34.04        37.48 o                         
 -10   3   6         43.36         87.99        32.17 o                         
  -9   3   6        914.26        825.26        40.79 o                         
  -8   3   6        612.53        602.44        30.75 o                         
  -7   3   6        676.45        646.30        26.54 o                         
  -6   3   6       2543.20       2556.67        43.85 o                         
  -5   3   6        337.91        326.09        20.67 o                         
  -4   3   6      10641.68      11039.64       126.12 o                         
  -3   3   6       1222.64       1231.19        26.82 o                         
  -2   3   6       4733.48       5108.70        63.73 o                         
  -1   3   6       1301.92       1422.94        28.06 o                         
   0   3   6       6594.83       6460.49        78.20 o                         
   1   3   6          6.70         23.87        10.82 o                         
   2   3   6        473.01        560.46        22.84 o                         
   3   3   6       1482.53       1477.43        52.34 o                         
   4   3   6        231.16        231.63        18.23 o                         
   5   3   6         85.24        101.43        16.13 o                         
   6   3   6          7.82         45.79        19.03 o                         
   7   3   6        789.26        813.86        48.44 o                         
   8   3   6       3385.27       3306.64        76.42 o                         
   9   3   6         37.42          8.29        42.42 o                         
  10   3   6       1455.38       1465.99        76.30 o                         
  11   3   6        876.06        880.13        94.67 o                         
  12   3   6        170.94        174.50       107.63 o                         
 -13   4   6        380.32        336.54        85.52 o                         
 -12   4   6         45.03         31.54        51.47 o                         
 -11   4   6        485.00        488.45        43.31 o                         
 -10   4   6         53.00         65.53        31.29 o                         
  -9   4   6        470.88        438.85        31.40 o                         
  -8   4   6        943.52        918.81        36.77 o                         
  -7   4   6        899.82        888.22        33.73 o                         
  -6   4   6       1540.11       1582.54        47.26 o                         
  -5   4   6       5282.89       5267.75        75.38 o                         
  -4   4   6        676.02        756.69        18.88 o                         
  -3   4   6       1360.88       1208.59        24.24 o                         
  -2   4   6       3437.27       3329.32        49.88 o                         
  -1   4   6        160.47         97.77        11.51 o                         
   0   4   6       3032.61       3211.33        49.02 o                         
   1   4   6       1679.29       1794.39        40.77 o                         
   2   4   6       3307.42       3265.07        48.75 o                         
   3   4   6        173.81        146.07        19.38 o                         
   4   4   6       4170.07       4166.83        67.24 o                         
   5   4   6       1938.16       1984.24        43.92 o                         
   6   4   6       2321.47       2439.23        62.23 o                         
   7   4   6        187.53        182.97        25.78 o                         
   8   4   6          5.87         31.40        28.79 o                         
   9   4   6       1121.45       1149.28        57.13 o                         
  10   4   6        283.42        374.73        51.56 o                         
  11   4   6        242.40        196.11        60.45 o                         
  12   4   6         82.49         53.27        71.64 o                         
 -13   5   6          2.62        -84.82       107.14 o                         
 -12   5   6         31.92          9.77        53.91 o                         
 -11   5   6        118.50        106.52        43.98 o                         
 -10   5   6       2270.90       2367.04        67.68 o                         
  -9   5   6        720.05        624.30        31.91 o                         
  -8   5   6        509.23        488.46        24.34 o                         
  -7   5   6       2143.70       2139.57        46.46 o                         
  -6   5   6        287.16        285.14        15.80 o                         
  -5   5   6        323.85        271.01        20.98 o                         
  -4   5   6      16767.47      16433.12       268.52 o                         
  -3   5   6        788.11        777.83        28.30 o                         
  -2   5   6        111.69         95.41         9.77 o                         
  -1   5   6        171.75        179.26        11.88 o                         
   0   5   6      12168.46      12188.82       136.96 o                         
   1   5   6       1806.61       1840.40        39.35 o                         
   2   5   6       1041.19       1112.07        27.49 o                         
   3   5   6       2647.86       2819.50        54.31 o                         
   4   5   6       1530.34       1432.78        44.62 o                         
   5   5   6        273.26        295.71        25.71 o                         
   6   5   6       9482.43       9509.27       157.90 o                         
   7   5   6       1640.91       1563.83        51.84 o                         
   8   5   6        565.66        635.36        43.69 o                         
   9   5   6        334.14        314.19        42.86 o                         
  10   5   6          3.46        -20.18        46.96 o                         
  11   5   6         67.59         -9.35        67.43 o                         
  12   5   6        689.62        698.03       143.60 o                         
 -12   6   6         27.67         73.72        74.81 o                         
 -11   6   6       1239.84       1204.01        82.40 o                         
 -10   6   6        147.09        104.19        27.93 o                         
  -9   6   6        379.79        371.95        29.72 o                         
  -8   6   6       2102.91       2009.68        52.99 o                         
  -7   6   6        997.89        903.86        41.89 o                         
  -6   6   6        734.10        736.24        38.36 o                         
  -5   6   6       6871.60       6754.88       103.85 o                         
  -4   6   6          1.09         18.48        14.17 o                         
  -3   6   6       2662.37       2434.53        47.50 o                         
  -2   6   6       1708.02       1545.37        29.82 o                         
  -1   6   6       5002.35       5216.90        66.17 o                         
   0   6   6        352.27        398.33        16.89 o                         
   1   6   6         47.60         58.93        12.87 o                         
   2   6   6        247.30        257.48        16.90 o                         
   3   6   6        354.86        348.46        20.44 o                         
   4   6   6       3179.71       3130.79        61.91 o                         
   5   6   6       2180.94       2274.85        55.98 o                         
   6   6   6        248.96        309.39        28.25 o                         
   7   6   6        667.38        637.77        39.44 o                         
   8   6   6        414.45        382.68        38.71 o                         
   9   6   6        998.91       1111.58       167.76 o                         
  10   6   6        294.02        368.45        59.31 o                         
  11   6   6        235.73        250.84        84.83 o                         
 -12   7   6        255.96        398.34        98.76 o                         
 -11   7   6          6.22        -24.11        56.44 o                         
 -10   7   6         62.18         48.73        28.47 o                         
  -9   7   6        768.52        795.96        54.48 o                         
  -8   7   6       3236.96       3248.95        76.18 o                         
  -7   7   6        781.11        745.20        38.95 o                         
  -6   7   6        142.42        147.14        21.41 o                         
  -5   7   6        185.56        202.65        20.74 o                         
  -4   7   6        726.41        673.39        27.86 o                         
  -3   7   6       4139.85       4035.93        75.84 o                         
  -2   7   6         42.36         57.40        11.08 o                         
  -1   7   6         46.05         56.62        10.37 o                         
   0   7   6        434.76        351.76        16.28 o                         
   1   7   6       1288.63       1217.37        36.73 o                         
   2   7   6       1087.95       1108.73        31.15 o                         
   3   7   6       2403.76       2304.27        48.17 o                         
   4   7   6         76.05         50.13        17.72 o                         
   5   7   6        107.59        104.36        22.99 o                         
   6   7   6        379.73        403.71        32.58 o                         
   7   7   6       3416.56       3472.76       101.34 o                         
   8   7   6        344.08        319.40        42.39 o                         
   9   7   6          3.27        -67.04        70.71 o                         
  10   7   6        715.89        752.71        58.90 o                         
  11   7   6        543.49        503.24        74.65 o                         
 -12   8   6          6.85         14.18       154.98 o                         
 -11   8   6         13.90        -32.63        65.32 o                         
 -10   8   6         26.55         31.68        49.10 o                         
  -9   8   6         19.32        -31.30        39.29 o                         
  -8   8   6        363.56        296.52        37.12 o                         
  -7   8   6        230.14        270.24        32.42 o                         
  -6   8   6       9543.10       9627.77       141.78 o                         
  -5   8   6        131.56        148.89        20.10 o                         
  -4   8   6       1380.02       1323.68        43.61 o                         
  -3   8   6        219.35        194.24        20.29 o                         
  -2   8   6       1062.49       1051.73        27.05 o                         
  -1   8   6       2093.01       2005.09        35.18 o                         
   0   8   6       4329.76       4357.60        64.59 o                         
   1   8   6        469.69        452.77        32.39 o                         
   2   8   6       8436.47       8375.64       119.74 o                         
   3   8   6        131.81        100.53        18.46 o                         
   4   8   6         54.87         25.65        25.69 o                         
   5   8   6        313.18        340.12        26.45 o                         
   6   8   6       3803.78       3884.48        88.59 o                         
   7   8   6         69.25        132.94        36.97 o                         
   8   8   6       2213.79       2100.15       111.43 o                         
   9   8   6       1943.78       2032.69       100.67 o                         
  10   8   6        220.49        294.49        59.46 o                         
  11   8   6        143.05         46.50       114.32 o                         
 -11   9   6         95.30         29.95        75.52 o                         
 -10   9   6          2.21        -76.86        76.86 o                         
  -9   9   6        828.19        914.35        66.14 o                         
  -8   9   6        145.12        113.98        32.38 o                         
  -7   9   6        121.27        113.92        27.05 o                         
  -6   9   6        735.70        741.25        36.75 o                         
  -5   9   6       4950.16       5012.93        96.42 o                         
  -4   9   6        859.25        821.26        35.66 o                         
  -3   9   6       3753.06       3757.62       102.15 o                         
  -2   9   6         23.16         35.12         9.84 o                         
  -1   9   6       2213.70       2193.04        38.13 o                         
   0   9   6        120.52        103.93        17.56 o                         
   1   9   6       4019.96       3991.62        76.18 o                         
   2   9   6        172.64        214.34        23.35 o                         
   3   9   6        542.52        501.28        25.94 o                         
   4   9   6        370.31        363.58        25.17 o                         
   5   9   6       1517.02       1489.11        47.62 o                         
   6   9   6         78.63         76.09        26.70 o                         
   7   9   6       2659.50       2789.55        86.54 o                         
   8   9   6         10.50         66.29        47.30 o                         
   9   9   6        314.80        287.99        61.60 o                         
  10   9   6        231.45        270.47        71.14 o                         
 -11  10   6        287.15        200.94       187.56 o                         
 -10  10   6        598.47        673.85        98.21 o                         
  -9  10   6        198.62        214.28        56.22 o                         
  -8  10   6          8.69         46.14        35.14 o                         
  -7  10   6        142.04        200.54        30.67 o                         
  -6  10   6         79.12         44.46        26.92 o                         
  -5  10   6       1277.89       1295.50        45.70 o                         
  -4  10   6       3862.88       3757.79       101.29 o                         
  -3  10   6        180.05        174.52        30.88 o                         
  -2  10   6       8997.46       8963.17       116.24 o                         
  -1  10   6        611.32        580.24        24.25 o                         
   0  10   6       2801.06       2699.69        70.07 o                         
   1  10   6          3.00          5.75        19.28 o                         
   2  10   6       1072.38       1128.11        39.23 o                         
   3  10   6        266.30        254.46        22.87 o                         
   4  10   6        278.14        266.61        24.74 o                         
   5  10   6       1048.30       1036.87        45.74 o                         
   6  10   6         21.82         50.90        32.57 o                         
   7  10   6        110.83         60.62        37.63 o                         
   8  10   6        365.00        346.74        56.93 o                         
   9  10   6          0.66         63.95       117.49 o                         
  10  10   6        478.06        575.97        79.62 o                         
 -10  11   6        139.33         73.24        99.38 o                         
  -9  11   6        441.04        388.56        93.98 o                         
  -8  11   6          9.81        -20.20        33.01 o                         
  -7  11   6         51.87         58.19        67.71 o                         
  -6  11   6        143.30        121.19        55.63 o                         
  -5  11   6       2420.35       2480.16        89.68 o                         
  -4  11   6        461.79        436.20        43.59 o                         
  -3  11   6       7222.64       7417.10       147.79 o                         
  -2  11   6         78.89         62.33        19.77 o                         
  -1  11   6       4147.62       4239.74        78.09 o                         
   0  11   6        138.20        115.35        18.99 o                         
   1  11   6        523.64        557.98        27.75 o                         
   2  11   6        514.67        532.18        29.19 o                         
   3  11   6       3781.44       3904.34        68.40 o                         
   4  11   6         31.53         66.28        23.07 o                         
   5  11   6        133.17        168.32        28.35 o                         
   6  11   6        340.24        356.92        35.35 o                         
   7  11   6       1342.67       1302.48        61.29 o                         
   8  11   6         49.76         27.35        55.70 o                         
   9  11   6        171.73         57.65       101.11 o                         
  -9  12   6          2.93         54.03       198.45 o                         
  -8  12   6        212.89        281.26       124.71 o                         
  -7  12   6        913.84        985.24       107.42 o                         
  -6  12   6       1054.29       1311.09       142.46 o                         
  -5  12   6         83.07         -3.08        75.61 o                         
  -4  12   6        325.86        318.94        45.57 o                         
  -3  12   6        511.71        528.74        46.48 o                         
  -2  12   6       1119.99       1050.00        38.30 o                         
  -1  12   6        495.89        510.06        38.01 o                         
   0  12   6        516.21        548.15        28.81 o                         
   1  12   6         60.05         58.68        18.81 o                         
   2  12   6       1161.07       1160.05        44.09 o                         
   3  12   6        312.48        346.49        35.92 o                         
   4  12   6         30.40         60.61        24.55 o                         
   5  12   6       1155.90       1189.87        47.18 o                         
   6  12   6         71.00         64.42        42.55 o                         
   7  12   6          3.20         28.01        49.63 o                         
   8  12   6        403.81        521.87       113.03 o                         
  -9  13   6          2.22       -141.53       158.36 o                         
  -8  13   6        977.86        834.44       232.10 o                         
  -7  13   6       1083.51       1217.47       116.02 o                         
  -6  13   6        604.97        586.82        74.08 o                         
  -5  13   6        293.88        284.95        61.06 o                         
  -4  13   6        193.59        173.08        52.78 o                         
  -3  13   6         78.52         20.01        40.20 o                         
  -2  13   6         58.47         44.18        28.64 o                         
  -1  13   6        127.71        127.56        71.26 o                         
   0  13   6        855.07        821.52        35.44 o                         
   1  13   6         92.88         87.31        20.27 o                         
   2  13   6        194.29        254.10        23.80 o                         
   3  13   6        225.45        272.18        24.85 o                         
   4  13   6        160.59        186.19        25.25 o                         
   5  13   6         77.62         99.40        32.51 o                         
   6  13   6         54.32         84.82        53.01 o                         
   7  13   6         37.78        361.95       130.65 o                         
   8  13   6       1440.16       1822.03       592.81 o                         
  -8  14   6         55.23         57.51       154.40 o                         
  -7  14   6        903.93        879.97       117.37 o                         
  -6  14   6         36.08        -73.65        73.65 o                         
  -5  14   6        356.07        459.61        75.92 o                         
  -4  14   6         24.06         42.83        57.20 o                         
  -3  14   6        877.73        854.38        66.29 o                         
  -2  14   6         69.13         53.20        26.63 o                         
  -1  14   6       1651.17       1559.30        64.85 o                         
   0  14   6          2.26        -28.43        28.43 o                         
   1  14   6          0.55          8.34        21.90 o                         
   2  14   6         65.14        110.49        40.22 o                         
   3  14   6        104.52         74.96        54.93 o                         
   4  14   6        102.72         87.64        52.42 o                         
   5  14   6         15.75        -37.29        61.03 o                         
   6  14   6         46.30         70.76       108.13 o                         
   7  14   6         51.11        -12.31       114.62 o                         
  -6  15   6        336.43        525.63       110.81 o                         
  -5  15   6        304.33        470.87       212.25 o                         
  -4  15   6       1700.17       1511.67       114.31 o                         
  -3  15   6        513.43        576.45        81.48 o                         
  -2  15   6        337.07        168.26       117.78 o                         
  -1  15   6          6.64        -25.11        88.09 o                         
   0  15   6        324.73        416.85        71.46 o                         
   1  15   6         62.65         16.00        61.29 o                         
   2  15   6        331.41        336.66        69.84 o                         
   3  15   6        169.79        224.09        85.14 o                         
   4  15   6        174.23        190.59        69.25 o                         
   5  15   6         34.63        -42.14        90.76 o                         
  -5  16   6        912.55        993.61       194.98 o                         
  -4  16   6         65.54        -32.66       158.36 o                         
  -3  16   6        519.52        587.81       163.31 o                         
  -2  16   6       2482.60       2512.68       254.37 o                         
  -1  16   6        170.94        -23.75       127.68 o                         
   0  16   6         38.40         84.52        79.94 o                         
   1  16   6        191.84        349.80        82.92 o                         
   2  16   6        292.89        362.59        95.26 o                         
   3  16   6        154.87        124.90        92.01 o                         
   4  16   6        124.10         61.82       116.30 o                         
  -1  17   6         40.87        135.60       157.37 o                         
   0  17   6          0.85        -25.73       155.39 o                         
 -13   0   7       2268.66       2319.36       172.34 o                         
 -11   0   7        900.04        937.84        71.86 o                         
  -9   0   7       1492.14       1485.41        70.24 o                         
  -7   0   7       2846.59       2786.72        73.03 o                         
  -5   0   7      11330.07      12370.71       301.83 o                         
  -3   0   7      35208.81      37351.34       553.38 o                         
  -1   0   7        818.91        769.40        29.53 o                         
   1   0   7       9673.17       9081.56       175.23 o                         
   3   0   7        973.01        951.42        37.69 o                         
   5   0   7        380.13        408.85        68.58 o                         
   7   0   7       4636.78       4781.05       113.66 o                         
   9   0   7       1055.47        901.62        62.56 o                         
  11   0   7         10.42        -54.67        83.82 o                         
 -13   1   7       1523.20       1650.19       157.97 o                         
 -12   1   7       1564.72       1495.91       101.77 o                         
 -11   1   7        680.64        710.50        59.68 o                         
 -10   1   7         25.45          1.55        26.45 o                         
  -9   1   7       2780.04       2745.68        59.20 o                         
  -8   1   7        668.41        700.95        33.81 o                         
  -7   1   7       4437.92       4549.31        69.57 o                         
  -6   1   7       3503.45       3419.50        57.78 o                         
  -5   1   7         88.86         89.88        13.22 o                         
  -4   1   7        529.05        390.06        17.85 o                         
  -3   1   7         52.29         45.69         9.37 o                         
  -2   1   7      11920.21      12267.49       137.83 o                         
  -1   1   7       5073.55       4839.13        62.73 o                         
   0   1   7       1720.58       1647.37        34.78 o                         
   1   1   7       1478.90       1369.18        32.59 o                         
   2   1   7        714.90        758.64        26.79 o                         
   3   1   7       2957.83       3065.67        57.10 o                         
   4   1   7       3175.29       3040.32        60.02 o                         
   5   1   7        126.40        138.34        19.59 o                         
   6   1   7        586.73        554.97        29.05 o                         
   7   1   7       1438.25       1492.83        48.79 o                         
   8   1   7         90.14         87.72        29.69 o                         
   9   1   7       1253.99       1174.92        56.63 o                         
  10   1   7       2872.75       2876.44       113.69 o                         
  11   1   7         17.97        172.26        64.29 o                         
  12   1   7          3.36        -68.59        72.67 o                         
 -13   2   7        800.38        702.26        77.45 o                         
 -12   2   7          1.12        -27.70        55.00 o                         
 -11   2   7         36.05         42.64        39.98 o                         
 -10   2   7         38.41         34.62        29.38 o                         
  -9   2   7       1273.87       1254.80        46.49 o                         
  -8   2   7          7.57         -7.88        17.58 o                         
  -7   2   7        769.66        795.56        29.60 o                         
  -6   2   7         14.84         22.73        14.39 o                         
  -5   2   7       1512.98       1610.97        33.29 o                         
  -4   2   7         56.17         32.79        14.22 o                         
  -3   2   7      20651.54      21762.30       234.22 o                         
  -2   2   7       5523.48       5388.84        68.56 o                         
  -1   2   7        133.72        127.50        11.68 o                         
   0   2   7       5637.05       5813.19        84.46 o                         
   1   2   7         10.43         15.73        10.60 o                         
   2   2   7        255.59        248.19        19.86 o                         
   3   2   7        120.95         83.94        14.96 o                         
   4   2   7       2476.61       2408.79        52.63 o                         
   5   2   7        516.07        508.34        28.32 o                         
   6   2   7       1062.43       1111.41        39.76 o                         
   7   2   7        791.78        816.57        37.85 o                         
   8   2   7        671.75        774.71        38.63 o                         
   9   2   7       1702.80       1702.46        66.67 o                         
  10   2   7        689.37        720.41        60.52 o                         
  11   2   7       1607.02       1531.69        86.76 o                         
  12   2   7          4.81        -20.68        73.61 o                         
 -13   3   7        672.22        605.58       100.86 o                         
 -12   3   7         44.52         63.62        53.94 o                         
 -11   3   7        293.27        371.89        43.92 o                         
 -10   3   7          2.02          6.70        33.83 o                         
  -9   3   7         26.42         13.51        24.45 o                         
  -8   3   7        905.35        815.08        33.11 o                         
  -7   3   7        940.26        943.82        31.54 o                         
  -6   3   7       1000.13       1000.96        29.68 o                         
  -5   3   7       7507.95       7627.85       123.67 o                         
  -4   3   7        808.13        911.85        24.64 o                         
  -3   3   7        912.79        834.54        23.71 o                         
  -2   3   7       2033.01       1966.34        33.31 o                         
  -1   3   7       5351.32       4967.82        68.82 o                         
   0   3   7       9089.06       8955.06       105.25 o                         
   1   3   7        662.39        637.94        27.06 o                         
   2   3   7         47.49         32.19        12.30 o                         
   3   3   7        755.57        765.10        30.17 o                         
   4   3   7        180.60        188.78        17.80 o                         
   5   3   7       6764.87       6841.56        94.02 o                         
   6   3   7       4079.14       4113.92        91.21 o                         
   7   3   7        542.22        584.68        34.58 o                         
   8   3   7        217.33        204.31        32.09 o                         
   9   3   7        335.10        353.62        41.40 o                         
  10   3   7        375.64        451.69        67.23 o                         
  11   3   7        466.50        509.14        91.84 o                         
  12   3   7        135.89         94.23        78.94 o                         
 -13   4   7          1.23        -39.83       104.10 o                         
 -12   4   7         10.42        -17.40        52.80 o                         
 -11   4   7          0.12        -40.32        40.32 o                         
 -10   4   7       1368.77       1307.18        72.68 o                         
  -9   4   7         68.25         63.27        24.88 o                         
  -8   4   7        914.61        858.66        37.12 o                         
  -7   4   7       4054.41       4105.83        63.06 o                         
  -6   4   7        469.98        429.76        20.31 o                         
  -5   4   7        287.32        272.40        14.77 o                         
  -4   4   7      12333.45      11940.36       172.50 o                         
  -3   4   7       6567.72       6827.61        87.30 o                         
  -2   4   7       6664.70       6581.53        80.61 o                         
  -1   4   7       8110.31       8710.06       122.63 o                         
   0   4   7       3099.02       2882.05        51.21 o                         
   1   4   7       5501.67       5413.40        90.73 o                         
   2   4   7       8614.63       8565.17       124.13 o                         
   3   4   7       5057.61       5041.79        77.55 o                         
   4   4   7         98.83        106.07        21.50 o                         
   5   4   7        494.45        505.38        33.27 o                         
   6   4   7        912.12        905.90        39.18 o                         
   7   4   7         29.06         41.67        24.31 o                         
   8   4   7       3334.48       3202.53        75.23 o                         
   9   4   7        366.72        381.07        43.67 o                         
  10   4   7        456.68        524.53        60.32 o                         
  11   4   7        259.46        183.91        65.95 o                         
  12   4   7       2783.33       3071.67       282.57 o                         
 -13   5   7       1272.53       1354.01       139.22 o                         
 -12   5   7         48.17         46.98        99.72 o                         
 -11   5   7        954.96       1019.96        53.40 o                         
 -10   5   7         14.54        -28.61        32.90 o                         
  -9   5   7        667.92        627.17        32.88 o                         
  -8   5   7        123.93        102.32        21.77 o                         
  -7   5   7          9.15         13.22        16.47 o                         
  -6   5   7          4.72        -12.69        12.69 o                         
  -5   5   7      12245.96      12905.80       159.17 o                         
  -4   5   7        158.38        123.05        17.11 o                         
  -3   5   7        585.17        606.76        21.44 o                         
  -2   5   7        169.52        147.94        14.73 o                         
  -1   5   7       3391.11       3314.53        56.98 o                         
   0   5   7       1021.14       1068.46        28.14 o                         
   1   5   7       1243.65       1263.84        33.27 o                         
   2   5   7       6424.42       6812.77        93.55 o                         
   3   5   7       2712.18       2540.22        55.41 o                         
   4   5   7        228.35        219.28        20.18 o                         
   5   5   7        784.03        794.09        34.26 o                         
   6   5   7         44.35         -5.84        21.88 o                         
   7   5   7         24.45         15.07        28.48 o                         
   8   5   7        416.77        430.04        36.70 o                         
   9   5   7       1755.48       1785.17        81.21 o                         
  10   5   7         32.97         94.24        56.11 o                         
  11   5   7        707.91        618.08        77.13 o                         
 -12   6   7         36.31         36.42       124.39 o                         
 -11   6   7         15.04         74.44        54.85 o                         
 -10   6   7        617.60        605.47        37.46 o                         
  -9   6   7         23.16         42.33        19.41 o                         
  -8   6   7        232.59        241.25        17.23 o                         
  -7   6   7       1459.63       1497.78        52.59 o                         
  -6   6   7        309.43        309.18        25.28 o                         
  -5   6   7       1317.98       1431.22        47.66 o                         
  -4   6   7      10760.49      10777.62       149.63 o                         
  -3   6   7        703.59        723.99        17.57 o                         
  -2   6   7       1422.36       1308.39        29.02 o                         
  -1   6   7       1533.40       1444.55        31.15 o                         
   0   6   7       1090.97        913.76        32.20 o                         
   1   6   7       1842.19       1777.97        42.36 o                         
   2   6   7        341.00        312.07        20.03 o                         
   3   6   7       2855.41       2818.45        49.91 o                         
   4   6   7        172.62        169.57        19.78 o                         
   5   6   7        145.93        145.45        23.04 o                         
   6   6   7       1438.46       1452.17        50.66 o                         
   7   6   7       1216.68       1159.04        53.20 o                         
   8   6   7        260.28        356.34        55.23 o                         
   9   6   7        399.30        344.57        51.27 o                         
  10   6   7        332.63        428.68        62.45 o                         
  11   6   7        422.53        430.66        80.02 o                         
 -12   7   7        254.85        254.86        91.26 o                         
 -11   7   7       1008.29        970.47        75.94 o                         
 -10   7   7        127.03        158.47        50.73 o                         
  -9   7   7        131.08        219.39        43.62 o                         
  -8   7   7         11.14          5.78        28.36 o                         
  -7   7   7          6.90         27.50        24.98 o                         
  -6   7   7       6070.37       5996.55       101.27 o                         
  -5   7   7       3232.23       3229.75        65.04 o                         
  -4   7   7        296.02        314.76        21.54 o                         
  -3   7   7       1648.91       1704.68        52.35 o                         
  -2   7   7       1063.57       1095.88        26.81 o                         
  -1   7   7       2975.83       2835.07        44.78 o                         
   0   7   7       9885.28       9672.34       114.83 o                         
   1   7   7        178.94        182.41        18.39 o                         
   2   7   7        615.64        560.60        25.70 o                         
   3   7   7        515.05        484.00        23.28 o                         
   4   7   7         59.69         77.20        19.69 o                         
   5   7   7        122.79        151.76        28.92 o                         
   6   7   7       3448.11       3453.54        89.02 o                         
   7   7   7          0.67          9.61        32.78 o                         
   8   7   7          1.47          4.68        46.56 o                         
   9   7   7        213.16        220.19        55.20 o                         
  10   7   7        518.00        548.78        77.99 o                         
  11   7   7        727.49        740.10        85.50 o                         
 -12   8   7         33.47         46.76        86.90 o                         
 -11   8   7        346.64        434.41       114.27 o                         
 -10   8   7        114.55         51.05        87.43 o                         
  -9   8   7        714.26        673.54        53.68 o                         
  -8   8   7        445.27        456.92        41.01 o                         
  -7   8   7        356.47        364.26        31.80 o                         
  -6   8   7        483.44        516.17        33.04 o                         
  -5   8   7        297.82        302.66        24.46 o                         
  -4   8   7          5.46         23.29        32.71 o                         
  -3   8   7      11319.36      11495.80       175.06 o                         
  -2   8   7          8.25          1.39        10.45 o                         
  -1   8   7        464.20        455.34        20.66 o                         
   0   8   7       2470.43       2494.09        46.51 o                         
   1   8   7       3226.02       3257.17        61.59 o                         
   2   8   7        275.76        265.96        22.27 o                         
   3   8   7         11.22          6.78        20.85 o                         
   4   8   7         29.76         32.86        19.83 o                         
   5   8   7        526.38        494.23        41.51 o                         
   6   8   7         60.75         40.76        29.98 o                         
   7   8   7       1537.83       1717.31        75.66 o                         
   8   8   7        533.50        603.31        59.56 o                         
   9   8   7       1128.69       1166.78        79.58 o                         
  10   8   7        310.42        281.35        67.43 o                         
 -11   9   7        170.00        143.84       105.05 o                         
 -10   9   7        152.15        211.74        61.23 o                         
  -9   9   7        265.47        284.00        58.84 o                         
  -8   9   7          2.12        -33.67        33.67 o                         
  -7   9   7        263.58        282.15        32.10 o                         
  -6   9   7       1104.40       1095.22        44.18 o                         
  -5   9   7       1171.43       1210.75        49.84 o                         
  -4   9   7       2654.98       2683.63        66.68 o                         
  -3   9   7         49.54         74.11        18.30 o                         
  -2   9   7       1334.20       1319.85        31.84 o                         
  -1   9   7       1414.74       1354.56        31.87 o                         
   0   9   7        508.46        507.73        24.95 o                         
   1   9   7        803.53        879.83        35.86 o                         
   2   9   7         11.24         -7.51        18.67 o                         
   3   9   7          0.56        -17.65        20.37 o                         
   4   9   7       1154.84       1120.48        43.00 o                         
   5   9   7        642.67        573.64        33.54 o                         
   6   9   7         24.03         56.42        29.57 o                         
   7   9   7       1141.20       1102.49        55.99 o                         
   8   9   7         13.03         44.41        66.32 o                         
   9   9   7        635.30        688.58        74.57 o                         
  10   9   7        882.25        787.46        79.28 o                         
 -11  10   7        764.88        670.95       184.09 o                         
 -10  10   7        273.72        369.35        72.85 o                         
  -9  10   7          7.55          5.08        54.16 o                         
  -8  10   7        379.32        385.05        58.07 o                         
  -7  10   7        940.53        909.70        48.96 o                         
  -6  10   7        445.01        393.33        34.61 o                         
  -5  10   7       1006.83       1060.01        50.57 o                         
  -4  10   7        450.87        458.20        31.52 o                         
  -3  10   7       7045.75       7127.00       120.47 o                         
  -2  10   7       1324.22       1299.66        34.09 o                         
  -1  10   7         29.94         19.79        13.71 o                         
   0  10   7          2.42          9.83        17.38 o                         
   1  10   7       4065.61       3943.50        91.88 o                         
   2  10   7        361.16        365.97        32.02 o                         
   3  10   7       4114.51       3861.86        72.50 o                         
   4  10   7         42.30         43.80        27.00 o                         
   5  10   7         40.56         45.33        31.80 o                         
   6  10   7         51.79         28.80        31.32 o                         
   7  10   7       1078.07       1118.89        55.25 o                         
   8  10   7         19.75        139.89        52.20 o                         
   9  10   7       1259.41       1156.65       241.99 o                         
 -10  11   7         45.03         48.42       106.32 o                         
  -9  11   7         13.53         73.19       226.16 o                         
  -8  11   7        287.08        295.63        48.55 o                         
  -7  11   7        748.27        761.74        53.04 o                         
  -6  11   7          7.16        -14.74        60.86 o                         
  -5  11   7        419.58        409.55        49.15 o                         
  -4  11   7       3742.91       3647.77       138.99 o                         
  -3  11   7        749.03        834.83        61.04 o                         
  -2  11   7       1359.14       1309.14        28.58 o                         
  -1  11   7        311.90        346.36        19.28 o                         
   0  11   7        154.47        171.11        22.32 o                         
   1  11   7        762.36        736.55        36.30 o                         
   2  11   7        220.96        212.78        25.77 o                         
   3  11   7       1120.40       1154.49        46.32 o                         
   4  11   7         81.80         79.99        30.03 o                         
   5  11   7        121.67        155.49        30.99 o                         
   6  11   7         70.61         28.76        35.24 o                         
   7  11   7        244.42        240.81        49.57 o                         
   8  11   7          9.90        -26.17        63.14 o                         
   9  11   7        446.13        325.92       159.84 o                         
  -9  12   7          3.32         60.77        98.31 o                         
  -8  12   7       1443.39       1536.87       129.42 o                         
  -7  12   7         49.13        127.87        77.68 o                         
  -6  12   7        200.65        159.88        63.73 o                         
  -5  12   7         18.93        105.72        52.89 o                         
  -4  12   7         11.35         19.54        43.57 o                         
  -3  12   7       1065.23       1136.28        67.23 o                         
  -2  12   7       1040.81       1022.62        38.16 o                         
  -1  12   7        717.76        709.47        29.30 o                         
   0  12   7        393.74        388.22        26.80 o                         
   1  12   7         75.48         76.26        21.54 o                         
   2  12   7        285.72        326.60        29.18 o                         
   3  12   7        997.28        949.37        43.35 o                         
   4  12   7         67.86         86.25        27.87 o                         
   5  12   7         36.58         71.55        36.39 o                         
   6  12   7          5.15        -36.37        41.01 o                         
   7  12   7         29.35         86.97        52.25 o                         
   8  12   7       1162.69       1141.35       208.34 o                         
  -8  13   7         51.02        229.98       104.95 o                         
  -7  13   7        503.95        600.89       113.28 o                         
  -6  13   7        481.00        354.61        71.88 o                         
  -5  13   7        318.89        336.65        66.08 o                         
  -4  13   7        176.21        102.88        56.96 o                         
  -3  13   7        395.89        352.57        55.10 o                         
  -2  13   7        631.09        648.64        32.66 o                         
  -1  13   7       5309.01       5152.50       100.70 o                         
   0  13   7        665.79        628.02        30.81 o                         
   1  13   7          6.22         47.47        23.00 o                         
   2  13   7        123.78        137.59        28.15 o                         
   3  13   7        251.09        289.17        31.71 o                         
   4  13   7         26.71         57.74        30.66 o                         
   5  13   7        311.01        316.57        45.68 o                         
   6  13   7        318.84        337.32        64.09 o                         
   7  13   7        276.42        225.26       118.61 o                         
  -7  14   7         14.53       -101.78       101.78 o                         
  -6  14   7         98.69        142.13        77.07 o                         
  -5  14   7         15.94        112.58        87.78 o                         
  -4  14   7       1429.04       1380.13        93.09 o                         
  -3  14   7        808.06        828.95        89.73 o                         
  -2  14   7        167.21        184.49        27.10 o                         
  -1  14   7         32.63         14.21        33.84 o                         
   0  14   7        852.69        894.87        43.11 o                         
   1  14   7        814.35        769.87        33.78 o                         
   2  14   7        284.05        240.74        31.19 o                         
   3  14   7       1740.56       1955.27        91.95 o                         
   4  14   7         16.19         73.97        57.37 o                         
   5  14   7        363.80        484.10        80.91 o                         
   6  14   7          4.04        124.29        79.96 o                         
  -6  15   7         67.94        196.24       120.25 o                         
  -5  15   7        237.44        225.45       112.83 o                         
  -4  15   7        399.70        359.69        92.03 o                         
  -3  15   7         45.84        140.35       114.32 o                         
  -2  15   7        563.02        594.74       133.62 o                         
  -1  15   7       1078.69       1033.59        92.95 o                         
   0  15   7         61.39        104.08        53.82 o                         
   1  15   7          6.06         -6.64        60.15 o                         
   2  15   7          5.12         76.44        95.93 o                         
   3  15   7        339.99        478.18        79.13 o                         
   4  15   7        364.36        256.98       104.36 o                         
   5  15   7          3.79          5.46       195.35 o                         
  -4  16   7        772.36        780.82       184.09 o                         
  -3  16   7        284.27        136.59       145.49 o                         
  -2  16   7          6.01       -134.61       134.61 o                         
  -1  16   7          0.38        217.75       138.57 o                         
   0  16   7         29.77        224.67       145.49 o                         
   1  16   7        500.74        427.53        94.14 o                         
   2  16   7         76.11         78.68        94.59 o                         
   3  16   7         51.89        -94.74        94.74 o                         
 -12   0   8        911.92       1106.43       161.33 o                         
 -10   0   8        853.84        903.81       102.65 o                         
  -8   0   8        509.86        494.76        42.67 o                         
  -6   0   8         34.58         35.21        23.00 o                         
  -4   0   8       5311.47       5237.29        99.70 o                         
  -2   0   8       7551.24       7095.37       123.69 o                         
   0   0   8        146.83        181.75        25.05 o                         
   2   0   8         94.09         66.07        19.17 o                         
   4   0   8       7798.93       7600.35       163.62 o                         
   6   0   8         26.53         66.90        32.93 o                         
   8   0   8        239.13        194.95        41.48 o                         
  10   0   8        659.16        668.33        88.15 o                         
  12   0   8       1105.27       1242.05       342.40 o                         
 -13   1   8       2791.95       2946.64       174.00 o                         
 -12   1   8        391.51        430.94        63.54 o                         
 -11   1   8         91.76         64.98        42.03 o                         
 -10   1   8         50.82         74.06        28.46 o                         
  -9   1   8       2520.05       2498.50        60.83 o                         
  -8   1   8         24.07         13.54        20.40 o                         
  -7   1   8        401.49        379.71        22.19 o                         
  -6   1   8        959.87        980.62        30.62 o                         
  -5   1   8        571.10        549.05        23.81 o                         
  -4   1   8       1350.49       1461.40        31.21 o                         
  -3   1   8      28050.52      29251.71       311.62 o                         
  -2   1   8       1115.97       1083.40        25.58 o                         
  -1   1   8       7277.25       7596.80        92.66 o                         
   0   1   8       5781.56       6123.63        90.03 o                         
   1   1   8       1865.29       1640.49        40.49 o                         
   2   1   8        135.54        120.23        15.67 o                         
   3   1   8       3619.50       3245.83        87.03 o                         
   4   1   8       1527.39       1503.84        43.56 o                         
   5   1   8          1.43        -17.89        21.11 o                         
   6   1   8        231.65        190.26        26.38 o                         
   7   1   8        272.66        254.90        28.67 o                         
   8   1   8       1035.09       1038.57        45.60 o                         
   9   1   8       2026.73       2001.96       120.86 o                         
  10   1   8         26.53        -18.21        51.00 o                         
  11   1   8         49.50         76.66        63.46 o                         
  12   1   8        168.98        345.63        89.71 o                         
 -13   2   8        964.79       1172.94        99.72 o                         
 -12   2   8        412.40        350.54        62.09 o                         
 -11   2   8         35.05         69.93        41.44 o                         
 -10   2   8         17.75        -16.92        28.95 o                         
  -9   2   8        458.34        419.96        29.36 o                         
  -8   2   8        532.18        524.41        27.40 o                         
  -7   2   8       4718.94       4900.58        73.95 o                         
  -6   2   8        463.42        430.45        22.29 o                         
  -5   2   8        242.57        224.89        15.97 o                         
  -4   2   8        607.66        643.92        23.51 o                         
  -3   2   8        347.71        279.06        16.06 o                         
  -2   2   8         40.61         18.10         9.83 o                         
  -1   2   8       5413.20       5215.43        73.34 o                         
   0   2   8      12969.59      13004.61       170.63 o                         
   1   2   8       2581.40       2301.93        47.84 o                         
   2   2   8       3360.57       3570.51        63.41 o                         
   3   2   8         46.21         39.06        17.74 o                         
   4   2   8       1143.60       1143.35        38.01 o                         
   5   2   8        769.43        835.89        34.92 o                         
   6   2   8       1315.04       1232.90        44.74 o                         
   7   2   8       1110.64       1143.70        48.01 o                         
   8   2   8          0.60        -10.77        38.62 o                         
   9   2   8        383.11        281.94        46.90 o                         
  10   2   8       1275.49       1190.04        75.56 o                         
  11   2   8         35.94         47.94        74.86 o                         
  12   2   8        155.70        167.19        92.03 o                         
 -13   3   8         21.68         42.96        69.86 o                         
 -12   3   8        246.30        216.34        56.70 o                         
 -11   3   8          2.33          8.48        43.34 o                         
 -10   3   8         12.03          2.08        32.13 o                         
  -9   3   8         65.73         77.51        23.44 o                         
  -8   3   8       4038.10       4027.79        68.15 o                         
  -7   3   8         13.65         -5.88        15.40 o                         
  -6   3   8        316.06        313.43        19.16 o                         
  -5   3   8         68.12         59.04        12.88 o                         
  -4   3   8         25.77         28.68        12.41 o                         
  -3   3   8        107.48         78.25        10.89 o                         
  -2   3   8       9725.80       9835.68       115.66 o                         
  -1   3   8       5212.45       5416.78        76.05 o                         
   0   3   8       1596.46       1846.19        36.96 o                         
   1   3   8       2646.75       2582.03        62.08 o                         
   2   3   8      17900.71      18830.42       242.46 o                         
   3   3   8        873.43        864.80        37.18 o                         
   4   3   8        314.71        285.06        23.00 o                         
   5   3   8        349.92        327.60        28.86 o                         
   6   3   8        100.23        133.88        27.72 o                         
   7   3   8       1064.75       1254.53        71.99 o                         
   8   3   8       5436.58       5423.08       102.30 o                         
   9   3   8         75.78        119.94        40.45 o                         
  10   3   8         27.10         25.44        52.27 o                         
  11   3   8        337.91        248.69        69.32 o                         
 -13   4   8        148.53        266.90       118.18 o                         
 -12   4   8         95.44        184.47        57.13 o                         
 -11   4   8       1608.69       1836.65        82.74 o                         
 -10   4   8        954.99        849.49        53.58 o                         
  -9   4   8        449.77        364.47        34.46 o                         
  -8   4   8       1823.51       1641.76        49.32 o                         
  -7   4   8          5.29          4.78        15.74 o                         
  -6   4   8         33.99         30.49        14.92 o                         
  -5   4   8       4041.32       3998.10        58.38 o                         
  -4   4   8       2301.27       2292.52        39.23 o                         
  -3   4   8        632.86        564.41        21.49 o                         
  -2   4   8        538.85        526.68        25.08 o                         
  -1   4   8       6755.17       6632.47        93.04 o                         
   0   4   8        580.70        569.48        26.07 o                         
   1   4   8       1948.99       1799.10        48.07 o                         
   2   4   8       3060.14       3227.81        66.29 o                         
   3   4   8       3640.71       3594.60        67.27 o                         
   4   4   8          5.58         -0.85        19.10 o                         
   5   4   8        881.75        918.47        46.69 o                         
   6   4   8        239.55        196.81        28.84 o                         
   7   4   8          1.68        -26.65        26.65 o                         
   8   4   8          0.02         53.92        33.81 o                         
   9   4   8       1668.47       1548.49        96.01 o                         
  10   4   8          5.99         38.35        55.20 o                         
  11   4   8       1302.55       1255.46       131.14 o                         
 -12   5   8       1549.03       1835.61       120.63 o                         
 -11   5   8          0.04         26.44        48.10 o                         
 -10   5   8       2798.80       2958.27        75.26 o                         
  -9   5   8         84.42         94.25        26.24 o                         
  -8   5   8         38.30         39.04        21.00 o                         
  -7   5   8          8.25         -0.09        17.64 o                         
  -6   5   8       2186.00       2330.02        47.43 o                         
  -5   5   8         54.93         44.26        10.03 o                         
  -4   5   8       3828.61       3748.84        53.99 o                         
  -3   5   8       1837.88       1965.77        41.55 o                         
  -2   5   8      11848.94      12173.42       162.98 o                         
  -1   5   8        897.03        897.81        35.85 o                         
   0   5   8         42.20         35.32        15.37 o                         
   1   5   8          6.79         10.94        15.37 o                         
   2   5   8       7252.04       7274.82       100.83 o                         
   3   5   8        390.92        415.41        21.91 o                         
   4   5   8       1859.44       1797.77        45.90 o                         
   5   5   8        548.81        461.87        28.92 o                         
   6   5   8       1174.33       1168.41        47.76 o                         
   7   5   8         83.60         66.78        31.81 o                         
   8   5   8        279.53        240.76        58.37 o                         
   9   5   8        109.14        120.31        49.61 o                         
  10   5   8       2077.53       2151.00       110.67 o                         
  11   5   8          3.25         38.00        73.83 o                         
 -12   6   8         14.49        -77.77       112.54 o                         
 -11   6   8       2089.70       2131.54        82.15 o                         
 -10   6   8        505.49        547.36        33.63 o                         
  -9   6   8        133.61        128.30        25.78 o                         
  -8   6   8         61.08         64.74        29.57 o                         
  -7   6   8        554.42        496.63        32.99 o                         
  -6   6   8        924.55        925.01        40.55 o                         
  -5   6   8       6441.32       6620.08       106.61 o                         
  -4   6   8       2018.82       1990.52        48.66 o                         
  -3   6   8         20.26          9.54        12.70 o                         
  -2   6   8        546.49        573.74        22.11 o                         
  -1   6   8       4859.12       4664.39        64.28 o                         
   0   6   8       1838.53       1748.17        37.87 o                         
   1   6   8       1595.08       1594.00        43.03 o                         
   2   6   8       1478.73       1437.04        43.56 o                         
   3   6   8       1339.81       1294.71        36.46 o                         
   4   6   8        616.77        568.22        27.64 o                         
   5   6   8        338.57        337.05        29.41 o                         
   6   6   8        984.08        909.08        43.03 o                         
   7   6   8          1.38        -34.03        34.03 o                         
   8   6   8        199.33        202.22        56.82 o                         
   9   6   8         13.16         22.78        52.36 o                         
  10   6   8         13.75         -8.42        58.19 o                         
  11   6   8       1739.00       1652.77       104.67 o                         
 -12   7   8          2.26        -82.43        82.43 o                         
 -11   7   8        126.83         39.45        73.18 o                         
 -10   7   8          0.72        -51.36        51.36 o                         
  -9   7   8         21.95         -5.00        39.57 o                         
  -8   7   8        248.84        248.60        35.24 o                         
  -7   7   8       1140.97       1105.97        50.55 o                         
  -6   7   8         26.24         55.60        22.48 o                         
  -5   7   8        150.16        190.60        28.86 o                         
  -4   7   8        505.57        493.63        27.92 o                         
  -3   7   8        203.99        191.80        11.97 o                         
  -2   7   8       1205.37       1196.42        30.15 o                         
  -1   7   8       2797.27       2830.87        46.38 o                         
   0   7   8       1458.46       1566.68        37.12 o                         
   1   7   8       8540.35       8383.11       121.84 o                         
   2   7   8       1267.34       1217.40        37.11 o                         
   3   7   8       6758.12       6976.67        96.24 o                         
   4   7   8        746.42        751.65        32.07 o                         
   5   7   8       1027.19       1017.13        40.30 o                         
   6   7   8        379.86        364.15        34.98 o                         
   7   7   8       1431.15       1431.51        67.45 o                         
   8   7   8        815.85        814.15        66.93 o                         
   9   7   8        692.76        706.90        72.66 o                         
  10   7   8          8.34         59.46        66.51 o                         
 -11   8   8        121.10        162.00        76.61 o                         
 -10   8   8       1115.03       1080.46        85.72 o                         
  -9   8   8        466.76        429.73        51.04 o                         
  -8   8   8        125.22        138.44        46.61 o                         
  -7   8   8        448.57        463.81        34.98 o                         
  -6   8   8       7664.06       7778.20       186.59 o                         
  -5   8   8         32.15        -11.63        21.62 o                         
  -4   8   8       1229.40       1218.10        74.40 o                         
  -3   8   8       1031.29        948.32        42.52 o                         
  -2   8   8       1899.04       1886.45        36.45 o                         
  -1   8   8       3832.31       3814.97        57.23 o                         
   0   8   8      14740.21      15347.52       186.82 o                         
   1   8   8       1189.40       1176.88        40.09 o                         
   2   8   8        224.16        239.66        20.87 o                         
   3   8   8       2052.75       1933.62        53.89 o                         
   4   8   8        301.33        302.32        25.33 o                         
   5   8   8        136.72        157.16        26.18 o                         
   6   8   8       1806.29       2041.66        63.48 o                         
   7   8   8       1609.00       1626.42        75.68 o                         
   8   8   8        521.20        405.03        59.13 o                         
   9   8   8        175.78        233.86        76.92 o                         
  10   8   8         65.59        111.09        72.26 o                         
 -11   9   8         49.12        226.42        85.43 o                         
 -10   9   8          1.48         43.14        65.07 o                         
  -9   9   8        254.56        263.37        68.17 o                         
  -8   9   8          6.29         -8.68        53.57 o                         
  -7   9   8        578.20        596.90        39.79 o                         
  -6   9   8        267.35        266.14        28.06 o                         
  -5   9   8        123.68        108.37        32.72 o                         
  -4   9   8          0.25         23.20        39.24 o                         
  -3   9   8       1152.46       1171.04        39.31 o                         
  -2   9   8        473.41        424.42        19.75 o                         
  -1   9   8       2739.70       2749.98        50.57 o                         
   0   9   8        467.09        486.57        30.61 o                         
   1   9   8       2421.44       2533.31        58.76 o                         
   2   9   8         41.65         33.61        19.43 o                         
   3   9   8        880.64        936.81        39.26 o                         
   4   9   8          6.81         -3.02        22.87 o                         
   5   9   8          1.22         26.74        26.74 o                         
   6   9   8         12.17         -0.86        30.27 o                         
   7   9   8        243.83        260.41        43.68 o                         
   8   9   8          2.73        113.72        66.46 o                         
   9   9   8        775.96        944.11       103.58 o                         
  10   9   8         99.54         75.58       110.76 o                         
 -10  10   8        332.88        418.61       137.84 o                         
  -9  10   8        484.42        447.29        65.93 o                         
  -8  10   8        457.85        384.18        43.88 o                         
  -7  10   8         17.76        -19.82        29.74 o                         
  -6  10   8       1142.04       1103.96        83.29 o                         
  -5  10   8        871.60        901.16        45.69 o                         
  -4  10   8       4512.02       4437.27        98.68 o                         
  -3  10   8        104.26        133.90        28.95 o                         
  -2  10   8       1528.18       1523.00        34.38 o                         
  -1  10   8        250.71        205.21        18.93 o                         
   0  10   8        354.71        344.13        24.67 o                         
   1  10   8         77.13         77.28        21.52 o                         
   2  10   8        135.52        130.64        25.98 o                         
   3  10   8         38.19         14.12        23.49 o                         
   4  10   8       3266.42       3321.46        71.87 o                         
   5  10   8          1.06         -6.08        27.48 o                         
   6  10   8        125.26        172.05        36.59 o                         
   7  10   8          4.75         22.98        42.71 o                         
   8  10   8          0.47          6.04        56.38 o                         
   9  10   8         18.28         54.63        81.01 o                         
 -10  11   8        115.51        136.13       115.55 o                         
  -9  11   8        318.15        373.53       174.64 o                         
  -8  11   8          2.68         57.45        88.58 o                         
  -7  11   8        353.64        348.41        44.25 o                         
  -6  11   8        355.78        313.08        28.64 o                         
  -5  11   8        728.53        650.11        40.06 o                         
  -4  11   8        426.87        370.69        38.94 o                         
  -3  11   8       1871.81       1948.12        57.04 o                         
  -2  11   8       1244.33       1231.49        53.00 o                         
  -1  11   8         39.09         49.67        17.31 o                         
   0  11   8        204.44        196.16        23.14 o                         
   1  11   8        126.52        152.34        24.46 o                         
   2  11   8        144.39        121.79        25.66 o                         
   3  11   8       4997.16       5086.40        88.32 o                         
   4  11   8        164.52        124.84        53.14 o                         
   5  11   8         30.04         87.07        33.15 o                         
   6  11   8        629.42        714.27        45.83 o                         
   7  11   8         66.49         73.92        52.89 o                         
   8  11   8          2.12          1.89       110.09 o                         
  -9  12   8        435.15        439.73       112.83 o                         
  -8  12   8          9.58          6.70       141.53 o                         
  -7  12   8        322.40        176.04       199.93 o                         
  -6  12   8        170.61        192.31        62.65 o                         
  -5  12   8         52.91         69.77        54.07 o                         
  -4  12   8         67.74         65.56        50.84 o                         
  -3  12   8        447.46        446.87        68.11 o                         
  -2  12   8         13.59         21.76        20.68 o                         
  -1  12   8       2949.30       2928.21        66.35 o                         
   0  12   8       2686.38       2624.76        61.22 o                         
   1  12   8        551.17        638.74        34.65 o                         
   2  12   8        197.48        200.23        28.65 o                         
   3  12   8        701.15        624.28        37.09 o                         
   4  12   8         11.41        -13.83        33.90 o                         
   5  12   8        376.27        420.51        58.84 o                         
   6  12   8         84.17        119.46        48.06 o                         
   7  12   8        435.09        445.88        67.93 o                         
   8  12   8         21.88        136.38       115.09 o                         
  -8  13   8       1400.66       1243.98       135.39 o                         
  -7  13   8         33.50        -90.18        90.18 o                         
  -6  13   8          2.49        169.30        73.83 o                         
  -5  13   8          0.91         17.68        78.75 o                         
  -4  13   8         36.68         18.74        55.65 o                         
  -3  13   8        315.58        358.66        54.78 o                         
  -2  13   8       4408.36       4359.59        81.09 o                         
  -1  13   8         47.83          0.96        29.92 o                         
   0  13   8        151.58        108.21        32.75 o                         
   1  13   8        674.59        656.97        34.02 o                         
   2  13   8       1823.98       1894.35        66.11 o                         
   3  13   8        255.05        278.49        37.63 o                         
   4  13   8         74.43         98.11        41.67 o                         
   5  13   8         17.12         69.70        45.68 o                         
   6  13   8        207.11        214.09       111.12 o                         
   7  13   8        416.77        372.17        94.04 o                         
  -7  14   8        170.35        255.26       108.05 o                         
  -6  14   8          1.92         32.42        91.46 o                         
  -5  14   8         32.46         31.29        73.33 o                         
  -4  14   8        258.43        200.44        68.13 o                         
  -3  14   8         80.45         84.22        59.33 o                         
  -2  14   8          0.06        -21.36        47.71 o                         
  -1  14   8       1562.09       1475.99        96.66 o                         
   0  14   8         71.49         57.33        26.85 o                         
   1  14   8        160.15        184.07        29.72 o                         
   2  14   8          0.70        -34.50        34.50 o                         
   3  14   8       1180.41       1184.54        67.68 o                         
   4  14   8        194.40        256.95        63.09 o                         
   5  14   8         16.79        120.18        75.69 o                         
   6  14   8         17.33        -56.60        84.23 o                         
  -6  15   8        472.84        393.45       115.81 o                         
  -5  15   8        181.97         67.86       102.70 o                         
  -4  15   8        857.04        990.73       144.50 o                         
  -3  15   8         13.57          5.75        81.11 o                         
  -2  15   8        811.20        421.63       141.53 o                         
  -1  15   8          0.46         79.18       131.64 o                         
   0  15   8        149.46         72.65        69.18 o                         
   1  15   8         36.80        109.34        75.86 o                         
   2  15   8        653.81        673.92       159.35 o                         
   3  15   8        106.74        131.80        92.58 o                         
   4  15   8        342.83        398.75       171.18 o                         
  -4  16   8        601.28        193.00       166.28 o                         
  -3  16   8         31.53       -125.70       152.42 o                         
  -2  16   8         97.73        -43.55       152.42 o                         
  -1  16   8        247.04        159.35       155.39 o                         
   0  16   8        290.92        296.93       157.37 o                         
   1  16   8         55.94        306.82       154.40 o                         
   2  16   8        401.39        413.43       103.58 o                         
 -13   0   9       2160.81       2020.42       164.63 o                         
 -11   0   9         62.79         47.42        54.75 o                         
  -9   0   9       1191.16       1122.92        60.30 o                         
  -7   0   9        989.95        930.34        50.57 o                         
  -5   0   9       1397.44       1476.81        50.88 o                         
  -3   0   9         92.36         53.29        17.05 o                         
  -1   0   9      29085.50      30573.81       462.13 o                         
   1   0   9       1397.79       1564.70        47.78 o                         
   3   0   9       6279.73       6217.91       184.77 o                         
   5   0   9         38.13         -2.29        28.06 o                         
   7   0   9        536.09        564.23        63.12 o                         
   9   0   9        276.94        235.17        68.77 o                         
  11   0   9        442.64        517.22       156.83 o                         
 -13   1   9         81.46         87.93        70.62 o                         
 -12   1   9       1226.30       1268.15        84.99 o                         
 -11   1   9         57.57          9.97        45.89 o                         
 -10   1   9       1035.75       1029.05        48.40 o                         
  -9   1   9       1364.88       1464.71        50.13 o                         
  -8   1   9         27.37         28.29        21.16 o                         
  -7   1   9       1562.70       1634.22        43.09 o                         
  -6   1   9        136.01        173.40        19.08 o                         
  -5   1   9         88.77         88.85        14.27 o                         
  -4   1   9       2993.74       3012.53        49.31 o                         
  -3   1   9       2679.96       2560.43        50.84 o                         
  -2   1   9        183.73        181.51        14.18 o                         
  -1   1   9        607.13        531.65        23.79 o                         
   0   1   9       3209.66       2876.30        53.98 o                         
   1   1   9        868.57        760.11        26.66 o                         
   2   1   9         54.46         34.04        15.89 o                         
   3   1   9        654.56        669.73        31.98 o                         
   4   1   9       6740.08       6965.62       121.53 o                         
   5   1   9          0.87         10.45        23.32 o                         
   6   1   9       1613.84       1589.82        76.41 o                         
   7   1   9       1845.39       1766.62        66.11 o                         
   8   1   9        180.99        166.43        37.61 o                         
   9   1   9          3.18         22.56        67.43 o                         
  10   1   9        479.99        423.54        62.46 o                         
  11   1   9         17.14        -45.16        64.92 o                         
 -13   2   9        988.05       1078.64        85.52 o                         
 -12   2   9        338.96        509.28        64.48 o                         
 -11   2   9        546.31        630.56        52.63 o                         
 -10   2   9        192.76        194.52        37.11 o                         
  -9   2   9       1619.69       1668.07        50.48 o                         
  -8   2   9       7298.65       7327.54       102.88 o                         
  -7   2   9        536.84        561.05        26.93 o                         
  -6   2   9       2359.33       2452.19        47.20 o                         
  -5   2   9       1068.33       1031.73        30.02 o                         
  -4   2   9       1683.80       1751.71        35.85 o                         
  -3   2   9       4030.98       3786.68        59.39 o                         
  -2   2   9       5775.90       6116.16        85.93 o                         
  -1   2   9       3807.96       3940.60        63.38 o                         
   0   2   9        492.37        515.24        24.99 o                         
   1   2   9        540.64        459.90        22.25 o                         
   2   2   9       4147.42       4153.27        73.19 o                         
   3   2   9       7788.38       7676.90       127.72 o                         
   4   2   9         12.14          7.65        17.77 o                         
   5   2   9       1252.80       1311.07        46.53 o                         
   6   2   9          0.34        -22.45        22.45 o                         
   7   2   9         14.64         40.37        27.48 o                         
   8   2   9       3593.03       3521.05        86.16 o                         
   9   2   9        527.99        572.70        58.05 o                         
  10   2   9        157.58        114.66        65.04 o                         
  11   2   9        159.58         73.31        80.57 o                         
 -13   3   9        389.84        566.13       119.63 o                         
 -12   3   9         74.08        186.99        59.82 o                         
 -11   3   9       2302.76       2675.08       103.09 o                         
 -10   3   9       1337.40       1362.42        77.32 o                         
  -9   3   9        467.71        450.75        32.36 o                         
  -8   3   9         24.98         64.98        20.75 o                         
  -7   3   9        194.76        159.60        20.10 o                         
  -6   3   9       2842.19       2861.56        51.28 o                         
  -5   3   9       3329.09       3457.86        58.60 o                         
  -4   3   9       1019.87        981.31        29.60 o                         
  -3   3   9        619.99        477.82        22.44 o                         
  -2   3   9       5159.57       5353.95        73.76 o                         
  -1   3   9       3346.49       3204.70        57.94 o                         
   0   3   9       6511.78       6584.57        91.39 o                         
   1   3   9       5664.83       5536.93        96.54 o                         
   2   3   9       1036.82       1011.96        40.21 o                         
   3   3   9       1439.95       1492.31        46.84 o                         
   4   3   9         16.73         33.77        19.64 o                         
   5   3   9       2788.43       2768.13        60.12 o                         
   6   3   9          5.63          1.69        25.34 o                         
   7   3   9        205.72        132.99        30.74 o                         
   8   3   9          0.82         35.55        38.90 o                         
   9   3   9          1.07         90.37        48.81 o                         
  10   3   9        116.65         72.59        55.80 o                         
  11   3   9        207.04        129.86        75.45 o                         
 -13   4   9         84.67         64.33       163.31 o                         
 -12   4   9       5334.40       5737.92       154.94 o                         
 -11   4   9         42.35        -47.71        47.71 o                         
 -10   4   9        411.74        399.73        39.82 o                         
  -9   4   9         62.74         69.68        28.25 o                         
  -8   4   9        719.08        757.03        33.25 o                         
  -7   4   9        925.47        857.03        32.31 o                         
  -6   4   9       1919.86       1936.76        40.68 o                         
  -5   4   9       3957.20       3870.30        59.80 o                         
  -4   4   9        282.24        285.83        16.57 o                         
  -3   4   9        265.62        230.74        16.40 o                         
  -2   4   9      12250.98      12491.10       166.67 o                         
  -1   4   9       1915.15       1772.41        38.84 o                         
   0   4   9       2800.72       2649.66        53.44 o                         
   1   4   9       9410.68       9510.02       148.18 o                         
   2   4   9       2482.21       2499.16        67.25 o                         
   3   4   9        467.69        471.40        27.71 o                         
   4   4   9       1040.55       1046.30        38.21 o                         
   5   4   9       1583.01       1632.87        48.30 o                         
   6   4   9       1636.23       1634.92        53.78 o                         
   7   4   9       1898.43       1837.84        64.67 o                         
   8   4   9        438.56        526.94        64.26 o                         
   9   4   9         28.22        -78.20        80.02 o                         
  10   4   9       1402.92       1438.16        88.90 o                         
  11   4   9          4.64         12.43        82.29 o                         
 -12   5   9        479.46        486.58        87.64 o                         
 -11   5   9       1756.10       1853.56       137.42 o                         
 -10   5   9         14.54         28.08        36.61 o                         
  -9   5   9        239.96        201.32        49.81 o                         
  -8   5   9         19.56         -5.34        22.29 o                         
  -7   5   9        164.56        164.98        25.53 o                         
  -6   5   9        545.70        533.11        27.20 o                         
  -5   5   9        123.99        100.82        13.78 o                         
  -4   5   9       3614.86       3767.09        56.33 o                         
  -3   5   9       1698.92       1699.90        34.58 o                         
  -2   5   9       1052.90       1032.79        42.05 o                         
  -1   5   9       2156.43       2271.97        49.19 o                         
   0   5   9        912.85        965.70        38.29 o                         
   1   5   9       8724.21       8877.81       141.37 o                         
   2   5   9        693.04        619.84        30.75 o                         
   3   5   9       1472.01       1399.78        40.56 o                         
   4   5   9        791.72        849.60        36.61 o                         
   5   5   9        874.89        909.06        40.20 o                         
   6   5   9       1060.40        944.38        45.82 o                         
   7   5   9         86.55         71.92        32.72 o                         
   8   5   9          0.37         86.19        45.61 o                         
   9   5   9          6.12         41.49        68.33 o                         
  10   5   9          9.52        -62.21        62.21 o                         
  11   5   9       1222.68       1293.66       115.33 o                         
 -12   6   9       1865.70       1689.03       115.28 o                         
 -11   6   9        368.88        211.61        63.82 o                         
 -10   6   9       1075.70        975.66        52.64 o                         
  -9   6   9         61.28         46.71        42.62 o                         
  -8   6   9       1137.08       1172.49        68.53 o                         
  -7   6   9        351.53        324.88        32.32 o                         
  -6   6   9        489.46        530.81        33.66 o                         
  -5   6   9        540.31        530.47        30.99 o                         
  -4   6   9       1943.21       1959.98        45.96 o                         
  -3   6   9        311.08        321.67        20.88 o                         
  -2   6   9       7122.68       7040.28       106.09 o                         
  -1   6   9       3179.42       3109.82        66.47 o                         
   0   6   9       3277.60       3195.53        57.13 o                         
   1   6   9       3093.35       2888.51        64.03 o                         
   2   6   9       1869.08       1826.12        45.10 o                         
   3   6   9          2.64         18.34        19.84 o                         
   4   6   9       3748.41       3728.83        66.57 o                         
   5   6   9        108.72        109.97        24.80 o                         
   6   6   9       1339.18       1324.61        71.77 o                         
   7   6   9       1221.66       1206.92        59.86 o                         
   8   6   9        139.97         79.14        73.14 o                         
   9   6   9         45.60          0.68        63.40 o                         
  10   6   9        994.57        897.90        83.63 o                         
 -12   7   9         34.01        -27.87       156.03 o                         
 -11   7   9       2023.18       1808.69       157.99 o                         
 -10   7   9       1396.40       1433.26       100.26 o                         
  -9   7   9         24.91         36.25        42.98 o                         
  -8   7   9         60.46         51.45        33.07 o                         
  -7   7   9         90.52        108.05        29.45 o                         
  -6   7   9        983.02       1007.06        45.61 o                         
  -5   7   9        511.14        545.16        32.28 o                         
  -4   7   9       2389.85       2375.78        63.76 o                         
  -3   7   9       2709.36       2606.66        53.38 o                         
  -2   7   9       3827.52       3788.62        57.32 o                         
  -1   7   9       1302.41       1270.85        35.97 o                         
   0   7   9       5710.22       5758.81        86.82 o                         
   1   7   9       1423.75       1351.77        44.50 o                         
   2   7   9        215.13        194.25        20.81 o                         
   3   7   9        418.14        381.51        26.23 o                         
   4   7   9       1214.77       1180.20        42.09 o                         
   5   7   9       2606.42       2597.13        60.36 o                         
   6   7   9       1592.35       1558.82        60.08 o                         
   7   7   9         73.70         48.21        47.35 o                         
   8   7   9         43.66          0.81        53.11 o                         
   9   7   9        263.78        247.48        75.20 o                         
  10   7   9         22.24         57.82        84.07 o                         
 -11   8   9       1040.10        966.12        96.87 o                         
 -10   8   9          1.63         48.79        60.29 o                         
  -9   8   9       2498.46       2712.02       144.56 o                         
  -8   8   9         86.86        116.73        39.67 o                         
  -7   8   9        882.76        769.95        42.56 o                         
  -6   8   9          0.31        -24.07        24.07 o                         
  -5   8   9         10.73         67.40        28.77 o                         
  -4   8   9        944.36        912.58        44.84 o                         
  -3   8   9        554.85        531.90        20.57 o                         
  -2   8   9        598.32        575.86        24.26 o                         
  -1   8   9       3369.07       3266.38        54.14 o                         
   0   8   9        158.01        186.09        19.82 o                         
   1   8   9        851.14        921.53        42.48 o                         
   2   8   9       4181.09       3977.30        70.45 o                         
   3   8   9        791.08        801.86        36.10 o                         
   4   8   9          1.23          9.59        23.49 o                         
   5   8   9          4.45         39.39        29.08 o                         
   6   8   9          0.69        -31.32        31.32 o                         
   7   8   9        268.97        288.57        48.49 o                         
   8   8   9        151.47        129.93        60.29 o                         
   9   8   9        244.36        275.97        80.78 o                         
  10   8   9         23.91        164.87       113.26 o                         
 -11   9   9        139.56        240.08        88.15 o                         
 -10   9   9        894.53        960.53        86.06 o                         
  -9   9   9        844.44        944.53        64.74 o                         
  -8   9   9        207.88        273.86        44.51 o                         
  -7   9   9       1637.12       1656.08        67.22 o                         
  -6   9   9         42.67         80.08        36.61 o                         
  -5   9   9          4.69        -15.26        26.77 o                         
  -4   9   9       1326.20       1303.97        86.65 o                         
  -3   9   9       1693.55       1730.50        49.57 o                         
  -2   9   9        889.92        786.35        39.19 o                         
  -1   9   9          0.62         -9.41        15.47 o                         
   0   9   9        872.31        867.37        36.04 o                         
   1   9   9        932.79        819.52        38.01 o                         
   2   9   9       1664.21       1580.24        47.64 o                         
   3   9   9       1132.49       1136.99        45.97 o                         
   4   9   9       2084.74       2171.22        60.67 o                         
   5   9   9        112.34         98.52        29.89 o                         
   6   9   9        255.96        278.71        40.14 o                         
   7   9   9        394.06        396.30        48.92 o                         
   8   9   9         62.15        107.57        61.90 o                         
   9   9   9        213.11        261.87        95.28 o                         
 -10  10   9        478.59        532.70       114.96 o                         
  -9  10   9        130.29        212.64        63.65 o                         
  -8  10   9          3.42          9.69        51.28 o                         
  -7  10   9       1985.91       2063.91        87.36 o                         
  -6  10   9        119.92        116.45        80.43 o                         
  -5  10   9        201.86        121.55        47.69 o                         
  -4  10   9       1129.84       1189.92        44.18 o                         
  -3  10   9         60.00         54.15        25.78 o                         
  -2  10   9        670.20        686.68        27.31 o                         
  -1  10   9       3145.20       3235.02        59.53 o                         
   0  10   9       1280.11       1205.36        42.19 o                         
   1  10   9          1.45          2.41        23.77 o                         
   2  10   9         74.77         70.69        34.14 o                         
   3  10   9        839.04        911.20        41.57 o                         
   4  10   9         82.60         69.27        31.07 o                         
   5  10   9          2.96         20.01        35.25 o                         
   6  10   9         88.05        145.16        38.68 o                         
   7  10   9         10.03         30.34        47.53 o                         
   8  10   9         50.25        104.13        76.22 o                         
   9  10   9        140.27        244.05        94.28 o                         
 -10  11   9        811.74        656.11       186.07 o                         
  -9  11   9        190.49        234.47       100.71 o                         
  -8  11   9        162.10        113.80        82.57 o                         
  -7  11   9        202.29        118.75        46.35 o                         
  -6  11   9        122.65        119.79        29.61 o                         
  -5  11   9        114.14        119.86        25.54 o                         
  -4  11   9        166.30        153.74        29.41 o                         
  -3  11   9        783.71        858.22        67.83 o                         
  -2  11   9        119.45         92.12        17.91 o                         
  -1  11   9        119.56        107.37        21.02 o                         
   0  11   9       4537.10       4491.46       105.10 o                         
   1  11   9       1433.21       1514.38        50.38 o                         
   2  11   9        346.53        376.04        32.11 o                         
   3  11   9          0.22          5.10        32.68 o                         
   4  11   9       2827.49       2871.51        74.52 o                         
   5  11   9         12.81         20.99        35.29 o                         
   6  11   9         27.15         91.76        44.62 o                         
   7  11   9        153.81        200.40        63.43 o                         
   8  11   9        496.39        593.77       118.44 o                         
  -9  12   9        442.35        306.17       124.15 o                         
  -8  12   9        656.03        609.52       112.65 o                         
  -7  12   9         34.57        -77.98        77.98 o                         
  -6  12   9         34.83        132.83        64.60 o                         
  -5  12   9        866.24        821.77        89.26 o                         
  -4  12   9         77.75         14.16        53.58 o                         
  -3  12   9        815.92        831.38        41.91 o                         
  -2  12   9       1890.02       1939.30        43.87 o                         
  -1  12   9       1118.02       1104.72        52.92 o                         
   0  12   9         19.78         31.41        27.70 o                         
   1  12   9        296.25        259.90        29.52 o                         
   2  12   9       2127.05       2037.78        67.89 o                         
   3  12   9        853.32        832.10        43.50 o                         
   4  12   9        226.50        210.14        37.21 o                         
   5  12   9        107.47         49.78        41.85 o                         
   6  12   9         32.08         95.84        54.14 o                         
   7  12   9        223.45        245.20        87.31 o                         
  -8  13   9         29.73        119.24       113.82 o                         
  -7  13   9        443.29        396.87       101.04 o                         
  -6  13   9          3.27         84.58        82.93 o                         
  -5  13   9        125.32        101.60        69.09 o                         
  -4  13   9          2.77        -57.02        57.02 o                         
  -3  13   9       2265.90       2338.19       112.50 o                         
  -2  13   9        454.56        462.15        39.17 o                         
  -1  13   9        196.60        259.31        44.78 o                         
   0  13   9        202.25        251.63        29.67 o                         
   1  13   9        830.54        856.82        38.03 o                         
   2  13   9         70.22         55.80        33.19 o                         
   3  13   9        140.14        104.52        39.63 o                         
   4  13   9          6.36        -13.28        45.07 o                         
   5  13   9        476.84        610.24        70.18 o                         
   6  13   9          1.79         42.55        78.80 o                         
  -7  14   9          0.45        150.30       109.63 o                         
  -6  14   9         53.30        -96.18        96.18 o                         
  -5  14   9        189.90        164.28        81.68 o                         
  -4  14   9          5.98         31.67        70.48 o                         
  -3  14   9        838.09        787.79        74.88 o                         
  -2  14   9       2251.62       2077.26       140.59 o                         
  -1  14   9        166.15        133.79        49.40 o                         
   0  14   9        138.48        155.20        31.55 o                         
   1  14   9       1715.24       1749.62        71.66 o                         
   2  14   9       1276.71       1230.74        71.62 o                         
   3  14   9        273.69        263.78        66.00 o                         
   4  14   9       1091.30       1061.48       131.71 o                         
   5  14   9          3.33         40.05        80.83 o                         
  -5  15   9        460.34        443.05       117.23 o                         
  -4  15   9        225.41        345.41       106.21 o                         
  -3  15   9         13.89        -47.02       210.32 o                         
  -2  15   9        505.27        539.32       154.40 o                         
  -1  15   9          2.41        178.16       137.58 o                         
   0  15   9         32.81        113.71        75.99 o                         
   1  15   9       1505.98       1450.04       113.59 o                         
   2  15   9        389.61        294.45        94.52 o                         
   3  15   9        476.57        325.54       104.00 o                         
   4  15   9        178.37        205.74       111.63 o                         
  -3  16   9         45.31         99.96       171.23 o                         
  -2  16   9        122.40        128.67       167.27 o                         
  -1  16   9         81.42          4.95       169.25 o                         
   0  16   9        416.77        488.94       170.24 o                         
   1  16   9         39.51       -155.39       155.39 o                         
 -12   0  10        147.94        250.78        75.81 o                         
 -10   0  10       2626.06       2680.21       109.78 o                         
  -8   0  10       2096.37       2006.57        96.57 o                         
  -6   0  10          7.12        -17.41        24.72 o                         
  -4   0  10       7714.93       7733.29       140.96 o                         
  -2   0  10       3093.33       3371.54        89.32 o                         
   0   0  10        384.23        416.68        40.72 o                         
   2   0  10       9856.58       9294.20       192.16 o                         
   4   0  10       6307.66       6079.00       146.09 o                         
   6   0  10       2996.07       2879.65       117.86 o                         
   8   0  10          5.31         82.95        61.16 o                         
  10   0  10        988.69       1030.39       116.45 o                         
 -13   1  10       1231.80       1266.07        92.06 o                         
 -12   1  10        515.38        613.19        62.18 o                         
 -11   1  10       1696.21       1757.63        74.50 o                         
 -10   1  10         23.18         42.95        33.86 o                         
  -9   1  10        767.40        717.32        37.12 o                         
  -8   1  10        664.26        563.30        30.56 o                         
  -7   1  10       2613.44       2713.90        63.08 o                         
  -6   1  10        506.47        520.21        35.44 o                         
  -5   1  10         26.08         24.67        15.95 o                         
  -4   1  10        755.76        808.89        27.81 o                         
  -3   1  10        233.46        209.91        16.74 o                         
  -2   1  10       3596.87       3688.14        60.45 o                         
  -1   1  10       3016.29       2895.80        60.94 o                         
   0   1  10        176.94        184.81        19.92 o                         
   1   1  10       5130.03       5123.82        79.15 o                         
   2   1  10        180.21        169.14        18.46 o                         
   3   1  10      13658.34      14509.95       199.40 o                         
   4   1  10       1402.06       1349.49        74.86 o                         
   5   1  10        270.19        300.56        35.49 o                         
   6   1  10        702.04        727.38        45.74 o                         
   7   1  10        561.02        543.01        54.37 o                         
   8   1  10        182.86        272.22        53.18 o                         
   9   1  10        445.07        529.07        59.85 o                         
  10   1  10       1367.74       1285.82        85.76 o                         
  11   1  10        548.57        580.19       112.62 o                         
 -13   2  10         19.40        107.12        95.92 o                         
 -12   2  10          0.05        -27.50        59.13 o                         
 -11   2  10         21.48        -23.33        40.69 o                         
 -10   2  10       2337.39       2351.28        71.79 o                         
  -9   2  10       4048.00       4201.02        95.63 o                         
  -8   2  10       1239.46       1274.33        46.79 o                         
  -7   2  10        259.74        274.56        22.69 o                         
  -6   2  10       2679.44       2763.46        54.29 o                         
  -5   2  10         35.34         24.06        14.20 o                         
  -4   2  10         13.09         12.41        12.96 o                         
  -3   2  10       2563.58       2437.73        48.04 o                         
  -2   2  10       5310.12       5204.85        73.49 o                         
  -1   2  10        780.16        862.81        34.29 o                         
   0   2  10       6060.24       5656.44        93.22 o                         
   1   2  10        924.84        922.46        31.60 o                         
   2   2  10        615.84        566.83        27.17 o                         
   3   2  10       2232.69       2141.19        58.84 o                         
   4   2  10          0.73         12.91        21.65 o                         
   5   2  10          5.76         -9.91        23.45 o                         
   6   2  10        650.42        743.30        47.55 o                         
   7   2  10        957.97       1010.22        54.07 o                         
   8   2  10        130.78        242.79        52.65 o                         
   9   2  10         25.90         32.60        52.18 o                         
  10   2  10         36.09         -5.59        60.97 o                         
  11   2  10        202.52        169.67        81.71 o                         
 -12   3  10        719.51        797.73        71.60 o                         
 -11   3  10        709.96        745.15        62.03 o                         
 -10   3  10       1250.06       1278.40        55.32 o                         
  -9   3  10        300.12        322.91        29.77 o                         
  -8   3  10       4454.71       4499.66        83.34 o                         
  -7   3  10        172.95        176.50        20.54 o                         
  -6   3  10         42.28         47.88        16.29 o                         
  -5   3  10       1162.58       1086.91        32.52 o                         
  -4   3  10         64.61         85.04        14.35 o                         
  -3   3  10        733.20        734.74        26.56 o                         
  -2   3  10       5263.21       5278.29        78.08 o                         
  -1   3  10       4163.73       4050.59        65.26 o                         
   0   3  10       6622.38       6485.49        94.59 o                         
   1   3  10       3135.92       3279.15        59.18 o                         
   2   3  10       2147.93       2035.28        54.82 o                         
   3   3  10        640.42        577.27        31.14 o                         
   4   3  10        139.22        118.02        25.38 o                         
   5   3  10        740.87        811.67        61.55 o                         
   6   3  10         61.58         42.57        61.00 o                         
   7   3  10       1242.30       1294.90        98.70 o                         
   8   3  10       1118.71       1210.69       193.45 o                         
   9   3  10        165.65         84.73        63.17 o                         
  10   3  10        117.69        244.42        64.33 o                         
  11   3  10        115.23        245.34        82.27 o                         
 -12   4  10        669.65        799.17        90.99 o                         
 -11   4  10        836.68        901.69        66.29 o                         
 -10   4  10       1619.53       1524.10        71.11 o                         
  -9   4  10       1382.34       1454.34        93.70 o                         
  -8   4  10        414.67        412.38        27.33 o                         
  -7   4  10        364.28        378.97        23.50 o                         
  -6   4  10        301.99        278.65        20.59 o                         
  -5   4  10       3888.89       3873.62        60.65 o                         
  -4   4  10        566.54        584.16        32.07 o                         
  -3   4  10         64.43         78.29        13.59 o                         
  -2   4  10        217.48        210.63        19.69 o                         
  -1   4  10        162.40        152.00        16.97 o                         
   0   4  10        241.04        207.28        22.11 o                         
   1   4  10      10456.05      10953.28       164.06 o                         
   2   4  10        508.50        491.05        32.66 o                         
   3   4  10         26.75         19.70        20.05 o                         
   4   4  10        950.57        961.83        47.21 o                         
   5   4  10       3599.33       3576.83        73.27 o                         
   6   4  10        126.38        175.58        33.86 o                         
   7   4  10       1161.15       1127.69        73.76 o                         
   8   4  10        535.25        398.90        60.54 o                         
   9   4  10        187.57        260.51        66.38 o                         
  10   4  10         91.75        109.48        65.12 o                         
  11   4  10        524.19        461.57       149.40 o                         
 -12   5  10       5039.46       5261.87       231.83 o                         
 -11   5  10         95.33         51.20        56.92 o                         
 -10   5  10         98.63         81.85        37.71 o                         
  -9   5  10        300.46        339.94        33.81 o                         
  -8   5  10        189.22        273.78        27.09 o                         
  -7   5  10       1361.31       1394.41        45.31 o                         
  -6   5  10       3197.37       3159.19        54.42 o                         
  -5   5  10          0.22         12.50        13.49 o                         
  -4   5  10       1587.83       1617.45        36.17 o                         
  -3   5  10        420.81        421.27        21.69 o                         
  -2   5  10        563.15        562.37        31.60 o                         
  -1   5  10         30.31         43.21        15.43 o                         
   0   5  10      10936.25      10867.42       181.40 o                         
   1   5  10       1936.79       1993.75        57.78 o                         
   2   5  10        168.23        162.85        21.88 o                         
   3   5  10         65.65         79.16        24.53 o                         
   4   5  10       4212.81       4197.99        77.67 o                         
   5   5  10         63.56         32.89        25.45 o                         
   6   5  10       1313.08       1226.60        52.90 o                         
   7   5  10         13.67         46.77        44.27 o                         
   8   5  10        591.34        646.88       106.43 o                         
   9   5  10         33.02         73.31        85.63 o                         
  10   5  10       1090.34       1066.88       151.00 o                         
 -12   6  10          4.83        -27.82        94.22 o                         
 -11   6  10        946.88        948.52        87.24 o                         
 -10   6  10        942.98        969.60        71.44 o                         
  -9   6  10        215.46        268.32        49.09 o                         
  -8   6  10         75.41         75.25        33.51 o                         
  -7   6  10         74.21         33.55        28.69 o                         
  -6   6  10         18.94         66.76        28.03 o                         
  -5   6  10       1967.69       1899.15        62.04 o                         
  -4   6  10       2166.92       2179.37        46.78 o                         
  -3   6  10        901.09        882.69        35.07 o                         
  -2   6  10        157.58        143.36        20.11 o                         
  -1   6  10         82.66         78.30        18.45 o                         
   0   6  10          4.03         23.11        19.50 o                         
   1   6  10       4074.96       4121.51        76.39 o                         
   2   6  10       2459.15       2504.75        55.21 o                         
   3   6  10       4573.65       4599.27        79.99 o                         
   4   6  10        365.12        304.53        28.14 o                         
   5   6  10       3689.41       3765.26        72.99 o                         
   6   6  10         60.03         64.42        33.47 o                         
   7   6  10          6.80        -16.93        45.66 o                         
   8   6  10         94.60        184.51        70.09 o                         
   9   6  10        322.57        372.12        79.75 o                         
  10   6  10          7.75         12.88        84.41 o                         
 -11   7  10       1700.92       1706.47       105.22 o                         
 -10   7  10        440.54        583.04        75.18 o                         
  -9   7  10        376.59        366.06        59.43 o                         
  -8   7  10        685.86        653.25        52.83 o                         
  -7   7  10         26.88         62.40        30.90 o                         
  -6   7  10        182.83        217.69        36.52 o                         
  -5   7  10        679.70        662.76        36.88 o                         
  -4   7  10          0.14         -3.44        10.47 o                         
  -3   7  10          8.89        -10.83        14.88 o                         
  -2   7  10        187.54        226.66        21.51 o                         
  -1   7  10       4044.75       4058.07        63.09 o                         
   0   7  10       2497.07       2585.68        57.83 o                         
   1   7  10          3.19         -7.41        18.59 o                         
   2   7  10       1151.82       1130.95        41.77 o                         
   3   7  10       3343.15       3473.68        69.43 o                         
   4   7  10       1639.84       1637.19        65.99 o                         
   5   7  10        360.53        325.00        32.28 o                         
   6   7  10         15.51         45.20        30.90 o                         
   7   7  10        806.13        894.50        62.06 o                         
   8   7  10        781.92        655.96        75.69 o                         
   9   7  10        988.75        878.66        90.19 o                         
  10   7  10          7.38         36.72       119.68 o                         
 -11   8  10          6.47        141.40       118.78 o                         
 -10   8  10       1021.09       1013.80        84.69 o                         
  -9   8  10       1506.78       1629.46        90.56 o                         
  -8   8  10        134.86         94.70        42.64 o                         
  -7   8  10       1320.81       1312.35        62.93 o                         
  -6   8  10       2434.36       2293.63        80.84 o                         
  -5   8  10         23.33          3.40        37.46 o                         
  -4   8  10         69.23         51.13        27.78 o                         
  -3   8  10       1076.22       1101.63        34.54 o                         
  -2   8  10       1826.91       1782.41        50.63 o                         
  -1   8  10        609.15        627.35        27.07 o                         
   0   8  10       5085.18       5208.57        89.58 o                         
   1   8  10       3273.94       3365.06        64.50 o                         
   2   8  10        850.35        826.60        37.65 o                         
   3   8  10         15.85         23.77        23.95 o                         
   4   8  10        152.61        147.85        28.47 o                         
   5   8  10          3.51         -1.38        47.20 o                         
   6   8  10       1370.89       1460.55        61.99 o                         
   7   8  10         53.26         39.93        45.79 o                         
   8   8  10        255.58        327.33        92.78 o                         
   9   8  10          5.40        -75.48        89.06 o                         
 -11   9  10        778.90        860.02       255.36 o                         
 -10   9  10          0.20         28.62        77.00 o                         
  -9   9  10          5.69         18.95        51.88 o                         
  -8   9  10        294.70        221.40        46.98 o                         
  -7   9  10       1532.89       1553.55        89.93 o                         
  -6   9  10         36.52          1.65        52.67 o                         
  -5   9  10         26.57         21.27        31.96 o                         
  -4   9  10        539.52        549.57        40.98 o                         
  -3   9  10        184.59        158.96        16.66 o                         
  -2   9  10         21.79         -2.12        17.22 o                         
  -1   9  10       2326.18       2418.51        49.71 o                         
   0   9  10       1111.62       1130.22        45.76 o                         
   1   9  10       1064.43        938.14        40.07 o                         
   2   9  10        123.27        119.33        24.88 o                         
   3   9  10       1073.13       1163.94        50.15 o                         
   4   9  10         55.60         42.05        32.90 o                         
   5   9  10        335.03        404.23        39.05 o                         
   6   9  10          3.25         57.79        40.78 o                         
   7   9  10        216.45        139.95        61.52 o                         
   8   9  10        181.41        123.40        68.17 o                         
   9   9  10         18.43         83.21        89.50 o                         
 -10  10  10        897.32        849.49       122.87 o                         
  -9  10  10         13.73         31.37        68.89 o                         
  -8  10  10         50.83         27.39        46.00 o                         
  -7  10  10        435.05        417.45        55.88 o                         
  -6  10  10       1054.44       1138.45        82.58 o                         
  -5  10  10         70.94         47.72        36.72 o                         
  -4  10  10       1111.74       1171.92        58.86 o                         
  -3  10  10        431.28        412.08        31.10 o                         
  -2  10  10       1090.74       1056.08        35.07 o                         
  -1  10  10          2.60          4.44        25.95 o                         
   0  10  10        847.38        818.41        37.67 o                         
   1  10  10        210.28        215.67        24.88 o                         
   2  10  10       4088.43       4132.19        81.83 o                         
   3  10  10        703.53        619.21        39.96 o                         
   4  10  10       7803.48       7873.89       125.24 o                         
   5  10  10          1.60          6.46        36.66 o                         
   6  10  10        393.92        422.77        50.00 o                         
   7  10  10         16.75         68.76        62.69 o                         
   8  10  10        804.34        999.38       115.44 o                         
  -9  11  10        250.94        157.07       109.33 o                         
  -8  11  10         15.21        -86.01        86.01 o                         
  -7  11  10        803.58        903.16        97.27 o                         
  -6  11  10         12.21         24.52        33.18 o                         
  -5  11  10       1710.47       1683.62        60.88 o                         
  -4  11  10        303.22        367.99        39.53 o                         
  -3  11  10        477.90        560.31        48.99 o                         
  -2  11  10        308.70        299.73        22.22 o                         
  -1  11  10         77.05         57.51        26.62 o                         
   0  11  10        125.65        127.28        29.14 o                         
   1  11  10       1397.50       1457.93        48.54 o                         
   2  11  10         23.48         99.87        29.83 o                         
   3  11  10       1318.83       1407.51        65.16 o                         
   4  11  10        377.19        489.69        58.67 o                         
   5  11  10        165.63        174.21        46.77 o                         
   6  11  10        204.82        272.96        54.74 o                         
   7  11  10         15.60        142.71        75.00 o                         
   8  11  10        103.41        122.58        99.11 o                         
  -8  12  10        193.73        214.17       104.10 o                         
  -7  12  10         85.91        118.94        85.63 o                         
  -6  12  10        348.29        372.00        87.66 o                         
  -5  12  10        115.33        114.15        39.14 o                         
  -4  12  10         25.57        -17.15        23.91 o                         
  -3  12  10        543.39        531.91        47.74 o                         
  -2  12  10        434.40        476.08        25.29 o                         
  -1  12  10         35.68         37.89        25.96 o                         
   0  12  10        167.94        154.72        30.11 o                         
   1  12  10        716.61        712.15        40.36 o                         
   2  12  10        270.28        274.30        34.34 o                         
   3  12  10       1004.00       1004.13        51.03 o                         
   4  12  10        275.20        174.27        47.04 o                         
   5  12  10        299.63        403.05        84.56 o                         
   6  12  10        346.75        504.81       120.71 o                         
   7  12  10        177.16        232.41        96.97 o                         
  -7  13  10        236.60        294.42       104.64 o                         
  -6  13  10         97.43        -22.32        95.11 o                         
  -5  13  10        412.59        587.85        82.21 o                         
  -4  13  10        445.94        403.66       107.95 o                         
  -3  13  10         81.83         53.47        60.40 o                         
  -2  13  10       1055.56       1095.41        55.23 o                         
  -1  13  10        304.03        324.27        31.29 o                         
   0  13  10        420.03        532.57        42.16 o                         
   1  13  10        885.59        824.51        41.80 o                         
   2  13  10       1023.64        998.64        47.35 o                         
   3  13  10        191.10        151.11        54.37 o                         
   4  13  10        852.56        699.28        66.11 o                         
   5  13  10        107.62        127.94        77.22 o                         
   6  13  10        115.59         47.04        87.36 o                         
  -6  14  10         80.86         72.49       111.85 o                         
  -5  14  10         20.66        -24.03        92.63 o                         
  -4  14  10         51.25         42.70        73.51 o                         
  -3  14  10        715.02        738.01        79.52 o                         
  -2  14  10         55.47         73.79        86.88 o                         
  -1  14  10        346.97        359.51        56.97 o                         
   0  14  10          1.26         12.31        43.65 o                         
   1  14  10        852.68        904.39        60.00 o                         
   2  14  10          4.31         33.05        53.58 o                         
   3  14  10        226.15        178.14        65.64 o                         
   4  14  10         59.88        179.13        77.21 o                         
  -4  15  10         34.82         24.96       111.35 o                         
  -3  15  10         48.34        -23.56       127.68 o                         
  -2  15  10          8.46         55.43       153.41 o                         
  -1  15  10         10.16        -50.48       149.45 o                         
   0  15  10        621.10        645.22       165.29 o                         
   1  15  10        440.93        337.23        95.80 o                         
   2  15  10         32.64         12.36        93.92 o                         
   3  15  10        136.68         45.94       110.45 o                         
 -11   0  11        812.26        901.51        96.17 o                         
  -9   0  11       2719.87       2527.60        87.93 o                         
  -7   0  11      15583.90      16312.58       274.15 o                         
  -5   0  11       1162.71       1090.37        56.78 o                         
  -3   0  11          7.64         48.54        20.11 o                         
  -1   0  11        470.79        419.97        38.42 o                         
   1   0  11      13302.70      13417.64       226.15 o                         
   3   0  11        883.86        798.71        55.35 o                         
   5   0  11        918.04       1060.87        87.07 o                         
   7   0  11       1209.13       1253.86       213.79 o                         
   9   0  11       1439.00       1373.15       190.97 o                         
  11   0  11        184.22       -152.42       152.42 o                         
 -12   1  11         83.25        139.28        64.05 o                         
 -11   1  11        876.21        979.72        86.08 o                         
 -10   1  11       2169.84       2056.61        73.51 o                         
  -9   1  11       2308.78       2367.64        61.90 o                         
  -8   1  11       2254.73       2364.35        58.11 o                         
  -7   1  11       1353.04       1327.13        43.61 o                         
  -6   1  11       1313.24       1358.85        39.64 o                         
  -5   1  11       1917.83       1907.59        43.07 o                         
  -4   1  11       4200.05       4314.97        66.75 o                         
  -3   1  11       3299.06       3226.48        58.14 o                         
  -2   1  11         14.49         32.60        13.95 o                         
  -1   1  11        445.71        439.74        25.93 o                         
   0   1  11        852.73        836.54        44.27 o                         
   1   1  11        163.73        166.75        17.96 o                         
   2   1  11      14306.85      14418.21       195.95 o                         
   3   1  11        613.61        615.88        33.99 o                         
   4   1  11        183.24        212.51        29.08 o                         
   5   1  11         18.50         17.80        30.84 o                         
   6   1  11       1503.22       1404.69        86.09 o                         
   7   1  11       1536.16       1329.54        67.65 o                         
   8   1  11       1532.02       1623.65        96.88 o                         
   9   1  11       1031.91        990.73        72.80 o                         
  10   1  11        293.58        122.71        69.01 o                         
  11   1  11         98.00         85.14       122.04 o                         
 -12   2  11          3.81          4.82        65.86 o                         
 -11   2  11       2385.05       2403.99        92.39 o                         
 -10   2  11       2140.62       2147.88        74.01 o                         
  -9   2  11         47.80         50.11        31.79 o                         
  -8   2  11        476.24        535.82        31.83 o                         
  -7   2  11       1152.53       1116.81        41.48 o                         
  -6   2  11        113.11         99.28        19.38 o                         
  -5   2  11         67.82         66.21        17.22 o                         
  -4   2  11          8.05         -2.74        14.28 o                         
  -3   2  11       2462.56       2499.62        46.79 o                         
  -2   2  11        825.62        749.53        30.45 o                         
  -1   2  11        295.01        279.04        20.55 o                         
   0   2  11       3223.47       3361.95        65.33 o                         
   1   2  11        802.63        712.04        30.63 o                         
   2   2  11         24.80         34.69        18.04 o                         
   3   2  11       4890.64       4903.40        89.69 o                         
   4   2  11       2237.06       2235.19        71.61 o                         
   5   2  11        729.02        803.98        46.41 o                         
   6   2  11          5.10         -8.02        45.65 o                         
   7   2  11        421.25        418.51        48.38 o                         
   8   2  11        277.30        352.45        62.31 o                         
   9   2  11       1488.85       1720.58       106.56 o                         
  10   2  11          5.57        -88.70        93.29 o                         
 -12   3  11        238.72        239.77        82.77 o                         
 -11   3  11        114.84         86.69        84.29 o                         
 -10   3  11        404.88        420.07        51.44 o                         
  -9   3  11       3142.87       3062.37        81.05 o                         
  -8   3  11       3351.66       3128.18        63.48 o                         
  -7   3  11        596.03        628.56        37.57 o                         
  -6   3  11        250.74        283.39        22.50 o                         
  -5   3  11       1769.29       1735.00        41.41 o                         
  -4   3  11        202.33        225.65        17.88 o                         
  -3   3  11       4981.23       5270.82        75.80 o                         
  -2   3  11       1482.71       1369.35        37.01 o                         
  -1   3  11        131.40         97.05        16.45 o                         
   0   3  11       1368.00       1347.00        38.03 o                         
   1   3  11        443.14        430.32        25.79 o                         
   2   3  11         22.16         17.91        20.17 o                         
   3   3  11       2484.29       2405.09        60.01 o                         
   4   3  11       1171.95       1107.35        50.41 o                         
   5   3  11        266.09        284.04        35.19 o                         
   6   3  11         50.80         19.58        34.24 o                         
   7   3  11       2554.02       2685.79        96.79 o                         
   8   3  11        569.57        503.11        93.43 o                         
   9   3  11        124.36        192.81       123.13 o                         
  10   3  11         23.34         -6.94        65.15 o                         
 -12   4  11        830.58        866.18       101.89 o                         
 -11   4  11         73.06         63.82        73.86 o                         
 -10   4  11       2899.96       2872.87       102.94 o                         
  -9   4  11          4.76          3.65        31.62 o                         
  -8   4  11       1119.27       1223.13        52.18 o                         
  -7   4  11         48.79         72.78        23.41 o                         
  -6   4  11        628.61        671.80        29.18 o                         
  -5   4  11       1294.78       1338.42        36.86 o                         
  -4   4  11        952.05        981.33        31.75 o                         
  -3   4  11         52.55         40.56        14.41 o                         
  -2   4  11         83.92         76.64        16.76 o                         
  -1   4  11       5907.07       5775.20        89.77 o                         
   0   4  11       6953.43       6787.43        98.95 o                         
   1   4  11       2933.71       3055.22        72.08 o                         
   2   4  11         15.01        -11.69        20.63 o                         
   3   4  11        371.69        292.60        28.32 o                         
   4   4  11       1224.91       1249.52        52.03 o                         
   5   4  11       4141.99       4113.87        90.10 o                         
   6   4  11         51.05         34.77        33.19 o                         
   7   4  11        105.88         87.00        49.60 o                         
   8   4  11         93.48         95.92        57.47 o                         
   9   4  11         78.95         94.05        68.13 o                         
  10   4  11         49.13        -20.56        70.05 o                         
 -12   5  11         66.44         -0.19       107.12 o                         
 -11   5  11          0.68         16.88        71.61 o                         
 -10   5  11         20.31         39.49        51.36 o                         
  -9   5  11       2177.41       2205.03        75.40 o                         
  -8   5  11         53.57         79.34        21.56 o                         
  -7   5  11        943.36        966.49        47.38 o                         
  -6   5  11         34.78         54.86        17.09 o                         
  -5   5  11       2461.88       2513.67        48.53 o                         
  -4   5  11        452.26        452.15        22.89 o                         
  -3   5  11         20.28         23.02        16.07 o                         
  -2   5  11       1193.89       1197.83        36.74 o                         
  -1   5  11        153.88        163.03        20.88 o                         
   0   5  11          6.40         14.06        19.21 o                         
   1   5  11       8605.34       8982.80       135.31 o                         
   2   5  11        103.22         85.74        22.82 o                         
   3   5  11       3121.04       3162.24        72.66 o                         
   4   5  11        392.10        385.05        32.28 o                         
   5   5  11        449.49        453.60        50.40 o                         
   6   5  11        129.82        172.24        37.98 o                         
   7   5  11       1341.03       1341.94       110.42 o                         
   8   5  11        194.22        184.64        58.99 o                         
   9   5  11        129.15        241.37       109.61 o                         
  10   5  11          5.35         27.73        75.90 o                         
 -12   6  11        274.62        429.26       142.97 o                         
 -11   6  11        799.92        780.45        87.68 o                         
 -10   6  11       1327.11       1269.24       121.70 o                         
  -9   6  11         67.61         22.10        46.70 o                         
  -8   6  11        402.65        453.36        46.01 o                         
  -7   6  11       3098.24       2971.83        92.36 o                         
  -6   6  11       4151.76       4269.07        74.85 o                         
  -5   6  11       1938.98       1891.94        47.06 o                         
  -4   6  11        181.33        211.08        22.21 o                         
  -3   6  11        142.51         88.65        21.79 o                         
  -2   6  11          5.90         33.64        20.27 o                         
  -1   6  11       6086.38       6042.19        92.36 o                         
   0   6  11       2592.34       2480.55        58.50 o                         
   1   6  11        822.32        727.20        36.40 o                         
   2   6  11       1417.92       1267.15        44.06 o                         
   3   6  11        340.87        332.17        28.15 o                         
   4   6  11       2979.48       2996.25        68.67 o                         
   5   6  11       2754.81       2745.67        74.89 o                         
   6   6  11         28.64         65.27        48.10 o                         
   7   6  11        283.91        335.39        59.17 o                         
   8   6  11        138.75         84.34        71.57 o                         
   9   6  11        780.07        850.59        97.43 o                         
  10   6  11         25.11         55.18       140.56 o                         
 -11   7  11        222.53        445.84        85.24 o                         
 -10   7  11        432.68        347.98        82.30 o                         
  -9   7  11        471.25        408.06        55.92 o                         
  -8   7  11        777.61        751.12        58.82 o                         
  -7   7  11        149.45        154.23        33.74 o                         
  -6   7  11        101.73        110.56        31.85 o                         
  -5   7  11        151.96        182.69        39.45 o                         
  -4   7  11        822.29        704.82        27.58 o                         
  -3   7  11         20.05          8.73        17.33 o                         
  -2   7  11        808.32        711.67        30.94 o                         
  -1   7  11         21.06         42.99        18.24 o                         
   0   7  11        314.10        330.02        24.80 o                         
   1   7  11        196.09        207.23        23.79 o                         
   2   7  11         29.06         36.38        22.42 o                         
   3   7  11       2135.27       2074.62        58.92 o                         
   4   7  11        731.83        751.11        41.12 o                         
   5   7  11        872.59        835.12        44.48 o                         
   6   7  11        801.02        976.14        70.38 o                         
   7   7  11         37.89        -22.92        46.31 o                         
   8   7  11        121.10        204.39        70.72 o                         
   9   7  11          7.25         17.65       104.94 o                         
 -11   8  11       3397.35       3527.26       174.28 o                         
 -10   8  11        237.12        264.22        73.51 o                         
  -9   8  11        223.91        123.79        52.79 o                         
  -8   8  11        913.63        798.61        73.86 o                         
  -7   8  11       1690.34       1616.28        70.31 o                         
  -6   8  11         67.24         92.39        36.16 o                         
  -5   8  11       1914.65       1951.78        71.72 o                         
  -4   8  11         33.48         50.19        36.30 o                         
  -3   8  11       1894.37       1873.45        47.97 o                         
  -2   8  11        225.58        264.18        23.10 o                         
  -1   8  11       4613.59       4513.75        72.14 o                         
   0   8  11         34.58         20.28        22.32 o                         
   1   8  11       4264.59       4114.66        75.66 o                         
   2   8  11        213.39        270.92        31.85 o                         
   3   8  11       2279.39       2186.13        62.54 o                         
   4   8  11        323.51        357.28        47.50 o                         
   5   8  11       3910.72       3947.55        87.82 o                         
   6   8  11        147.52        188.12        51.69 o                         
   7   8  11          2.59        -23.62        64.84 o                         
   8   8  11        537.62        706.72        86.94 o                         
   9   8  11        368.97        256.87       161.53 o                         
 -10   9  11        441.37        207.96        85.65 o                         
  -9   9  11       2010.88       2072.58       116.33 o                         
  -8   9  11       1329.73       1190.09        80.14 o                         
  -7   9  11       1251.66       1358.39        72.55 o                         
  -6   9  11        928.03        930.30        61.97 o                         
  -5   9  11         23.25         79.67        99.00 o                         
  -4   9  11        339.40        309.54        37.61 o                         
  -3   9  11         32.87         23.64        16.18 o                         
  -2   9  11        169.10        205.17        21.48 o                         
  -1   9  11        325.26        328.28        28.99 o                         
   0   9  11        738.84        767.65        42.68 o                         
   1   9  11         70.43         70.86        25.91 o                         
   2   9  11       2420.91       2549.56        87.43 o                         
   3   9  11         58.71         83.11        30.44 o                         
   4   9  11         51.75         43.35        34.59 o                         
   5   9  11        160.49        140.91        39.36 o                         
   6   9  11       2154.71       2113.23       124.43 o                         
   7   9  11        181.57        236.34        59.85 o                         
   8   9  11        286.38        485.65       101.97 o                         
 -10  10  11          0.56       -123.55       217.25 o                         
  -9  10  11        453.86        422.91        75.40 o                         
  -8  10  11        174.94        203.73        59.27 o                         
  -7  10  11       2945.19       3226.92       123.99 o                         
  -6  10  11         23.61         47.69        43.67 o                         
  -5  10  11         47.98        133.79        68.29 o                         
  -4  10  11       1346.25       1261.69        99.67 o                         
  -3  10  11         47.50         50.44        22.38 o                         
  -2  10  11        264.62        277.65        24.19 o                         
  -1  10  11        481.85        489.09        35.14 o                         
   0  10  11        678.03        621.03        38.13 o                         
   1  10  11        891.81        872.04        38.56 o                         
   2  10  11          3.53         36.13        32.45 o                         
   3  10  11        727.42        625.16        48.97 o                         
   4  10  11        543.17        541.85        43.31 o                         
   5  10  11        240.52        264.42        48.37 o                         
   6  10  11        229.01        355.97        68.14 o                         
   7  10  11         51.22         91.82        64.65 o                         
   8  10  11        120.68        164.77        89.85 o                         
  -9  11  11       1383.04       1196.13       144.62 o                         
  -8  11  11        550.82        544.84       105.36 o                         
  -7  11  11         61.28        150.62       133.62 o                         
  -6  11  11        966.64        893.28        67.55 o                         
  -5  11  11         81.26          6.07        34.54 o                         
  -4  11  11        746.03        769.41        51.57 o                         
  -3  11  11        637.40        581.78        41.36 o                         
  -2  11  11         57.96         44.11        22.41 o                         
  -1  11  11        319.31        310.58        34.44 o                         
   0  11  11          2.92          0.08        27.57 o                         
   1  11  11         95.40         82.93        29.00 o                         
   2  11  11       2994.15       3103.27        75.94 o                         
   3  11  11        194.17        179.05        40.13 o                         
   4  11  11        480.22        472.10        46.97 o                         
   5  11  11        896.21        909.70        64.61 o                         
   6  11  11        664.31        860.77        80.10 o                         
   7  11  11        461.10        468.37        77.79 o                         
  -8  12  11       1246.90       1341.19       305.78 o                         
  -7  12  11         88.67       -104.40       263.77 o                         
  -6  12  11          6.82          4.93        88.17 o                         
  -5  12  11        868.23        904.85        72.48 o                         
  -4  12  11         17.25         30.31        37.28 o                         
  -3  12  11        455.77        533.72        59.77 o                         
  -2  12  11        425.79        433.97        27.75 o                         
  -1  12  11         78.69         69.88        33.16 o                         
   0  12  11         99.50        167.62        34.97 o                         
   1  12  11        790.51        837.01        43.31 o                         
   2  12  11         35.70         48.66        35.76 o                         
   3  12  11        877.69        941.35        72.83 o                         
   4  12  11        173.15        257.40        53.19 o                         
   5  12  11        226.94        186.02        94.72 o                         
   6  12  11        815.55       1146.38        87.13 o                         
  -7  13  11          4.93       -103.18       103.18 o                         
  -6  13  11         22.64        153.26       104.22 o                         
  -5  13  11        474.19        457.21       100.66 o                         
  -4  13  11        387.15        376.20        92.38 o                         
  -3  13  11        420.62        188.17        77.56 o                         
  -2  13  11          3.45          0.96        42.70 o                         
  -1  13  11         75.37         50.51        39.69 o                         
   0  13  11        209.24        282.87        52.83 o                         
   1  13  11         66.27         76.11        39.18 o                         
   2  13  11        141.52        192.62        51.31 o                         
   3  13  11       1701.87       1686.26       102.14 o                         
   4  13  11        166.69         67.68        61.06 o                         
   5  13  11        420.93        510.19        94.09 o                         
  -6  14  11        634.57        469.03       125.70 o                         
  -5  14  11        538.01        457.74       108.92 o                         
  -4  14  11        378.61        321.41        96.67 o                         
  -3  14  11        252.01        217.13       120.75 o                         
  -2  14  11         11.99        -86.11       130.65 o                         
  -1  14  11        807.24        873.85       171.23 o                         
   0  14  11        353.96        426.72        64.29 o                         
   1  14  11        724.56        696.82        64.56 o                         
   2  14  11        215.70        323.43        64.31 o                         
   3  14  11         29.17         36.17        75.81 o                         
   4  14  11        344.94        326.07        90.56 o                         
  -4  15  11        262.30        198.71       111.75 o                         
  -3  15  11         57.25         15.84       157.37 o                         
  -2  15  11         21.72         82.15       156.38 o                         
  -1  15  11        220.80        215.77       159.35 o                         
   0  15  11        113.02        -34.64       161.33 o                         
   1  15  11       1080.34       1379.62       216.76 o                         
   2  15  11        683.20        673.17       120.38 o                         
 -12   0  12         19.70        -35.46       132.63 o                         
 -10   0  12        213.06        254.21       129.28 o                         
  -8   0  12       4420.49       4619.83       125.83 o                         
  -6   0  12       3203.05       3031.17        83.83 o                         
  -4   0  12      24642.71      24896.46       453.03 o                         
  -2   0  12        121.18        105.99        23.83 o                         
   0   0  12        700.39        657.56        45.52 o                         
   2   0  12      13368.80      14016.75       240.60 o                         
   4   0  12       1701.17       1716.37        79.78 o                         
   6   0  12          6.55        -57.07        57.07 o                         
   8   0  12       5527.32       6141.81       321.67 o                         
  10   0  12         13.83        104.50       144.01 o                         
 -12   1  12         18.31        -49.29        63.16 o                         
 -11   1  12       1111.22       1143.33        61.97 o                         
 -10   1  12        119.92         63.58        44.77 o                         
  -9   1  12       3848.64       3819.16        83.00 o                         
  -8   1  12        137.82        190.06        28.01 o                         
  -7   1  12       1626.58       1642.73        57.83 o                         
  -6   1  12        124.51        153.31        22.40 o                         
  -5   1  12       2028.78       2133.37        51.57 o                         
  -4   1  12        189.40        201.42        20.57 o                         
  -3   1  12       1158.56       1141.02        35.70 o                         
  -2   1  12       1182.50       1094.48        36.81 o                         
  -1   1  12        356.54        376.66        25.90 o                         
   0   1  12        274.35        257.27        22.92 o                         
   1   1  12       3473.83       3399.03        60.22 o                         
   2   1  12        361.79        417.87        25.33 o                         
   3   1  12          6.85         61.60        21.42 o                         
   4   1  12       2777.36       2501.05        72.03 o                         
   5   1  12        738.53        852.90        69.52 o                         
   6   1  12        165.84        155.00        76.32 o                         
   7   1  12        531.25        443.70        72.41 o                         
   8   1  12         67.12        100.03        72.80 o                         
   9   1  12       1009.24        981.57       128.67 o                         
  10   1  12        105.41         34.40        85.86 o                         
 -12   2  12        277.68        146.34       124.43 o                         
 -11   2  12        321.29        288.17        52.48 o                         
 -10   2  12         10.47        -36.80        36.80 o                         
  -9   2  12       2341.66       2308.28        72.44 o                         
  -8   2  12       5816.98       6037.76       101.02 o                         
  -7   2  12         26.39         37.29        26.98 o                         
  -6   2  12        242.85        211.72        22.89 o                         
  -5   2  12         73.03         89.15        18.85 o                         
  -4   2  12          6.11         -3.12        16.64 o                         
  -3   2  12       3683.73       3845.99        63.28 o                         
  -2   2  12       3722.64       3793.26        66.52 o                         
  -1   2  12        191.31        149.88        23.86 o                         
   0   2  12       1151.06       1144.72        48.35 o                         
   1   2  12        266.20        228.49        22.10 o                         
   2   2  12         64.22         88.96        19.12 o                         
   3   2  12       1226.41       1133.90        47.76 o                         
   4   2  12       5239.01       5293.06       109.05 o                         
   5   2  12         15.46         31.22        39.88 o                         
   6   2  12        988.09        991.32        63.48 o                         
   7   2  12        498.28        458.24        59.67 o                         
   8   2  12        579.01        534.25        68.79 o                         
   9   2  12        976.90        909.90        89.06 o                         
  10   2  12         34.34        -46.57        74.42 o                         
 -12   3  12         12.58        -12.49       137.32 o                         
 -11   3  12        447.09        454.95        61.36 o                         
 -10   3  12       2875.22       2933.64       111.66 o                         
  -9   3  12         50.73          8.87        30.14 o                         
  -8   3  12        473.75        545.73        33.03 o                         
  -7   3  12       2173.91       2137.21        53.68 o                         
  -6   3  12       1577.59       1550.60        51.53 o                         
  -5   3  12         92.39        116.15        19.95 o                         
  -4   3  12         20.05         -2.82        16.82 o                         
  -3   3  12          9.28         33.99        16.41 o                         
  -2   3  12        467.10        473.02        30.12 o                         
  -1   3  12       3550.05       3550.40        69.52 o                         
   0   3  12       1316.93       1230.32        39.18 o                         
   1   3  12         25.42         36.46        19.21 o                         
   2   3  12       1377.41       1411.10        57.94 o                         
   3   3  12          4.15        -23.51        23.51 o                         
   4   3  12        370.33        399.65        35.15 o                         
   5   3  12       5827.09       5720.19       121.68 o                         
   6   3  12       4027.84       3722.98        98.41 o                         
   7   3  12        110.18        114.89        53.58 o                         
   8   3  12       1749.58       1736.14       213.36 o                         
   9   3  12        311.60        271.06       135.48 o                         
  10   3  12         13.90        -24.79        74.11 o                         
 -12   4  12        481.82        454.18        96.06 o                         
 -11   4  12         97.78        -15.47        53.91 o                         
 -10   4  12        343.45        299.99        41.78 o                         
  -9   4  12       1356.23       1357.98        57.51 o                         
  -8   4  12          3.97         47.81        26.28 o                         
  -7   4  12        443.95        464.98        28.88 o                         
  -6   4  12         66.33         48.11        20.24 o                         
  -5   4  12        521.29        573.04        27.92 o                         
  -4   4  12        224.95        265.77        21.14 o                         
  -3   4  12       1044.41       1038.09        36.78 o                         
  -2   4  12         74.03         57.63        18.13 o                         
  -1   4  12          4.75          6.66        24.69 o                         
   0   4  12         12.55         -2.19        18.54 o                         
   1   4  12        504.73        522.64        32.16 o                         
   2   4  12          0.44         -3.76        21.04 o                         
   3   4  12       3229.61       3187.21        75.00 o                         
   4   4  12        472.56        415.03        37.50 o                         
   5   4  12        200.29        234.65        36.19 o                         
   6   4  12        564.89        495.63        44.25 o                         
   7   4  12       2137.65       2207.69       136.62 o                         
   8   4  12        191.90        255.96        99.76 o                         
   9   4  12         51.66         49.08       116.78 o                         
  10   4  12        209.83        361.46       122.04 o                         
 -12   5  12        947.58       1064.97       225.17 o                         
 -11   5  12         34.37         28.87        84.88 o                         
 -10   5  12       1089.17       1239.49       102.54 o                         
  -9   5  12          0.93        -28.08        28.08 o                         
  -8   5  12       1992.77       1875.39        67.42 o                         
  -7   5  12       1067.52       1035.87        39.97 o                         
  -6   5  12       6526.05       6672.95       100.38 o                         
  -5   5  12         18.83         10.58        17.70 o                         
  -4   5  12        224.56        218.70        20.04 o                         
  -3   5  12        873.21        804.08        34.02 o                         
  -2   5  12        127.88        125.24        20.51 o                         
  -1   5  12        765.32        891.59        38.43 o                         
   0   5  12        106.65        108.83        23.76 o                         
   1   5  12        212.40        156.95        25.43 o                         
   2   5  12       5176.07       5087.31        95.00 o                         
   3   5  12        205.60        181.24        30.82 o                         
   4   5  12       3039.14       3265.91        80.24 o                         
   5   5  12         39.32         36.17        31.93 o                         
   6   5  12          7.36         53.56        40.58 o                         
   7   5  12         51.02          6.94        93.55 o                         
   8   5  12         81.68        108.11       111.46 o                         
   9   5  12         14.32        129.25       108.11 o                         
 -11   6  12         80.59        136.69       105.42 o                         
 -10   6  12        214.59        227.83        64.55 o                         
  -9   6  12        143.93        109.95        55.42 o                         
  -8   6  12         59.02         32.64        42.37 o                         
  -7   6  12       4023.25       4135.51       102.99 o                         
  -6   6  12       3257.14       3262.17        58.29 o                         
  -5   6  12       3783.20       3738.55        64.07 o                         
  -4   6  12        264.42        265.76        26.87 o                         
  -3   6  12        603.16        568.18        32.73 o                         
  -2   6  12        727.17        714.86        36.69 o                         
  -1   6  12         75.88         47.59        21.36 o                         
   0   6  12          2.39          1.10        23.80 o                         
   1   6  12       1526.42       1487.97        53.03 o                         
   2   6  12        209.51        189.85        25.78 o                         
   3   6  12       2528.19       2468.29        63.56 o                         
   4   6  12        465.24        515.03        54.02 o                         
   5   6  12        440.20        479.35        42.12 o                         
   6   6  12          8.02        -23.85        43.18 o                         
   7   6  12        908.12        923.69        81.78 o                         
   8   6  12        100.17        224.32        70.94 o                         
   9   6  12        357.48        528.54        90.81 o                         
 -11   7  12       2236.43       2261.21       143.99 o                         
 -10   7  12        854.42        969.35        78.78 o                         
  -9   7  12         19.83         -8.34        63.86 o                         
  -8   7  12          5.69          0.32        45.95 o                         
  -7   7  12        817.92        975.13       104.24 o                         
  -6   7  12        857.97        843.34        65.13 o                         
  -5   7  12       1883.13       1756.80        49.80 o                         
  -4   7  12        238.17        279.76        28.78 o                         
  -3   7  12        617.32        597.68        39.98 o                         
  -2   7  12       1987.84       1932.46        52.91 o                         
  -1   7  12       4109.15       3989.97        79.56 o                         
   0   7  12        188.33        260.29        26.65 o                         
   1   7  12       2076.65       2000.93        58.66 o                         
   2   7  12         32.91         18.43        24.36 o                         
   3   7  12         69.31         12.16        28.69 o                         
   4   7  12        518.96        590.04        44.00 o                         
   5   7  12       3848.87       3816.03        98.18 o                         
   6   7  12        991.30       1028.05        64.81 o                         
   7   7  12        163.03        162.96        58.74 o                         
   8   7  12        340.59        436.83       111.57 o                         
   9   7  12          1.90        157.41       115.23 o                         
 -10   8  12         15.24         -8.40        76.67 o                         
  -9   8  12        631.57        643.05        76.54 o                         
  -8   8  12       4031.36       4095.02       123.26 o                         
  -7   8  12        335.71        278.94        46.80 o                         
  -6   8  12        103.43        118.87        57.61 o                         
  -5   8  12         48.01         17.98        35.00 o                         
  -4   8  12          7.39        -20.39        20.39 o                         
  -3   8  12          8.89         -6.16        18.19 o                         
  -2   8  12       1399.93       1519.24        44.41 o                         
  -1   8  12          0.81          9.37        23.67 o                         
   0   8  12        939.12        900.37        45.59 o                         
   1   8  12        175.23        128.26        29.42 o                         
   2   8  12         11.15          9.92        25.54 o                         
   3   8  12        124.82        105.19        31.37 o                         
   4   8  12       3148.49       3299.46        81.93 o                         
   5   8  12        102.60        172.57        62.47 o                         
   6   8  12       1419.11       1452.87        97.97 o                         
   7   8  12        109.91        245.68        65.45 o                         
   8   8  12         76.28        161.36       148.38 o                         
 -10   9  12        106.78        136.34        97.22 o                         
  -9   9  12       1067.02       1130.58       101.86 o                         
  -8   9  12        798.42        754.73        63.22 o                         
  -7   9  12       1216.23       1271.72        72.29 o                         
  -6   9  12          0.26        103.09        55.47 o                         
  -5   9  12       1213.49       1278.80        75.64 o                         
  -4   9  12        449.78        462.95        49.69 o                         
  -3   9  12          0.24         -3.07        22.81 o                         
  -2   9  12        753.43        775.74        35.13 o                         
  -1   9  12        824.25        878.41        48.93 o                         
   0   9  12          1.95         13.29        25.70 o                         
   1   9  12        566.43        569.55        34.42 o                         
   2   9  12          0.54        -10.70        27.87 o                         
   3   9  12        167.17        119.45        33.09 o                         
   4   9  12         26.00        -22.95        43.67 o                         
   5   9  12       1992.30       2187.96       105.39 o                         
   6   9  12         97.72         31.17        58.44 o                         
   7   9  12         46.72          0.55        65.99 o                         
   8   9  12         28.96         88.02        92.37 o                         
  -9  10  12        207.96        299.60        80.79 o                         
  -8  10  12        711.85        751.23       101.83 o                         
  -7  10  12         12.10         20.55        93.60 o                         
  -6  10  12         35.33         49.65        52.41 o                         
  -5  10  12         76.31         72.69        82.27 o                         
  -4  10  12       4087.62       4233.17       186.24 o                         
  -3  10  12         63.55         56.67        19.92 o                         
  -2  10  12         18.63         -3.93        34.37 o                         
  -1  10  12        159.04        187.04        31.43 o                         
   0  10  12       1275.27       1219.27        52.36 o                         
   1  10  12       1109.71        964.87        51.06 o                         
   2  10  12       3925.00       4005.81        85.94 o                         
   3  10  12         46.61         51.73        39.58 o                         
   4  10  12        982.65        952.94        56.21 o                         
   5  10  12         91.51         46.45        55.38 o                         
   6  10  12        480.45        506.72        65.90 o                         
   7  10  12          4.65        -72.20        73.88 o                         
  -9  11  12        205.56        357.30       165.29 o                         
  -8  11  12         16.28         60.35       229.62 o                         
  -7  11  12        939.57        729.81       106.52 o                         
  -6  11  12        104.00        131.64        53.75 o                         
  -5  11  12        816.96        852.40        76.14 o                         
  -4  11  12         53.55         41.04        37.96 o                         
  -3  11  12        604.26        615.05        69.71 o                         
  -2  11  12        500.07        548.32        33.35 o                         
  -1  11  12        312.04        337.20        34.24 o                         
   0  11  12         15.53         35.36        32.62 o                         
   1  11  12       1800.84       1798.55        65.36 o                         
   2  11  12        450.47        533.25        47.53 o                         
   3  11  12        734.53        772.06        57.76 o                         
   4  11  12        213.83        211.89        51.42 o                         
   5  11  12        434.48        427.82        68.77 o                         
   6  11  12        618.54        722.46       104.43 o                         
  -8  12  12        681.38        574.95       179.15 o                         
  -7  12  12        283.39        213.32       103.84 o                         
  -6  12  12        180.91          1.98       134.11 o                         
  -5  12  12         39.40         10.24        52.06 o                         
  -4  12  12        509.03        470.96        52.68 o                         
  -3  12  12        534.32        576.79        54.43 o                         
  -2  12  12        450.81        432.67        32.81 o                         
  -1  12  12        111.03         88.81        34.22 o                         
   0  12  12        163.82        173.01        54.07 o                         
   1  12  12         63.28         50.58        36.80 o                         
   2  12  12        210.26        284.76        44.28 o                         
   3  12  12        429.86        481.18        49.82 o                         
   4  12  12         48.97        113.49        61.20 o                         
   5  12  12        164.17        326.83        86.39 o                         
  -6  13  12         56.58        -75.70       106.27 o                         
  -5  13  12        502.92        473.36       101.13 o                         
  -4  13  12        860.74        743.64       106.63 o                         
  -3  13  12         16.89        206.15        74.49 o                         
  -2  13  12        390.12        489.03        63.43 o                         
  -1  13  12        355.19        372.25        50.31 o                         
   0  13  12        303.05        321.91        47.00 o                         
   1  13  12         63.00         95.51        47.25 o                         
   2  13  12        120.67        138.50        53.67 o                         
   3  13  12          1.24        -19.51        63.86 o                         
   4  13  12         31.73        117.44        75.85 o                         
  -5  14  12        462.85        466.09       119.47 o                         
  -4  14  12        155.41        -11.11        99.96 o                         
  -3  14  12        532.54        573.03       107.23 o                         
  -2  14  12         58.34        270.20       158.36 o                         
  -1  14  12          5.49        297.92       156.38 o                         
   0  14  12         12.47        199.51       126.19 o                         
   1  14  12        249.73        397.85        76.02 o                         
   2  14  12         68.96        205.35       100.78 o                         
   3  14  12        460.78        586.92       140.99 o                         
  -2  15  12        160.92        234.57       175.19 o                         
  -1  15  12         14.58        330.58       173.21 o                         
   0  15  12         23.44        -77.20       171.23 o                         
 -11   0  13         68.63        108.14        69.35 o                         
  -9   0  13       5672.18       5542.70       156.14 o                         
  -7   0  13        856.29        804.58        57.02 o                         
  -5   0  13       4031.11       4039.58        99.42 o                         
  -3   0  13        501.69        496.20        37.27 o                         
  -1   0  13         68.33         99.60        33.74 o                         
   1   0  13         54.10         56.78        27.19 o                         
   3   0  13        261.52        339.80        38.35 o                         
   5   0  13         42.61        123.41        81.16 o                         
   7   0  13        101.40        -20.78        99.96 o                         
   9   0  13        536.49        529.15       101.31 o                         
 -12   1  13         15.66        -78.71        78.71 o                         
 -11   1  13        985.16        921.41       100.78 o                         
 -10   1  13         42.24         65.22        41.16 o                         
  -9   1  13       1345.85       1416.86        70.29 o                         
  -8   1  13       2037.14       2194.79        63.47 o                         
  -7   1  13         46.78         65.69        26.09 o                         
  -6   1  13       2573.84       2496.86        56.76 o                         
  -5   1  13         18.85         -1.00        19.59 o                         
  -4   1  13       5199.14       5048.15        91.93 o                         
  -3   1  13        291.96        288.70        22.50 o                         
  -2   1  13       5080.49       5302.39        85.43 o                         
  -1   1  13         70.29         31.50        20.19 o                         
   0   1  13        104.27        133.09        23.44 o                         
   1   1  13        296.36        341.68        25.65 o                         
   2   1  13       4939.67       5059.34        81.46 o                         
   3   1  13         23.59        -21.21        21.21 o                         
   4   1  13       2309.81       2366.72        95.41 o                         
   5   1  13         51.80         69.82        53.43 o                         
   6   1  13        650.05        649.17        82.55 o                         
   7   1  13        278.58        205.69        95.51 o                         
   8   1  13       2624.56       2443.51       124.47 o                         
   9   1  13          8.32         79.93        90.72 o                         
  10   1  13        192.68        356.81       151.88 o                         
 -12   2  13         22.19        -35.07       174.60 o                         
 -11   2  13        462.53        400.24        64.73 o                         
 -10   2  13       1436.97       1407.91        79.79 o                         
  -9   2  13       1174.03       1160.80        55.87 o                         
  -8   2  13         25.07        104.58        51.48 o                         
  -7   2  13        214.31        179.21        33.62 o                         
  -6   2  13        986.63        971.57        38.79 o                         
  -5   2  13       5163.86       5292.81        89.36 o                         
  -4   2  13       3240.11       3245.02        63.45 o                         
  -3   2  13        575.34        493.10        26.51 o                         
  -2   2  13       3262.83       3399.40        65.05 o                         
  -1   2  13          8.32        -20.48        20.48 o                         
   0   2  13       1488.75       1515.83        45.05 o                         
   1   2  13       4343.39       4261.30        71.90 o                         
   2   2  13       2129.35       2098.31        52.88 o                         
   3   2  13        211.87        195.09        29.48 o                         
   4   2  13        689.57        629.85        51.60 o                         
   5   2  13       1653.42       1772.72        74.26 o                         
   6   2  13       2341.31       2169.17       383.97 o                         
   7   2  13        442.07        468.83        65.90 o                         
   8   2  13        178.74        200.31       103.02 o                         
   9   2  13          3.29        132.92       108.55 o                         
  10   2  13         89.93        126.65       119.38 o                         
 -12   3  13        478.80        445.12       170.81 o                         
 -11   3  13         19.59        -16.25        71.71 o                         
 -10   3  13         42.76         -0.02        42.09 o                         
  -9   3  13        123.35        129.01        33.96 o                         
  -8   3  13         82.36        148.47        34.69 o                         
  -7   3  13       2075.25       2113.49        77.12 o                         
  -6   3  13       2120.86       2128.52        56.10 o                         
  -5   3  13          1.90         -8.81        19.59 o                         
  -4   3  13          5.09          7.18        18.76 o                         
  -3   3  13       2406.38       2365.20        50.88 o                         
  -2   3  13        166.82        139.59        30.19 o                         
  -1   3  13       1089.85       1173.45        43.97 o                         
   0   3  13        425.01        426.85        28.10 o                         
   1   3  13         16.03         31.61        19.72 o                         
   2   3  13       1250.17       1239.94        48.31 o                         
   3   3  13       1610.53       1528.26        56.39 o                         
   4   3  13       2112.77       2017.00        69.89 o                         
   5   3  13        555.91        488.24        45.96 o                         
   6   3  13       1147.10       1293.07       153.41 o                         
   7   3  13        245.57        272.04        61.00 o                         
   8   3  13        164.12        239.66        68.17 o                         
   9   3  13        306.72        245.42        83.12 o                         
 -12   4  13         29.89        259.32       151.43 o                         
 -11   4  13        229.30        140.72       126.63 o                         
 -10   4  13        381.36        389.07        57.99 o                         
  -9   4  13        236.26        208.88        36.18 o                         
  -8   4  13       1710.34       1805.52       125.85 o                         
  -7   4  13        611.98        581.96        34.66 o                         
  -6   4  13       5795.87       5724.36        89.05 o                         
  -5   4  13        117.77        122.97        22.26 o                         
  -4   4  13         62.46         74.74        21.60 o                         
  -3   4  13       2947.54       3040.44        62.01 o                         
  -2   4  13         54.71         52.12        19.71 o                         
  -1   4  13       3606.70       3550.51        73.43 o                         
   0   4  13        872.04        887.97        39.19 o                         
   1   4  13        788.84        850.93        41.95 o                         
   2   4  13        931.56        942.44        42.24 o                         
   3   4  13       2339.22       2325.94        68.85 o                         
   4   4  13        738.30        806.43        49.72 o                         
   5   4  13        548.23        557.32        46.04 o                         
   6   4  13       1799.23       1824.38       142.14 o                         
   7   4  13        406.64        406.36        66.16 o                         
   8   4  13         11.43        -34.75        71.38 o                         
   9   4  13          2.24        -39.26        81.57 o                         
 -11   5  13         12.01        -79.44        79.44 o                         
 -10   5  13         39.75        -19.16        48.00 o                         
  -9   5  13         50.85         63.84        36.15 o                         
  -8   5  13         27.64         60.70        29.38 o                         
  -7   5  13       4384.21       4406.75        98.00 o                         
  -6   5  13        643.09        619.21        31.77 o                         
  -5   5  13        498.76        546.56        30.65 o                         
  -4   5  13        363.32        341.03        24.82 o                         
  -3   5  13       1001.50       1001.06        59.08 o                         
  -2   5  13       1652.19       1593.38        47.45 o                         
  -1   5  13        421.39        397.96        31.46 o                         
   0   5  13        156.73        141.00        27.42 o                         
   1   5  13       1771.99       1754.41        58.07 o                         
   2   5  13        103.46         60.66        27.75 o                         
   3   5  13       1370.69       1558.32        62.23 o                         
   4   5  13          3.25         39.63        34.02 o                         
   5   5  13       1443.93       1492.57        60.89 o                         
   6   5  13        565.98        622.65        59.92 o                         
   7   5  13        691.23        640.21        92.60 o                         
   8   5  13         21.73        -35.39       126.03 o                         
   9   5  13        606.19        562.31       161.82 o                         
 -11   6  13          5.84        -53.60        80.54 o                         
 -10   6  13        185.52        136.60        72.57 o                         
  -9   6  13       1153.94       1133.90        74.24 o                         
  -8   6  13       2139.39       2033.73        97.01 o                         
  -7   6  13        405.52        437.21        27.63 o                         
  -6   6  13       5424.03       5236.14        82.11 o                         
  -5   6  13          6.44         23.87        20.58 o                         
  -4   6  13        805.69        774.69        41.77 o                         
  -3   6  13         30.63          6.07        25.44 o                         
  -2   6  13        451.86        407.82        33.16 o                         
  -1   6  13       3322.65       3133.10        72.24 o                         
   0   6  13        339.44        431.23        33.55 o                         
   1   6  13       1081.50       1057.34        48.99 o                         
   2   6  13         30.42         36.57        29.60 o                         
   3   6  13        885.19        897.26        46.98 o                         
   4   6  13        571.93        558.02        44.53 o                         
   5   6  13       1538.67       1703.09        79.63 o                         
   6   6  13        883.34        775.12        66.26 o                         
   7   6  13        436.20        339.49        77.66 o                         
   8   6  13         43.94        112.00        80.40 o                         
   9   6  13         96.12        121.81       240.51 o                         
 -11   7  13          3.39        -76.78       105.65 o                         
 -10   7  13          1.69         -7.09        77.96 o                         
  -9   7  13        172.11        156.78        59.80 o                         
  -8   7  13       1002.09        972.81       105.43 o                         
  -7   7  13       4364.19       4638.20       148.54 o                         
  -6   7  13       2024.08       1988.18        77.50 o                         
  -5   7  13        325.01        335.69        41.19 o                         
  -4   7  13         74.29         61.44        29.50 o                         
  -3   7  13        695.04        738.13        39.36 o                         
  -2   7  13        758.78        773.70        39.65 o                         
  -1   7  13        125.87        120.85        36.41 o                         
   0   7  13        453.32        481.00        46.61 o                         
   1   7  13          7.12        -15.76        29.09 o                         
   2   7  13         71.32         32.61        26.48 o                         
   3   7  13        439.98        480.21        45.72 o                         
   4   7  13        359.94        372.53        45.77 o                         
   5   7  13         80.09         58.90        44.72 o                         
   6   7  13        456.87        601.47        76.13 o                         
   7   7  13         94.46        140.35        63.02 o                         
   8   7  13        272.99        149.98        86.24 o                         
 -10   8  13        149.96        171.14        82.05 o                         
  -9   8  13        468.96        547.92        69.43 o                         
  -8   8  13        128.50        185.84        54.98 o                         
  -7   8  13          5.77        -27.88        76.79 o                         
  -6   8  13          6.51         65.28        58.54 o                         
  -5   8  13       3662.45       3719.53       112.74 o                         
  -4   8  13        760.14        737.49        33.91 o                         
  -3   8  13        233.76        217.32        24.52 o                         
  -2   8  13       1694.04       1701.57        54.11 o                         
  -1   8  13        581.00        656.68        52.67 o                         
   0   8  13        995.80        968.97        43.37 o                         
   1   8  13        519.96        569.72        35.43 o                         
   2   8  13        307.78        264.72        32.25 o                         
   3   8  13        339.81        239.59        42.37 o                         
   4   8  13        329.93        304.00        44.59 o                         
   5   8  13        446.67        500.63        54.57 o                         
   6   8  13        885.23        853.61        73.80 o                         
   7   8  13        599.64        704.74        77.87 o                         
   8   8  13          0.16        162.38        92.52 o                         
 -10   9  13        282.95        449.56       109.51 o                         
  -9   9  13        224.99         60.59       164.42 o                         
  -8   9  13       1367.68       1347.15        87.56 o                         
  -7   9  13        511.51        456.75        69.86 o                         
  -6   9  13       2419.91       2517.36       232.48 o                         
  -5   9  13        395.91        261.85        51.18 o                         
  -4   9  13       1678.77       1613.71        72.55 o                         
  -3   9  13        186.23        175.25        31.28 o                         
  -2   9  13        355.44        412.71        30.05 o                         
  -1   9  13          9.64         28.46        30.10 o                         
   0   9  13        168.80        143.97        31.09 o                         
   1   9  13        215.44        252.62        31.68 o                         
   2   9  13        475.52        471.03        44.60 o                         
   3   9  13        825.45        801.82        50.60 o                         
   4   9  13       1714.13       1715.19        76.37 o                         
   5   9  13         14.70        112.68        52.49 o                         
   6   9  13        174.04        138.86        66.43 o                         
   7   9  13       1356.46       1483.63       101.36 o                         
  -9  10  13       1392.88       1295.13       183.10 o                         
  -8  10  13        192.20        202.63        95.30 o                         
  -7  10  13        714.51        683.04       108.81 o                         
  -6  10  13        849.79       1072.58       195.68 o                         
  -5  10  13        495.22        574.30        53.72 o                         
  -4  10  13         65.54         14.64        39.44 o                         
  -3  10  13         66.81         65.82        23.07 o                         
  -2  10  13          2.59          5.04        27.99 o                         
  -1  10  13        218.02        240.15        39.53 o                         
   0  10  13          1.50         28.24        33.63 o                         
   1  10  13          5.81          6.34        33.85 o                         
   2  10  13        391.51        327.57        40.16 o                         
   3  10  13         41.27         69.39        40.91 o                         
   4  10  13        314.03        366.95        54.62 o                         
   5  10  13        798.67        912.98        68.38 o                         
   6  10  13          1.15        -70.05        70.05 o                         
   7  10  13        458.82        484.90        88.05 o                         
  -8  11  13       1357.41       1414.56       137.87 o                         
  -7  11  13        150.35        338.81       104.95 o                         
  -6  11  13        322.55        230.99        63.00 o                         
  -5  11  13        230.35        250.20        53.86 o                         
  -4  11  13       1007.53       1075.18        61.31 o                         
  -3  11  13          8.97         39.67        40.30 o                         
  -2  11  13        697.07        684.02        41.05 o                         
  -1  11  13         59.87         39.01        36.74 o                         
   0  11  13        808.06        692.01        52.04 o                         
   1  11  13          8.74        -25.16        36.00 o                         
   2  11  13        452.61        497.32        50.03 o                         
   3  11  13         28.50         42.82        54.70 o                         
   4  11  13       1520.11       1544.71       123.78 o                         
   5  11  13        405.43        379.21        70.60 o                         
   6  11  13        319.14        177.96        93.20 o                         
  -7  12  13         49.60         -0.29       110.23 o                         
  -6  12  13          5.43        -98.10        98.10 o                         
  -5  12  13       2660.11       2660.83       176.63 o                         
  -4  12  13       1379.34       1281.30       158.77 o                         
  -3  12  13        296.77        371.64        55.55 o                         
  -2  12  13       1391.77       1438.27        66.12 o                         
  -1  12  13         75.42         17.04        42.78 o                         
   0  12  13        405.94        444.21        47.09 o                         
   1  12  13        503.33        546.45        46.88 o                         
   2  12  13        601.07        578.53        57.63 o                         
   3  12  13         80.43         83.16        65.91 o                         
   4  12  13         39.04         20.40        86.72 o                         
   5  12  13          6.09         14.88       149.29 o                         
  -6  13  13         68.18        109.86       155.39 o                         
  -5  13  13         73.33         96.73       107.34 o                         
  -4  13  13        304.70        255.85       114.32 o                         
  -3  13  13       1511.20       1497.34       141.98 o                         
  -2  13  13        124.84        -42.94       102.17 o                         
  -1  13  13         42.09         19.72        66.04 o                         
   0  13  13         34.81          8.70        91.40 o                         
   1  13  13          0.75        -66.33        66.33 o                         
   2  13  13         37.90        -52.40       108.38 o                         
   3  13  13        683.73        834.50       122.30 o                         
  -4  14  13        514.37        537.33       329.04 o                         
  -3  14  13        724.59        766.96       186.07 o                         
  -2  14  13         75.45        105.90       171.23 o                         
  -1  14  13       1249.09       1686.34       216.76 o                         
   0  14  13        276.51        -19.33       284.55 o                         
   1  14  13        356.15        369.18       172.22 o                         
   2  14  13         21.46         24.74       170.24 o                         
 -12   0  14        363.10        381.65       112.57 o                         
 -10   0  14         40.62          5.66        64.49 o                         
  -8   0  14        507.11        438.26        57.82 o                         
  -6   0  14       6655.54       6697.55       301.99 o                         
  -4   0  14       1486.40       1502.34        64.06 o                         
  -2   0  14       4024.78       4108.27       115.70 o                         
   0   0  14       3176.04       3253.18       103.36 o                         
   2   0  14       3449.59       3462.17        98.85 o                         
   4   0  14        333.71        309.39        45.75 o                         
   6   0  14       6557.55       6692.01       325.63 o                         
   8   0  14        903.48        958.97       159.35 o                         
 -12   1  14         60.66        116.37        82.29 o                         
 -11   1  14         44.85        135.22        63.73 o                         
 -10   1  14         49.03         51.40        44.20 o                         
  -9   1  14       1976.91       1853.51       113.82 o                         
  -8   1  14          7.75        -27.70        32.33 o                         
  -7   1  14        870.72        750.44        39.15 o                         
  -6   1  14        178.10        179.57        27.18 o                         
  -5   1  14       2350.50       2314.74        55.38 o                         
  -4   1  14        332.42        358.59        27.94 o                         
  -3   1  14         17.76         13.34        20.11 o                         
  -2   1  14        764.71        805.51        36.80 o                         
  -1   1  14         25.29          7.92        24.09 o                         
   0   1  14        357.70        445.16        32.44 o                         
   1   1  14       1882.58       1819.31        50.38 o                         
   2   1  14        448.45        434.10        30.46 o                         
   3   1  14         24.49        -28.90        34.12 o                         
   4   1  14          5.49         -5.78        32.95 o                         
   5   1  14         10.11         77.05        51.51 o                         
   6   1  14         20.45         -3.83        85.61 o                         
   7   1  14       1970.04       1713.83       140.05 o                         
   8   1  14        254.74        256.95        73.59 o                         
   9   1  14        427.08        423.24        78.98 o                         
 -11   2  14        700.24        687.96        73.80 o                         
 -10   2  14        949.27       1004.56        72.85 o                         
  -9   2  14         10.76         10.01        37.83 o                         
  -8   2  14        582.11        616.72        44.83 o                         
  -7   2  14        704.59        695.08        36.91 o                         
  -6   2  14         23.59         20.24        24.06 o                         
  -5   2  14       3787.78       3718.26        70.06 o                         
  -4   2  14       1064.49       1046.59        41.06 o                         
  -3   2  14       1826.57       1726.65        46.49 o                         
  -2   2  14       3544.47       3473.90        83.23 o                         
  -1   2  14        123.17         84.69        25.31 o                         
   0   2  14        947.04       1024.51        42.22 o                         
   1   2  14        133.73        163.05        24.07 o                         
   2   2  14        210.07        230.01        26.65 o                         
   3   2  14         27.71          1.92        32.80 o                         
   4   2  14        849.58        863.32        66.54 o                         
   5   2  14        946.80       1000.84        85.48 o                         
   6   2  14         37.54        -40.05       197.95 o                         
   7   2  14          8.80        -51.16        75.55 o                         
   8   2  14        586.84        600.45        86.32 o                         
   9   2  14         59.14        210.54        88.91 o                         
 -11   3  14        400.77        398.28        81.56 o                         
 -10   3  14       1291.15       1375.15        75.98 o                         
  -9   3  14        380.71        450.87        45.92 o                         
  -8   3  14        149.64        212.19        34.51 o                         
  -7   3  14        581.19        618.03        38.90 o                         
  -6   3  14         88.22         55.62        24.84 o                         
  -5   3  14       2164.25       2066.56        56.52 o                         
  -4   3  14       7491.58       7474.17       106.71 o                         
  -3   3  14       8674.41       8810.22       127.35 o                         
  -2   3  14       1197.28       1157.60        45.18 o                         
  -1   3  14        850.45        748.61        38.28 o                         
   0   3  14       4671.03       4786.05        85.70 o                         
   1   3  14         19.49         44.82        23.15 o                         
   2   3  14        277.14        198.16        29.63 o                         
   3   3  14       4255.98       4330.61       100.38 o                         
   4   3  14        880.33        917.98        57.85 o                         
   5   3  14         56.68         48.10        45.51 o                         
   6   3  14       2577.56       2478.30       152.22 o                         
   7   3  14        371.51        359.20        71.74 o                         
   8   3  14          2.08         59.42        74.62 o                         
   9   3  14        397.75        189.90       158.43 o                         
 -11   4  14         58.25        -76.26        76.26 o                         
 -10   4  14         58.88         95.35        62.43 o                         
  -9   4  14         18.85         45.04        43.22 o                         
  -8   4  14        638.68        622.95        39.60 o                         
  -7   4  14       2998.01       2896.21        88.04 o                         
  -6   4  14        848.70        864.78        42.88 o                         
  -5   4  14       1589.95       1611.56        49.28 o                         
  -4   4  14       1459.53       1414.20        45.71 o                         
  -3   4  14       1603.66       1666.11        51.27 o                         
  -2   4  14        756.77        688.16        37.59 o                         
  -1   4  14       2482.86       2509.51        65.35 o                         
   0   4  14        532.51        484.78        32.83 o                         
   1   4  14       1496.70       1418.30        53.22 o                         
   2   4  14        176.79        198.38        32.22 o                         
   3   4  14       1074.71       1101.71        54.98 o                         
   4   4  14        143.05         88.14        37.61 o                         
   5   4  14       1840.26       1988.39        99.63 o                         
   6   4  14        453.27        409.39        56.43 o                         
   7   4  14          2.02         35.98        65.09 o                         
   8   4  14        707.41        660.01        92.41 o                         
   9   4  14       2104.62       2716.57       283.07 o                         
 -11   5  14          6.14        -90.41        90.41 o                         
 -10   5  14         27.79         77.10        69.67 o                         
  -9   5  14         23.08          5.87        42.90 o                         
  -8   5  14       4199.17       4339.41        95.70 o                         
  -7   5  14        369.51        322.78        31.92 o                         
  -6   5  14       2325.99       2320.25        67.47 o                         
  -5   5  14         31.55         50.90        26.29 o                         
  -4   5  14       1537.04       1484.80        93.34 o                         
  -3   5  14         29.62         40.05        23.70 o                         
  -2   5  14        141.94        118.84        28.34 o                         
  -1   5  14          4.74         10.75        27.35 o                         
   0   5  14       1478.24       1422.95        57.69 o                         
   1   5  14         78.91         48.14        29.76 o                         
   2   5  14        642.55        679.59        40.90 o                         
   3   5  14        224.33        287.85        36.85 o                         
   4   5  14        601.12        489.75        49.74 o                         
   5   5  14        317.54        262.56        54.46 o                         
   6   5  14        508.62        622.78        63.69 o                         
   7   5  14         18.99         72.49        80.90 o                         
   8   5  14        206.88        179.13        84.76 o                         
 -11   6  14        179.58        235.67       111.27 o                         
 -10   6  14         49.78         54.64        80.76 o                         
  -9   6  14         24.45        163.53        63.88 o                         
  -8   6  14         57.44        159.72        51.03 o                         
  -7   6  14       4538.34       4500.76        86.61 o                         
  -6   6  14        344.29        411.71        34.86 o                         
  -5   6  14        450.94        427.54        28.99 o                         
  -4   6  14         65.92          4.69        25.08 o                         
  -3   6  14       1415.87       1362.94        71.75 o                         
  -2   6  14         80.29         97.49        29.81 o                         
  -1   6  14       2136.35       2036.00        65.42 o                         
   0   6  14         73.50         71.52        31.05 o                         
   1   6  14        103.00        103.25        30.34 o                         
   2   6  14        368.92        315.38        37.63 o                         
   3   6  14         65.35         73.12        32.35 o                         
   4   6  14          6.91          4.09        39.01 o                         
   5   6  14       1005.78       1125.23        89.42 o                         
   6   6  14          0.22        -43.56        53.02 o                         
   7   6  14         49.52         93.16        97.31 o                         
   8   6  14         51.48        105.12        89.66 o                         
 -10   7  14        341.08        331.33       118.10 o                         
  -9   7  14        175.35        342.77        78.99 o                         
  -8   7  14        167.01        285.32        56.66 o                         
  -7   7  14        366.75        402.41        56.51 o                         
  -6   7  14        118.92        110.50        28.53 o                         
  -5   7  14       1096.98       1073.39        53.00 o                         
  -4   7  14       1121.05       1171.70        52.02 o                         
  -3   7  14       1462.92       1530.42        71.61 o                         
  -2   7  14          8.19         14.81        30.94 o                         
  -1   7  14        284.33        303.80        35.64 o                         
   0   7  14       1143.11       1212.94        56.65 o                         
   1   7  14         17.59         68.17        28.61 o                         
   2   7  14         43.93         27.13        36.11 o                         
   3   7  14       1371.07       1351.00        58.74 o                         
   4   7  14          1.57        -41.31        41.31 o                         
   5   7  14        230.41        186.68        89.25 o                         
   6   7  14       1294.71       1175.88        92.62 o                         
   7   7  14        707.40        774.83        80.34 o                         
   8   7  14        324.02        404.07       102.25 o                         
 -10   8  14          4.54         73.08        87.79 o                         
  -9   8  14         80.33         45.82        78.55 o                         
  -8   8  14       1540.76       1460.25        93.44 o                         
  -7   8  14        392.84        589.57        64.99 o                         
  -6   8  14        841.64        791.89        75.42 o                         
  -5   8  14        399.15        392.20        33.44 o                         
  -4   8  14          0.52        -13.07        24.59 o                         
  -3   8  14       1313.86       1384.50        50.06 o                         
  -2   8  14       3562.40       3633.93        72.53 o                         
  -1   8  14         91.33        115.02        30.14 o                         
   0   8  14        571.94        586.91        38.25 o                         
   1   8  14        203.93        189.21        36.20 o                         
   2   8  14          6.65         18.19        33.92 o                         
   3   8  14         60.33         46.54        37.50 o                         
   4   8  14       1107.04       1080.00        69.95 o                         
   5   8  14         34.90         35.09        55.74 o                         
   6   8  14         32.56        242.62        68.13 o                         
   7   8  14       1036.06        917.01       113.00 o                         
  -9   9  14        652.24        658.71       141.26 o                         
  -8   9  14        326.91        256.79        76.97 o                         
  -7   9  14        264.73        343.83        70.62 o                         
  -6   9  14        418.31        307.89        69.91 o                         
  -5   9  14        485.21        546.93        69.10 o                         
  -4   9  14       1643.66       1625.77        56.95 o                         
  -3   9  14       1591.01       1633.37        54.04 o                         
  -2   9  14        230.31        239.12        31.69 o                         
  -1   9  14       1536.25       1448.87        62.12 o                         
   0   9  14         34.09         30.00        33.85 o                         
   1   9  14         36.08        -10.07        34.51 o                         
   2   9  14        315.01        279.03        52.02 o                         
   3   9  14        120.57        141.14        54.87 o                         
   4   9  14         86.72        110.46        51.46 o                         
   5   9  14          5.04         83.89        92.57 o                         
   6   9  14        210.58        223.93        75.80 o                         
   7   9  14        782.97        594.85        93.10 o                         
  -8  10  14         61.68       -101.08       101.08 o                         
  -7  10  14        224.58         52.74       157.37 o                         
  -6  10  14       4245.66       4394.08       392.13 o                         
  -5  10  14        116.05         21.14        49.54 o                         
  -4  10  14        605.66        690.88        69.60 o                         
  -3  10  14        280.03        306.35        30.22 o                         
  -2  10  14        753.90        808.64        45.53 o                         
  -1  10  14         35.71         75.22        36.35 o                         
   0  10  14        651.58        578.78        53.91 o                         
   1  10  14         42.84         15.14        38.54 o                         
   2  10  14        677.25        721.77        57.34 o                         
   3  10  14         20.69        -20.67        44.55 o                         
   4  10  14        291.15        379.83        79.14 o                         
   5  10  14         12.85         22.32        72.14 o                         
   6  10  14        991.66       1092.18        95.32 o                         
  -7  11  14        453.86        226.37       115.25 o                         
  -6  11  14        306.51        241.17        73.19 o                         
  -5  11  14        687.16        696.83        74.38 o                         
  -4  11  14       1054.38       1142.49        72.77 o                         
  -3  11  14         91.67        149.59        52.07 o                         
  -2  11  14         62.53        140.72        38.74 o                         
  -1  11  14         35.55         17.96        48.67 o                         
   0  11  14        293.94        257.35        69.04 o                         
   1  11  14        965.14        863.64        53.01 o                         
   2  11  14       1168.43       1147.05        60.49 o                         
   3  11  14        191.70        256.21        63.46 o                         
   4  11  14         35.71        112.85        90.26 o                         
   5  11  14         36.20        210.89        76.67 o                         
  -6  12  14        677.57        630.18       121.20 o                         
  -5  12  14        471.22        107.38       273.17 o                         
  -4  12  14          0.07          6.65        69.04 o                         
  -3  12  14        868.49        958.39        94.81 o                         
  -2  12  14        517.83        443.88       116.02 o                         
  -1  12  14         77.14         19.99        51.36 o                         
   0  12  14          0.17        -47.53        67.14 o                         
   1  12  14        143.21        233.00        56.49 o                         
   2  12  14        107.56         20.76        74.07 o                         
   3  12  14        239.09        341.88        87.82 o                         
   4  12  14          2.91        150.33        76.91 o                         
  -5  13  14         70.16         69.28       156.38 o                         
  -4  13  14       1311.18       1217.51       128.07 o                         
  -3  13  14         68.22         68.29       156.38 o                         
  -2  13  14          4.38        114.81       156.38 o                         
  -1  13  14        710.03        603.65       167.27 o                         
   0  13  14        957.49       1002.87        92.24 o                         
   1  13  14         20.43         72.64        80.00 o                         
   2  13  14          3.85        -58.43       101.56 o                         
  -1  14  14        658.89        472.11       185.08 o                         
 -11   0  15         14.84        -40.83       124.21 o                         
  -9   0  15       1920.42       1679.05       108.12 o                         
  -7   0  15          2.82        -41.88        41.88 o                         
  -5   0  15        119.47         39.15        36.36 o                         
  -3   0  15       4111.66       4179.00       105.69 o                         
  -1   0  15       1411.85       1451.71        76.42 o                         
   1   0  15       1363.40       1519.69        73.57 o                         
   3   0  15         19.95        -16.24        39.41 o                         
   5   0  15         10.11          4.95        84.13 o                         
   7   0  15       4245.83       4115.98       276.14 o                         
 -11   1  15        278.70        330.43        73.74 o                         
 -10   1  15         63.44        102.50        52.43 o                         
  -9   1  15        288.97        283.76        47.34 o                         
  -8   1  15         14.56         14.68        41.71 o                         
  -7   1  15        174.75        146.59        33.01 o                         
  -6   1  15       1294.23       1278.49        49.66 o                         
  -5   1  15        660.92        691.40        38.24 o                         
  -4   1  15        807.20        828.24        39.69 o                         
  -3   1  15          1.64        -13.79        21.99 o                         
  -2   1  15       1125.88       1100.61        49.98 o                         
  -1   1  15          7.25         -8.25        27.06 o                         
   0   1  15        290.83        319.20        29.85 o                         
   1   1  15        510.51        512.24        46.09 o                         
   2   1  15        456.68        422.07        33.79 o                         
   3   1  15        107.60        110.00        29.86 o                         
   4   1  15        203.13        213.94        37.68 o                         
   5   1  15        807.21        782.45        90.27 o                         
   6   1  15       1131.53       1082.27       107.64 o                         
   7   1  15        357.54        161.06        90.59 o                         
   8   1  15         26.39        -22.02        99.79 o                         
 -11   2  15        593.01        739.17        79.54 o                         
 -10   2  15        739.29        858.59       115.43 o                         
  -9   2  15          7.12         14.06        42.27 o                         
  -8   2  15          3.78        -13.45        35.98 o                         
  -7   2  15       1881.15       1841.22        68.85 o                         
  -6   2  15       2211.80       2028.53        59.92 o                         
  -5   2  15       2492.11       2308.94        61.25 o                         
  -4   2  15       3732.69       3614.43        72.44 o                         
  -3   2  15       2216.69       2211.64        59.28 o                         
  -2   2  15         51.07         24.82        39.01 o                         
  -1   2  15         18.75         36.60        27.09 o                         
   0   2  15        822.34        791.82        39.29 o                         
   1   2  15       1586.84       1703.89        55.57 o                         
   2   2  15        941.74        871.38        40.53 o                         
   3   2  15        744.29        625.06        46.04 o                         
   4   2  15        953.62        970.55        62.40 o                         
   5   2  15         39.96         44.58        55.14 o                         
   6   2  15        114.92         26.20        73.45 o                         
   7   2  15        284.19        200.84        89.55 o                         
   8   2  15         75.72        179.40        78.49 o                         
 -11   3  15         43.50         75.71        85.98 o                         
 -10   3  15        104.50        106.99        58.10 o                         
  -9   3  15         33.38         34.72        44.28 o                         
  -8   3  15         54.03         -1.68        36.94 o                         
  -7   3  15        426.86        387.38        37.27 o                         
  -6   3  15         80.46        114.33        29.04 o                         
  -5   3  15       5988.37       5824.34        93.60 o                         
  -4   3  15        315.45        289.38        33.83 o                         
  -3   3  15        443.45        434.54        35.56 o                         
  -2   3  15       1508.04       1515.69        55.79 o                         
  -1   3  15       3514.06       3456.86        79.51 o                         
   0   3  15       1525.27       1453.31        54.51 o                         
   1   3  15         50.37         46.12        34.14 o                         
   2   3  15        490.30        538.91        36.93 o                         
   3   3  15       1881.69       1735.48        65.66 o                         
   4   3  15        296.45        258.95        74.59 o                         
   5   3  15        154.35        262.22        60.75 o                         
   6   3  15        784.17        742.24       208.79 o                         
   7   3  15        366.05        280.89        87.67 o                         
   8   3  15        484.59        645.72        91.26 o                         
 -11   4  15        444.83        680.56       122.99 o                         
 -10   4  15         51.69         73.07        77.03 o                         
  -9   4  15          3.95        -67.24        67.98 o                         
  -8   4  15       2077.71       2107.55       180.65 o                         
  -7   4  15         86.14        122.88        34.02 o                         
  -6   4  15        674.16        722.97        42.81 o                         
  -5   4  15        190.95        198.84        28.14 o                         
  -4   4  15       3973.90       3807.56       103.86 o                         
  -3   4  15       5377.83       5573.72       104.25 o                         
  -2   4  15         49.42         95.76        31.87 o                         
  -1   4  15       1395.90       1349.91        55.85 o                         
   0   4  15       1118.19       1129.25        47.94 o                         
   1   4  15        433.46        452.06        41.52 o                         
   2   4  15       1354.89       1408.28        63.89 o                         
   3   4  15       1083.52       1177.17        75.00 o                         
   4   4  15         93.78        106.00        52.24 o                         
   5   4  15          2.68          6.59        58.18 o                         
   6   4  15        502.53        516.46        95.93 o                         
   7   4  15        232.88        315.29        77.84 o                         
   8   4  15        405.84        336.32        91.57 o                         
 -10   5  15         15.04        -76.92       119.74 o                         
  -9   5  15          2.79        137.58        87.72 o                         
  -8   5  15         85.94        153.53        47.46 o                         
  -7   5  15       1869.84       1944.97        77.47 o                         
  -6   5  15         44.51         86.89        31.79 o                         
  -5   5  15       3524.13       3554.70        71.26 o                         
  -4   5  15         12.14        -28.69        30.00 o                         
  -3   5  15          1.45         28.63        26.92 o                         
  -2   5  15         12.20        -20.48        34.31 o                         
  -1   5  15      11662.47      12144.05       182.95 o                         
   0   5  15         14.41         19.05        33.31 o                         
   1   5  15         32.72         36.91        34.62 o                         
   2   5  15        599.08        579.13        42.83 o                         
   3   5  15         13.56          1.66        39.44 o                         
   4   5  15          0.20        -28.16        84.32 o                         
   5   5  15       1332.87       1397.08       141.40 o                         
   6   5  15         49.75         72.42        60.40 o                         
   7   5  15        574.71        642.33       117.57 o                         
   8   5  15        126.07         68.29        91.15 o                         
 -10   6  15         10.75         58.69        82.57 o                         
  -9   6  15         79.97        -50.02       137.53 o                         
  -8   6  15        945.70       1089.06        69.00 o                         
  -7   6  15        122.38        123.46        31.51 o                         
  -6   6  15        547.40        602.13        39.78 o                         
  -5   6  15          0.89         20.26        33.57 o                         
  -4   6  15        521.53        509.52        48.28 o                         
  -3   6  15       3222.96       3188.73        81.85 o                         
  -2   6  15       1019.88        895.96        44.51 o                         
  -1   6  15        504.04        513.21        42.20 o                         
   0   6  15       1782.88       1807.69        80.28 o                         
   1   6  15        271.68        342.34        46.16 o                         
   2   6  15         25.81         13.56        37.94 o                         
   3   6  15       1417.71       1537.09        64.11 o                         
   4   6  15         38.47         49.83        54.43 o                         
   5   6  15          0.78        109.13        58.15 o                         
   6   6  15        350.34        434.55        68.12 o                         
   7   6  15          1.58        -35.77       164.43 o                         
 -10   7  15         68.41         35.22       127.68 o
[truncated: 73,144 more chars]
